# Supplementary material for: A Monograph of Conostegia (Melastomataceae, Miconieae)
Source: PhytoKeys. 2016 Jul 20;(67):1–326. doi: 10.3897/phytokeys.67.6703 (PMC4972245; doi:10.3897/phytokeys.67.6703)
Supplement: XML Treatment for Conostegia [file phytokeys.67.6703-treatment1.xml]

<!DOCTYPE tp:taxon-treatment
  PUBLIC "-//TaxonX//DTD Taxonomic Treatment Publishing DTD v0 20100105//EN" "tax-treatment-NSO.dtd">
<tp:taxon-treatment xmlns:tp="http://www.plazi.org/taxpub"><tp:treatment-meta><kwd-group><label>Taxon classification</label><kwd><named-content content-type="kingdom">Plantae</named-content></kwd><kwd><named-content content-type="order">Myrtales</named-content></kwd><kwd><named-content content-type="family">Melastomataceae</named-content></kwd></kwd-group><mixed-citation publication-type="journal"><person-group><name><surname>Kriebel</surname><given-names>Ricardo</given-names></name></person-group><article-title>A Monograph of <italic><tp:taxon-name><tp:taxon-name-part taxon-name-part-type="genus">Conostegia</tp:taxon-name-part></tp:taxon-name></italic> (<tp:taxon-name><tp:taxon-name-part taxon-name-part-type="family">Melastomataceae</tp:taxon-name-part></tp:taxon-name>, <tp:taxon-name><tp:taxon-name-part taxon-name-part-type="tribe">Miconieae</tp:taxon-name-part></tp:taxon-name>)</article-title><source>PhytoKeys</source><day>20</day><month>7</month><year>2016</year><volume>2016</volume><issue>67</issue><fpage>1</fpage><lpage>326</lpage><pub-id pub-id-type="doi">10.3897/phytokeys.67.6703</pub-id></mixed-citation></tp:treatment-meta><tp:nomenclature><tp:taxon-name>
            <tp:taxon-name-part taxon-name-part-type="genus">Conostegia</tp:taxon-name-part>
          </tp:taxon-name><tp:taxon-authority>D. Don</tp:taxon-authority><tp:nomenclature-citation-list><tp:nomenclature-citation><tp:taxon-name>
                <tp:taxon-name-part taxon-name-part-type="genus">Conostegia</tp:taxon-name-part>
              </tp:taxon-name><comment>D. Don, Mem. Wern. Soc. 4: 316. 1823. Lectotype: <tp:taxon-name><tp:taxon-name-part taxon-name-part-type="genus">Conostegia</tp:taxon-name-part> <tp:taxon-name-part taxon-name-part-type="species">procera</tp:taxon-name-part></tp:taxon-name> (Sw.) D. Don ex DC. (= <tp:taxon-name><tp:taxon-name-part taxon-name-part-type="genus">Melastoma</tp:taxon-name-part> <tp:taxon-name-part taxon-name-part-type="species">procera</tp:taxon-name-part></tp:taxon-name> Sw.), designated here.</comment></tp:nomenclature-citation><tp:nomenclature-citation><tp:taxon-name>
                <tp:taxon-name-part taxon-name-part-type="genus">Synodon</tp:taxon-name-part>
              </tp:taxon-name><comment>Raf., Sylva Tellur. 95. 1838. Lectotype:—<tp:taxon-name><tp:taxon-name-part taxon-name-part-type="genus">Conostegia</tp:taxon-name-part> <tp:taxon-name-part taxon-name-part-type="species">montana</tp:taxon-name-part></tp:taxon-name> (Sw.) D. Don ex DC.(= <tp:taxon-name><tp:taxon-name-part taxon-name-part-type="genus">Melastoma</tp:taxon-name-part> <tp:taxon-name-part taxon-name-part-type="species">montana</tp:taxon-name-part></tp:taxon-name> Sw.), designated here.</comment></tp:nomenclature-citation></tp:nomenclature-citation-list></tp:nomenclature><tp:treatment-sec sec-type="description" id="SECID0ESTBM"><title>Description.</title><p>Small shrubs to medium sized trees with slender and terete to stout and tetragonal branches; branches glabrous to variously pubescent with simple, stellate, stipitate-stellate, lepidote, or highly varying dendritic trichomes, usually the trichomes types not in combination. Twigs with or without nodal lines which can be obscured by the indument. Petiole absent or usually present, in one species (<italic><tp:taxon-name><tp:taxon-name-part taxon-name-part-type="genus">Conostegia</tp:taxon-name-part> <tp:taxon-name-part taxon-name-part-type="species">bigibbosa</tp:taxon-name-part></tp:taxon-name></italic>) and some populations of another (<italic><tp:taxon-name><tp:taxon-name-part taxon-name-part-type="genus">Conostegia</tp:taxon-name-part> <tp:taxon-name-part taxon-name-part-type="species">montana</tp:taxon-name-part></tp:taxon-name></italic>) with two tubercles near the apex abaxially. Leaves subisophyllous to isophyllous or rarely anisophyllous (most markedly in <italic><tp:taxon-name><tp:taxon-name-part taxon-name-part-type="genus">Conostegia</tp:taxon-name-part> <tp:taxon-name-part taxon-name-part-type="species">henripittieri</tp:taxon-name-part></tp:taxon-name></italic>), membranaceous, rarely coriaceous, several species with somewhat leathery texture, <!--PageBreak--><!--PageBreak--><!--PageBreak--><!--PageBreak--><!--PageBreak--><!--PageBreak-->particularly the ones with a hypodermis, nerved to strongly plinerved and if the latter, frequently asymmetric, entire to crenate, denticulate or serrate, adaxially usually glabrous, abaxially glabrous to variously pubescent with simple, stellate, stipitate-stellate, lepidote, or highly varying dendritic trichomes, the surface obscured by indument in a few species, all species with tiny glands on the surface, the apex acute to caudate, the base peltate, rounded, cordate, acute or long decurrent, with pouch-like formicaria at the base in two species (<italic><tp:taxon-name><tp:taxon-name-part taxon-name-part-type="genus">Conostegia</tp:taxon-name-part> <tp:taxon-name-part taxon-name-part-type="species">dentata</tp:taxon-name-part></tp:taxon-name></italic> and <italic><tp:taxon-name><tp:taxon-name-part taxon-name-part-type="genus">Conostegia</tp:taxon-name-part> <tp:taxon-name-part taxon-name-part-type="species">setosa</tp:taxon-name-part></tp:taxon-name></italic>), with pocket domatia at the base abaxially in three species (<italic><tp:taxon-name><tp:taxon-name-part taxon-name-part-type="genus">Conostegia</tp:taxon-name-part> <tp:taxon-name-part taxon-name-part-type="species">ecuadorensis</tp:taxon-name-part></tp:taxon-name></italic>, <italic><tp:taxon-name><tp:taxon-name-part taxon-name-part-type="genus">Clidemia</tp:taxon-name-part> <tp:taxon-name-part taxon-name-part-type="species">hammelii</tp:taxon-name-part></tp:taxon-name></italic> and <italic><tp:taxon-name><tp:taxon-name-part taxon-name-part-type="genus">Conostegia</tp:taxon-name-part> <tp:taxon-name-part taxon-name-part-type="species">ombrophila</tp:taxon-name-part></tp:taxon-name></italic>), and with evident tuft domatia in one species (<italic><tp:taxon-name><tp:taxon-name-part taxon-name-part-type="genus">Conostegia</tp:taxon-name-part> <tp:taxon-name-part taxon-name-part-type="species">procera</tp:taxon-name-part></tp:taxon-name></italic>). Inflorescences pseudoaxillary or terminal, erect or deflexed, small dichasia or small to large panicles, few to many flowered, branching at or above the base, in a few cases the branches terminating in bracteate glomerules (i.e. <italic><tp:taxon-name><tp:taxon-name-part taxon-name-part-type="genus">Conostegia</tp:taxon-name-part> <tp:taxon-name-part taxon-name-part-type="species">monteleagreana</tp:taxon-name-part></tp:taxon-name></italic>), bracts and bracteoles deciduous and sometimes appearing absent, or persistent and especially the bracteoles sometimes forming a nodal collar around the inflorescence branches, accessory branches present especielly in taxa with terminal, paniculate inflorescences. Flowers diplostemonous or pleiostemonous, 4-12-merous; calyx calyptrate or not, if calyptrate with or without calyx teeth and the calyptras varying from very thin to very thick, glabrous to pubescent like the hypanthium and with or without sclereids, if the calyx not calyptrate, fused in some species and rupturing irregularly at anthesis into irregular lobes, in non calyptrate species the calyx lobes mostly inconspicuous and similar to the calyx teeth, not conspicuous except in <italic><tp:taxon-name><tp:taxon-name-part taxon-name-part-type="genus">Conostegia</tp:taxon-name-part> <tp:taxon-name-part taxon-name-part-type="species">incurva</tp:taxon-name-part></tp:taxon-name></italic>; petals reflexed or generally spreading, linear-oblong to broadly obovate, the apex acute to rounded, evidently clawed at the base at least on one species (<italic><tp:taxon-name><tp:taxon-name-part taxon-name-part-type="genus">Conostegia</tp:taxon-name-part> <tp:taxon-name-part taxon-name-part-type="species">schlimii</tp:taxon-name-part></tp:taxon-name></italic>), mostly glabrous, in at least one species conspicuously papillose (<italic><tp:taxon-name><tp:taxon-name-part taxon-name-part-type="genus">Conostegia</tp:taxon-name-part> <tp:taxon-name-part taxon-name-part-type="species">papillopetala</tp:taxon-name-part></tp:taxon-name></italic>), translucent to mostly white, in a few species pink or purple, the petals cells on the adaxial surface mostly rounded in species with colored petals and flattened in species with translucent petals. Stamens 8 to ca. 52, arranged neatly around the style in diplostemonous taxa and less neatly but similarly in most pleiostemonous taxa, a few species with the stamens bent to one side of the flower (i.e., <italic><tp:taxon-name><tp:taxon-name-part taxon-name-part-type="genus">Conostegia</tp:taxon-name-part> <tp:taxon-name-part taxon-name-part-type="species">fragrantissima</tp:taxon-name-part></tp:taxon-name></italic> and <italic><tp:taxon-name><tp:taxon-name-part taxon-name-part-type="genus">Conostegia</tp:taxon-name-part> <tp:taxon-name-part taxon-name-part-type="species">pittieri</tp:taxon-name-part></tp:taxon-name></italic>), filaments translucent white to white, with or without an evident geniculation near the apex, the connective not prolonged nor appendaged, the filament anther insertion transitioning smoothly or with a “shoulder” or abrupt step, anthers linear, oblong, elliptic or ovate, apically rounded or acute, basally acute, rounded or sagittate, yellow, less frequently whitish or with pinkish hues, laterally compressed, with druses in the endothecium, the pore oriented totally upward, somewhat ventrally inclined or less frequently dorsally inclined, usually small, broad in one species (<italic><tp:taxon-name><tp:taxon-name-part taxon-name-part-type="genus">Conostegia</tp:taxon-name-part> <tp:taxon-name-part taxon-name-part-type="species">brenesiana</tp:taxon-name-part></tp:taxon-name></italic>), anther sporangia positioned laterally or more or less superposed. Ovary from almost superior to usually totally inferior, 4–25 locular, the placentas within each locule laminar, triangular or peltate, with or without mucilage inside; the style exserted beyond the stamens or not, cylindrical and linear, to shaped as an inverted crateriform cone, when linear, sometimes gently bending to abruptly bending below the stigma, hollow or with a stele within, the stigma lobed or not, papillose. Berries small to large, mostly <!--PageBreak-->purple, sweet and usually pleasant to human taste; seeds mostly numerous ad small (ca. 0.5 mm long), few and large in a few species, largest in <italic><tp:taxon-name><tp:taxon-name-part taxon-name-part-type="genus">Conostegia</tp:taxon-name-part> <tp:taxon-name-part taxon-name-part-type="species">osaensis</tp:taxon-name-part></tp:taxon-name></italic> (ca. 1.5 mm long), ovoid to pyramidal, sometimes evidently angular, the testa smooth in most species, tuberculate all over in some, and in fewer still, with the tubercles restricted to the angles.</p><p>Species concepts in this revision for the most part follow the morphological species concept as defined by <xref ref-type="bibr" rid="B23">Cronquist (1978)</xref> in which species are “the smallest groups that are consistently and persistently distinct, and distinguishable by ordinary means.” It is a problematic concept partly because defining “distinct” is subjective and varies across organisms. Nonetheless, it is the most common species concept applied to plants (McDade 1995), and an effort was made to recognize only species that appear distinct. This author views species as hypotheses that are subject to testing. Thus the reader should be aware that some species may someday prove to be synonymous with others, and some species complexes might prove to be made of cryptic species in need of recognition. Properties of other species concepts are desirable, such as defining species based on monophyly (e.g. the phylogenetic species concept), but the lack of enough representative specimens in the phylogenetic analyses of many species, as well as appropriate molecular markers to ascertain clades (species) with confidence, and inherent biological processes such as incomplete lineage sorting, preclude much of its use in the present treatment. In this monograph when a negative measurement is given for the distance between the anther and the stigma, this means that the anthers are below the stigma for that length.</p></tp:treatment-sec><tp:treatment-sec sec-type="key" id="SECID0ERZBM"><title>Key to the sections and species of <italic><tp:taxon-name><tp:taxon-name-part taxon-name-part-type="genus">Conostegia</tp:taxon-name-part></tp:taxon-name></italic></title><table-wrap content-type="key" position="anchor" orientation="portrait"><table id="TID0EIKAG" rules="all"><tbody><tr><td rowspan="1" colspan="1">1</td><td rowspan="1" colspan="1">Sepals not fused into a calyptra, sometimes rupturing late at anthesis into irregular lobes, calyx teeth present at the level of the torus or slightly above; flowers diplostemonous (sect. <italic><tp:taxon-name><tp:taxon-name-part taxon-name-part-type="genus">Geniculatae</tp:taxon-name-part></tp:taxon-name></italic>, pro majore parte)</td><td rowspan="1" colspan="1"/></tr><tr><td rowspan="1" colspan="1">2</td><td rowspan="1" colspan="1">Leaves discolorous, the abaxial surface white to rusty and concealing the surface</td><td rowspan="1" colspan="1"/></tr><tr><td rowspan="1" colspan="1">3</td><td rowspan="1" colspan="1">Sepals fused and rupturing at anthesis into irregular lobes</td><td rowspan="1" colspan="1"/></tr><tr><td rowspan="1" colspan="1">4</td><td rowspan="1" colspan="1">Sepals the same texture as the hypanthium, persisting through flowering; anther apex rounded</td><td rowspan="1" colspan="1">
                    <bold><italic><tp:taxon-name><tp:taxon-name-part taxon-name-part-type="genus">Conostegia</tp:taxon-name-part> <tp:taxon-name-part taxon-name-part-type="species">centrosperma</tp:taxon-name-part></tp:taxon-name></italic></bold>
                  </td></tr><tr><td rowspan="1" colspan="1">4'</td><td rowspan="1" colspan="1">Sepals hyaline and almost not visible during flowering; anther apex acute</td><td rowspan="1" colspan="1">
                    <bold><italic><tp:taxon-name><tp:taxon-name-part taxon-name-part-type="genus">Conostegia</tp:taxon-name-part> <tp:taxon-name-part taxon-name-part-type="species">dissitinervia</tp:taxon-name-part></tp:taxon-name></italic></bold>
                  </td></tr><tr><td rowspan="1" colspan="1">3'</td><td rowspan="1" colspan="1">Sepals not evidently fused at anthesis and rupturing into irregular lobes</td><td rowspan="1" colspan="1"/></tr><tr><td rowspan="1" colspan="1">5</td><td rowspan="1" colspan="1">Calyx teeth adnate to the calyx lobes, barely discernable and not projecting beyond them; petals papillose</td><td rowspan="1" colspan="1">
                    <bold><italic><tp:taxon-name><tp:taxon-name-part taxon-name-part-type="genus">Conostegia</tp:taxon-name-part> <tp:taxon-name-part taxon-name-part-type="species">fulvostellata</tp:taxon-name-part></tp:taxon-name></italic></bold>
                  </td></tr><tr><td rowspan="1" colspan="1">5'</td><td rowspan="1" colspan="1">Calyx teeth oblong or linear, usually evident and exceeding the calyx lobes; petals glabrous</td><td rowspan="1" colspan="1"/></tr><tr><td rowspan="1" colspan="1">6</td><td rowspan="1" colspan="1">Abaxial indument rusty colored; calyx teeth usually longer than 2 mm and hooked</td><td rowspan="1" colspan="1">
                    <bold><italic><tp:taxon-name><tp:taxon-name-part taxon-name-part-type="genus">Conostegia</tp:taxon-name-part> <tp:taxon-name-part taxon-name-part-type="species">incurva</tp:taxon-name-part></tp:taxon-name></italic></bold>
                  </td></tr><tr><td rowspan="1" colspan="1">6'</td><td rowspan="1" colspan="1">Abaxial indument white; calyx teeth up to 1.5 mm long and not hooked</td><td rowspan="1" colspan="1">
                    <bold><italic><tp:taxon-name><tp:taxon-name-part taxon-name-part-type="genus">Conostegia</tp:taxon-name-part> <tp:taxon-name-part taxon-name-part-type="species">oligocephala</tp:taxon-name-part></tp:taxon-name></italic></bold>
                  </td></tr><tr><td rowspan="1" colspan="1">2'</td><td rowspan="1" colspan="1">Leaves not discolorous, the abaxial surface visible</td><td rowspan="1" colspan="1"/></tr><!--PageBreak--><tr><td rowspan="1" colspan="1">7</td><td rowspan="1" colspan="1">Inflorescence axillary or appearing so</td><td rowspan="1" colspan="1"/></tr><tr><td rowspan="1" colspan="1">8</td><td rowspan="1" colspan="1">Leaves peltate; indument on abaxial leaf surface and hypanthia stellate; flowers 4-merous</td><td rowspan="1" colspan="1">
                    <bold><italic><tp:taxon-name><tp:taxon-name-part taxon-name-part-type="genus">Conostegia</tp:taxon-name-part> <tp:taxon-name-part taxon-name-part-type="species">subpeltata</tp:taxon-name-part></tp:taxon-name></italic></bold>
                  </td></tr><tr><td rowspan="1" colspan="1">8'</td><td rowspan="1" colspan="1">Leaves not peltate; indument on abaxial leaf surface and hypanthia glabrous or stellulate lepidote; flowers 4–5 merous</td><td rowspan="1" colspan="1"/></tr><tr><td rowspan="1" colspan="1">9</td><td rowspan="1" colspan="1">Leaves and hypanthium glabrous or appearing so</td><td rowspan="1" colspan="1"/></tr><tr><td rowspan="1" colspan="1">10</td><td rowspan="1" colspan="1">Leaf base decurrent on the petiole and lacking domatia at the base abaxially; inflorescence of pedunculate glomerules with sessile flowers and ovate bracteoles</td><td rowspan="1" colspan="1">
                    <bold><italic><tp:taxon-name><tp:taxon-name-part taxon-name-part-type="genus">Conostegia</tp:taxon-name-part> <tp:taxon-name-part taxon-name-part-type="species">fraterna</tp:taxon-name-part></tp:taxon-name></italic></bold>
                  </td></tr><tr><td rowspan="1" colspan="1">10'</td><td rowspan="1" colspan="1">Leaf base acute and usually with domatia at the base abaxially; inflorescence a laxly branched dichasium with pedicellate flowers and linear to lanceolate bracteoles</td><td rowspan="1" colspan="1"/></tr><tr><td rowspan="1" colspan="1">11</td><td rowspan="1" colspan="1">Leaves with four domatia located abaxially at the base of the leaf</td><td rowspan="1" colspan="1">
                    <bold><italic><tp:taxon-name><tp:taxon-name-part taxon-name-part-type="genus">Conostegia</tp:taxon-name-part> <tp:taxon-name-part taxon-name-part-type="species">ecuadorensis</tp:taxon-name-part></tp:taxon-name></italic></bold>
                  </td></tr><tr><td rowspan="1" colspan="1">11'</td><td rowspan="1" colspan="1">Leaves lacking, or usually with two domatia located abaxially at the base of the leaf</td><td rowspan="1" colspan="1">
                    <bold><italic><tp:taxon-name><tp:taxon-name-part taxon-name-part-type="genus">Conostegia</tp:taxon-name-part> <tp:taxon-name-part taxon-name-part-type="species">ombrophila</tp:taxon-name-part></tp:taxon-name></italic></bold>
                  </td></tr><tr><td rowspan="1" colspan="1">9'</td><td rowspan="1" colspan="1">Leaves and hypanthium densely pubescent with long simple or dendritic hairs (some populations of <italic><tp:taxon-name><tp:taxon-name-part taxon-name-part-type="genus">Conostegia</tp:taxon-name-part> <tp:taxon-name-part taxon-name-part-type="species">allenii</tp:taxon-name-part></tp:taxon-name></italic> with glabrous leaves)</td><td rowspan="1" colspan="1"/></tr><tr><td rowspan="1" colspan="1">12</td><td rowspan="1" colspan="1">Petals acuminate at the apex</td><td rowspan="1" colspan="1">
                    <bold><italic><tp:taxon-name><tp:taxon-name-part taxon-name-part-type="genus">Conostegia</tp:taxon-name-part> <tp:taxon-name-part taxon-name-part-type="species">trichosantha</tp:taxon-name-part></tp:taxon-name></italic></bold>
                  </td></tr><tr><td rowspan="1" colspan="1">12'</td><td rowspan="1" colspan="1">Petals rounded at the apex</td><td rowspan="1" colspan="1"/></tr><tr><td rowspan="1" colspan="1">13</td><td rowspan="1" colspan="1">Leaves with domatia at the base abaxially</td><td rowspan="1" colspan="1">
                    <bold><italic><tp:taxon-name><tp:taxon-name-part taxon-name-part-type="genus">Clidemia</tp:taxon-name-part> <tp:taxon-name-part taxon-name-part-type="species">hammelii</tp:taxon-name-part></tp:taxon-name></italic></bold>
                  </td></tr><tr><td rowspan="1" colspan="1">13'</td><td rowspan="1" colspan="1">Leaves lacking domatia at the base abaxially</td><td rowspan="1" colspan="1"/></tr><tr><td rowspan="1" colspan="1">14</td><td rowspan="1" colspan="1">Leaves sessile or subsessile</td><td rowspan="1" colspan="1">
                    <bold><italic><tp:taxon-name><tp:taxon-name-part taxon-name-part-type="genus">Conostegia</tp:taxon-name-part> <tp:taxon-name-part taxon-name-part-type="species">allenii</tp:taxon-name-part></tp:taxon-name></italic></bold>
                  </td></tr><tr><td rowspan="1" colspan="1">14'</td><td rowspan="1" colspan="1">Leaves distinctly petiolate</td><td rowspan="1" colspan="1">
                    <bold><italic><tp:taxon-name><tp:taxon-name-part taxon-name-part-type="genus">Conostegia</tp:taxon-name-part> <tp:taxon-name-part taxon-name-part-type="species">foreroi</tp:taxon-name-part></tp:taxon-name></italic></bold>
                  </td></tr><tr><td rowspan="1" colspan="1">7'</td><td rowspan="1" colspan="1">Inflorescence terminal</td><td rowspan="1" colspan="1"/></tr><tr><td rowspan="1" colspan="1">15</td><td rowspan="1" colspan="1">Leaves peltate</td><td rowspan="1" colspan="1">
                    <bold><italic><tp:taxon-name><tp:taxon-name-part taxon-name-part-type="genus">Conostegia</tp:taxon-name-part> <tp:taxon-name-part taxon-name-part-type="species">peltata</tp:taxon-name-part></tp:taxon-name></italic></bold>
                  </td></tr><tr><td rowspan="1" colspan="1">15'</td><td rowspan="1" colspan="1">Leaves petiolate from the lamina base or sessile, not peltate</td><td rowspan="1" colspan="1"/></tr><tr><td rowspan="1" colspan="1">16</td><td rowspan="1" colspan="1">Hypanthium densely covered with simple hairs sometimes intermixed with stellate hairs; the leaves with simple hairs on both surfaces or just on the abaxial surface; calyx teeth linear to subulate and 2–4 mm long</td><td rowspan="1" colspan="1">
                    <bold><italic><tp:taxon-name><tp:taxon-name-part taxon-name-part-type="genus">Conostegia</tp:taxon-name-part> <tp:taxon-name-part taxon-name-part-type="species">allenii</tp:taxon-name-part></tp:taxon-name></italic></bold>
                  </td></tr><tr><td rowspan="1" colspan="1">16'</td><td rowspan="1" colspan="1">Hypanthium glabrous to densely covered with stellate and or dendritic hairs; the leaves adaxially glabrous and abaxially glabrescent to densely covered with stellate or dendritic trichomes mostly on the veins; calyx teeth tuberculate to triangular or, if linear, usually less, but up to, 2 mm long</td><td rowspan="1" colspan="1"/></tr><tr><td rowspan="1" colspan="1">17</td><td rowspan="1" colspan="1">Inflorescences with sessile flowers in bracteate clusters</td><td rowspan="1" colspan="1"/></tr><tr><td rowspan="1" colspan="1">18</td><td rowspan="1" colspan="1">Leaves sessile and the base decurrent</td><td rowspan="1" colspan="1">
                    <bold><italic><tp:taxon-name><tp:taxon-name-part taxon-name-part-type="genus">Conostegia</tp:taxon-name-part> <tp:taxon-name-part taxon-name-part-type="species">povedae</tp:taxon-name-part></tp:taxon-name></italic></bold>
                  </td></tr><tr><td rowspan="1" colspan="1">18'</td><td rowspan="1" colspan="1">Leaves petiolate, the base obtuse to acute or rounded</td><td rowspan="1" colspan="1"/></tr><tr><td rowspan="1" colspan="1">19</td><td rowspan="1" colspan="1">Calyx lobes not evidently fused at anthesis and rupturing, ovate to orbicular and mucronate, the same consistency as the hypanthium</td><td rowspan="1" colspan="1">
                    <bold><italic><tp:taxon-name><tp:taxon-name-part taxon-name-part-type="genus">Conostegia</tp:taxon-name-part> <tp:taxon-name-part taxon-name-part-type="species">colliculosa</tp:taxon-name-part></tp:taxon-name></italic></bold>
                  </td></tr><tr><td rowspan="1" colspan="1">19'</td><td rowspan="1" colspan="1">Calyx lobes fused at anthesis, hyaline, and rupturing into irregular lobes</td><td rowspan="1" colspan="1">
                    <bold><italic><tp:taxon-name><tp:taxon-name-part taxon-name-part-type="genus">Conostegia</tp:taxon-name-part> <tp:taxon-name-part taxon-name-part-type="species">galdamesiae</tp:taxon-name-part></tp:taxon-name></italic></bold>
                  </td></tr><tr><td rowspan="1" colspan="1">17'</td><td rowspan="1" colspan="1">Inflorescences with pedicellate flowers not in clusters</td><td rowspan="1" colspan="1"/></tr><tr><td rowspan="1" colspan="1">20</td><td rowspan="1" colspan="1">Calyx fused in bud and rupturing into irregular hyaline lobes</td><td rowspan="1" colspan="1"/></tr><!--PageBreak--><tr><td rowspan="1" colspan="1">21</td><td rowspan="1" colspan="1">Flower 4 merous</td><td rowspan="1" colspan="1">
                    <bold><italic><tp:taxon-name><tp:taxon-name-part taxon-name-part-type="genus">Conostegia</tp:taxon-name-part> <tp:taxon-name-part taxon-name-part-type="species">calocoma</tp:taxon-name-part></tp:taxon-name></italic></bold>
                  </td></tr><tr><td rowspan="1" colspan="1">21'</td><td rowspan="1" colspan="1">Flower 5 merous</td><td rowspan="1" colspan="1"/></tr><tr><td rowspan="1" colspan="1">22</td><td rowspan="1" colspan="1">Leaves subsessile with rounded to cordate bases; plants overall appearing glabrous but bearing minute inconspicuous trichomes almost invisible to the naked eye; stamens alternately two sizes</td><td rowspan="1" colspan="1">
                    <bold><italic><tp:taxon-name><tp:taxon-name-part taxon-name-part-type="genus">Conostegia</tp:taxon-name-part> <tp:taxon-name-part taxon-name-part-type="species">dissitiflora</tp:taxon-name-part></tp:taxon-name></italic></bold>
                  </td></tr><tr><td rowspan="1" colspan="1">22'</td><td rowspan="1" colspan="1">Leaves clearly petiolate or if short petiolate (sometimes in <italic><tp:taxon-name><tp:taxon-name-part taxon-name-part-type="genus">Conostegia</tp:taxon-name-part> <tp:taxon-name-part taxon-name-part-type="species">papillopetala</tp:taxon-name-part></tp:taxon-name></italic>) with acute to decurrent bases; plants evidently pubsecent, especially on the apical nodes and leaf abaxial surface; all stamens mostly of one size</td><td rowspan="1" colspan="1"/></tr><tr><td rowspan="1" colspan="1">23</td><td rowspan="1" colspan="1">Petals linear oblong; Costa Rican endemics</td><td rowspan="1" colspan="1"/></tr><tr><td rowspan="1" colspan="1">24</td><td rowspan="1" colspan="1">Leaves 5 plinerved; indument of stem apices of asperous headed hairs only; inflorescence branched at the base</td><td rowspan="1" colspan="1">
                    <bold><italic><tp:taxon-name><tp:taxon-name-part taxon-name-part-type="genus">Conostegia</tp:taxon-name-part> <tp:taxon-name-part taxon-name-part-type="species">friedmaniorum</tp:taxon-name-part></tp:taxon-name></italic></bold>
                  </td></tr><tr><td rowspan="1" colspan="1">24'</td><td rowspan="1" colspan="1">Leaves 7 plinerved; indument of stem apices lanate at least in part; inflorescence branched above the base</td><td rowspan="1" colspan="1">
                    <bold><italic><tp:taxon-name><tp:taxon-name-part taxon-name-part-type="genus">Conostegia</tp:taxon-name-part> <tp:taxon-name-part taxon-name-part-type="species">pendula</tp:taxon-name-part></tp:taxon-name></italic></bold>
                  </td></tr><tr><td rowspan="1" colspan="1">23'</td><td rowspan="1" colspan="1">Petals ovate; Panamanian endemics</td><td rowspan="1" colspan="1"/></tr><tr><td rowspan="1" colspan="1">25</td><td rowspan="1" colspan="1">Flower regularly arranged at the end of the inflorescence branches and with pink papillose petals</td><td rowspan="1" colspan="1">
                    <bold><italic><tp:taxon-name><tp:taxon-name-part taxon-name-part-type="genus">Conostegia</tp:taxon-name-part> <tp:taxon-name-part taxon-name-part-type="species">papillopetala</tp:taxon-name-part></tp:taxon-name></italic></bold>
                  </td></tr><tr><td rowspan="1" colspan="1">25'</td><td rowspan="1" colspan="1">Flowers usually clustered at the end of the inflorescence branches and with white glabrous petals</td><td rowspan="1" colspan="1">
                    <bold><italic><tp:taxon-name><tp:taxon-name-part taxon-name-part-type="genus">Conostegia</tp:taxon-name-part> <tp:taxon-name-part taxon-name-part-type="species">galdamesiae</tp:taxon-name-part></tp:taxon-name></italic></bold>
                  </td></tr><tr><td rowspan="1" colspan="1">20'</td><td rowspan="1" colspan="1">Calyx not fused in bud and the lobes not rupturing into irregular hyaline lobes, the lobes mostly low and undulate</td><td rowspan="1" colspan="1"/></tr><tr><td rowspan="1" colspan="1">26</td><td rowspan="1" colspan="1">Flowers large, the petals 9 mm long or more; stigma capitate; ovary totally inferior</td><td rowspan="1" colspan="1">
                    <bold><italic><tp:taxon-name><tp:taxon-name-part taxon-name-part-type="genus">Conostegia</tp:taxon-name-part> <tp:taxon-name-part taxon-name-part-type="species">schlimii</tp:taxon-name-part></tp:taxon-name></italic></bold>
                  </td></tr><tr><td rowspan="1" colspan="1">26'</td><td rowspan="1" colspan="1">Flowers small, the petals usually no more than 5 mm long; stigma truncate to punctiform; ovary at least partly superior</td><td rowspan="1" colspan="1"/></tr><tr><td rowspan="1" colspan="1">27</td><td rowspan="1" colspan="1">Leaves 5–7 nerved with a broadly rounded to cordate base</td><td rowspan="1" colspan="1">
                    <bold><italic><tp:taxon-name><tp:taxon-name-part taxon-name-part-type="genus">Conostegia</tp:taxon-name-part> <tp:taxon-name-part taxon-name-part-type="species">shattuckii</tp:taxon-name-part></tp:taxon-name></italic></bold>
                  </td></tr><tr><td rowspan="1" colspan="1">27'</td><td rowspan="1" colspan="1">Leaves 5–7 plinerved with rounded to mostly acute to attenuate base</td><td rowspan="1" colspan="1"/></tr><tr><td rowspan="1" colspan="1">28</td><td rowspan="1" colspan="1">Petals magenta</td><td rowspan="1" colspan="1">
                    <bold><italic><tp:taxon-name><tp:taxon-name-part taxon-name-part-type="genus">Conostegia</tp:taxon-name-part> <tp:taxon-name-part taxon-name-part-type="species">jefensis</tp:taxon-name-part></tp:taxon-name></italic></bold>
                  </td></tr><tr><td rowspan="1" colspan="1">28'</td><td rowspan="1" colspan="1">Petals white</td><td rowspan="1" colspan="1"/></tr><tr><td rowspan="1" colspan="1">29</td><td rowspan="1" colspan="1">Petals ovate; anthers with broad pores</td><td rowspan="1" colspan="1">
                    <bold><italic><tp:taxon-name><tp:taxon-name-part taxon-name-part-type="genus">Conostegia</tp:taxon-name-part> <tp:taxon-name-part taxon-name-part-type="species">brenesiana</tp:taxon-name-part></tp:taxon-name></italic></bold>
                  </td></tr><tr><td rowspan="1" colspan="1">29'</td><td rowspan="1" colspan="1">Petals linear-oblong; anthers with small pores</td><td rowspan="1" colspan="1"/></tr><tr><td rowspan="1" colspan="1">30</td><td rowspan="1" colspan="1">Leaves 3 plinerved, the leaf blade 1.7–9.5 × 0.4–1.7 cm</td><td rowspan="1" colspan="1">
                    <bold><italic><tp:taxon-name><tp:taxon-name-part taxon-name-part-type="genus">Conostegia</tp:taxon-name-part> <tp:taxon-name-part taxon-name-part-type="species">iteophylla</tp:taxon-name-part></tp:taxon-name></italic></bold>
                  </td></tr><tr><td rowspan="1" colspan="1">30'</td><td rowspan="1" colspan="1">Leaves 5 plinerved, the leaf blade 4.2–28.4 × 1.4–9.2 cm</td><td rowspan="1" colspan="1">
                    <bold><italic><tp:taxon-name><tp:taxon-name-part taxon-name-part-type="genus">Conostegia</tp:taxon-name-part> <tp:taxon-name-part taxon-name-part-type="species">consimilis</tp:taxon-name-part></tp:taxon-name></italic></bold>
                  </td></tr><tr><td rowspan="1" colspan="1">1'</td><td rowspan="1" colspan="1">Sepals fused into a calyptra, calyx teeth absent, or if present, restricted to the apex of the calyptra; flowers usually pleiostemonous</td><td rowspan="1" colspan="1"/></tr><tr><td rowspan="1" colspan="1">31</td><td rowspan="1" colspan="1">Calyptra often rupturing at one side or breaking into pieces; style exserted (section <italic><tp:taxon-name><tp:taxon-name-part taxon-name-part-type="section">Australis</tp:taxon-name-part></tp:taxon-name></italic> and <italic><tp:taxon-name><tp:taxon-name-part taxon-name-part-type="genus">Conostegia</tp:taxon-name-part> <tp:taxon-name-part taxon-name-part-type="species">cinnamomea</tp:taxon-name-part></tp:taxon-name></italic>)</td><td rowspan="1" colspan="1"/></tr><tr><td rowspan="1" colspan="1">32</td><td rowspan="1" colspan="1">Leaf bases with pouch like formicaria; indument of the stems with long simple hairs</td><td rowspan="1" colspan="1">
                    <bold><italic><tp:taxon-name><tp:taxon-name-part taxon-name-part-type="genus">Conostegia</tp:taxon-name-part> <tp:taxon-name-part taxon-name-part-type="species">dentata</tp:taxon-name-part></tp:taxon-name></italic></bold>
                  </td></tr><tr><td rowspan="1" colspan="1">32'</td><td rowspan="1" colspan="1">Leaf bases without pouch like formicaria; indument of stems absent or of stellate, dendritic or asperous hairs</td><td rowspan="1" colspan="1"/></tr><tr><td rowspan="1" colspan="1">33</td><td rowspan="1" colspan="1">Stem apices and leaf abaxial surface glabrous or nearly so</td><td rowspan="1" colspan="1"/></tr><!--PageBreak--><tr><td rowspan="1" colspan="1">34</td><td rowspan="1" colspan="1">Flowers in glomerules at the end of inflorescence branches and subtended by evident bracts and bracteoles; stamens usually less, but up to 15</td><td rowspan="1" colspan="1">
                    <bold><italic><tp:taxon-name><tp:taxon-name-part taxon-name-part-type="genus">Conostegia</tp:taxon-name-part> <tp:taxon-name-part taxon-name-part-type="species">monteleagreana</tp:taxon-name-part></tp:taxon-name></italic></bold>
                  </td></tr><tr><td rowspan="1" colspan="1">34'</td><td rowspan="1" colspan="1">Flowers regularly arranged at the end of inflorescence branches and without evident bracts; stamens 16 or more in number</td><td rowspan="1" colspan="1"/></tr><tr><td rowspan="1" colspan="1">35</td><td rowspan="1" colspan="1">Inflorescence a reflexed and pseudoaxillary panicle; flowers (4-) 5-merous</td><td rowspan="1" colspan="1">
                    <bold><italic><tp:taxon-name><tp:taxon-name-part taxon-name-part-type="genus">Conostegia</tp:taxon-name-part> <tp:taxon-name-part taxon-name-part-type="species">cinnamomea</tp:taxon-name-part></tp:taxon-name></italic></bold>
                  </td></tr><tr><td rowspan="1" colspan="1">35'</td><td rowspan="1" colspan="1">Inflorescence a terminal panicle; flowers usually 6-merous</td><td rowspan="1" colspan="1"/></tr><tr><td rowspan="1" colspan="1">36</td><td rowspan="1" colspan="1">Leaves with an entire margin and caudate apex</td><td rowspan="1" colspan="1">
                    <bold><italic><tp:taxon-name><tp:taxon-name-part taxon-name-part-type="genus">Conostegia</tp:taxon-name-part> <tp:taxon-name-part taxon-name-part-type="species">tenuifolia</tp:taxon-name-part></tp:taxon-name></italic></bold>
                  </td></tr><tr><td rowspan="1" colspan="1">36'</td><td rowspan="1" colspan="1">Leaves with a serrulate to serrate margin and acuminate apex</td><td rowspan="1" colspan="1"/></tr><tr><td rowspan="1" colspan="1">37</td><td rowspan="1" colspan="1">Leaves linear to linear elliptic, up to 3.5 cm wide, attenuate at the base; stamens 16–21</td><td rowspan="1" colspan="1">
                    <bold><italic><tp:taxon-name><tp:taxon-name-part taxon-name-part-type="genus">Conostegia</tp:taxon-name-part> <tp:taxon-name-part taxon-name-part-type="species">attenuata</tp:taxon-name-part></tp:taxon-name></italic></bold>
                  </td></tr><tr><td rowspan="1" colspan="1">37'</td><td rowspan="1" colspan="1">Leaves ovate, 2–7.3 cm wide, obtuse to rounded at the base; stamens 26–36</td><td rowspan="1" colspan="1">
                    <bold><italic><tp:taxon-name><tp:taxon-name-part taxon-name-part-type="genus">Conostegia</tp:taxon-name-part> <tp:taxon-name-part taxon-name-part-type="species">polyandra</tp:taxon-name-part></tp:taxon-name></italic></bold>
                  </td></tr><tr><td rowspan="1" colspan="1">33'</td><td rowspan="1" colspan="1">Stem apices and leaf abaxial surfaces evidently pubescent at least on the veins</td><td rowspan="1" colspan="1"/></tr><tr><td rowspan="1" colspan="1">38</td><td rowspan="1" colspan="1">Leaf base strongly decurrent on the petiole; leaves sessile or nearly so</td><td rowspan="1" colspan="1">
                    <bold><italic><tp:taxon-name><tp:taxon-name-part taxon-name-part-type="genus">Conostegia</tp:taxon-name-part> <tp:taxon-name-part taxon-name-part-type="species">ortizae</tp:taxon-name-part></tp:taxon-name></italic></bold>
                  </td></tr><tr><td rowspan="1" colspan="1">38'</td><td rowspan="1" colspan="1">Leaf base acute to rounded; leaves petiolate</td><td rowspan="1" colspan="1"/></tr><tr><td rowspan="1" colspan="1">39</td><td rowspan="1" colspan="1">Leaves linear to linear elliptic, up to 3.5 cm wide</td><td rowspan="1" colspan="1">
                    <bold><italic><tp:taxon-name><tp:taxon-name-part taxon-name-part-type="genus">Conostegia</tp:taxon-name-part> <tp:taxon-name-part taxon-name-part-type="species">attenuata</tp:taxon-name-part></tp:taxon-name></italic></bold>
                  </td></tr><tr><td rowspan="1" colspan="1">39'</td><td rowspan="1" colspan="1">Leaves elliptic to ovate, more than 5 cm wide</td><td rowspan="1" colspan="1"/></tr><tr><td rowspan="1" colspan="1">40</td><td rowspan="1" colspan="1">Petioles setose adaxially; flower buds covered by foliaceous bracteoles</td><td rowspan="1" colspan="1">
                    <bold><italic><tp:taxon-name><tp:taxon-name-part taxon-name-part-type="genus">Conostegia</tp:taxon-name-part> <tp:taxon-name-part taxon-name-part-type="species">lasiopoda</tp:taxon-name-part></tp:taxon-name></italic></bold>
                  </td></tr><tr><td rowspan="1" colspan="1">40'</td><td rowspan="1" colspan="1">Petioles glabrescent or variously pubescent, but not setose adaxially; flower buds not covered by foliaceous bracteoles</td><td rowspan="1" colspan="1"/></tr><tr><td rowspan="1" colspan="1">41</td><td rowspan="1" colspan="1">Floral buds up to 4(-5.5) mm long; petals up to 5 mm long; style lacking a collar around the base</td><td rowspan="1" colspan="1">
                    <bold><italic><tp:taxon-name><tp:taxon-name-part taxon-name-part-type="genus">Conostegia</tp:taxon-name-part> <tp:taxon-name-part taxon-name-part-type="species">extinctoria</tp:taxon-name-part></tp:taxon-name></italic></bold>
                  </td></tr><tr><td rowspan="1" colspan="1">41'</td><td rowspan="1" colspan="1">Floral buds more than (4.7-)5.5 mm long; petals 7 mm long or more; base of the style enveloped by a collar</td><td rowspan="1" colspan="1"/></tr><tr><td rowspan="1" colspan="1">42</td><td rowspan="1" colspan="1">Indument on stems evidently stipitate stellate, not rusty colored; stamens more than 30</td><td rowspan="1" colspan="1">
                    <bold><italic><tp:taxon-name><tp:taxon-name-part taxon-name-part-type="genus">Conostegia</tp:taxon-name-part> <tp:taxon-name-part taxon-name-part-type="species">lancifolia</tp:taxon-name-part></tp:taxon-name></italic></bold>
                  </td></tr><tr><td rowspan="1" colspan="1">42'</td><td rowspan="1" colspan="1">Indument on stems sometimes stipitate stellate but not evidently so, rusty colored; stamens up to 24</td><td rowspan="1" colspan="1"/></tr><tr><td rowspan="1" colspan="1">43</td><td rowspan="1" colspan="1">Flower buds (7.5-) 10–18 mm long, the apex long apiculate</td><td rowspan="1" colspan="1">
                    <bold><italic><tp:taxon-name><tp:taxon-name-part taxon-name-part-type="genus">Conostegia</tp:taxon-name-part> <tp:taxon-name-part taxon-name-part-type="species">apiculata</tp:taxon-name-part></tp:taxon-name></italic></bold>
                  </td></tr><tr><td rowspan="1" colspan="1">43'</td><td rowspan="1" colspan="1">Flower buds 4.7–11 mm long, the apex rounded to short apiculate</td><td rowspan="1" colspan="1"/></tr><tr><td rowspan="1" colspan="1">44</td><td rowspan="1" colspan="1">Flower buds with the surface sparsely pubescent resulting in a visible surface, constricted below the torus; petioles 1–5 cm long</td><td rowspan="1" colspan="1">
                    <bold><italic><tp:taxon-name><tp:taxon-name-part taxon-name-part-type="genus">Conostegia</tp:taxon-name-part> <tp:taxon-name-part taxon-name-part-type="species">centronioides</tp:taxon-name-part></tp:taxon-name></italic></bold>
                  </td></tr><tr><td rowspan="1" colspan="1">44'</td><td rowspan="1" colspan="1">Flower buds with the surface densely pubescent resulting in a hidden surface, not to slightly constricted below the torus; petioles 0.4–2.5 cm long</td><td rowspan="1" colspan="1">
                    <bold><italic><tp:taxon-name><tp:taxon-name-part taxon-name-part-type="genus">Conostegia</tp:taxon-name-part> <tp:taxon-name-part taxon-name-part-type="species">rubiginosa</tp:taxon-name-part></tp:taxon-name></italic></bold>
                  </td></tr><tr><td rowspan="1" colspan="1">31'</td><td rowspan="1" colspan="1">Calyptra circumscissle and falling as a unit; style shorter or of equal length than the stamens (section <italic><tp:taxon-name><tp:taxon-name-part taxon-name-part-type="section">Conostegia</tp:taxon-name-part></tp:taxon-name></italic> &amp; section <italic><tp:taxon-name><tp:taxon-name-part taxon-name-part-type="section">Geniculatae</tp:taxon-name-part></tp:taxon-name></italic>, pro minore parte)</td><td rowspan="1" colspan="1"/></tr><tr><td rowspan="1" colspan="1">45</td><td rowspan="1" colspan="1">Stigma lobed and/or with an evident hole in the middle</td><td rowspan="1" colspan="1"/></tr><!--PageBreak--><tr><td rowspan="1" colspan="1">46</td><td rowspan="1" colspan="1">Flower buds pyriform to ellipsoid, with an attenuate to apiculate apex, longer than wide</td><td rowspan="1" colspan="1"/></tr><tr><td rowspan="1" colspan="1">47</td><td rowspan="1" colspan="1">Stem apices and leaf abaxial surface slightly pubescent to evidently pubescent; plants from Mexico</td><td rowspan="1" colspan="1"/></tr><tr><td rowspan="1" colspan="1">48</td><td rowspan="1" colspan="1">Stems and leaf abaxial surfaces furfuraceous</td><td rowspan="1" colspan="1">
                    <bold><italic><tp:taxon-name><tp:taxon-name-part taxon-name-part-type="genus">Conostegia</tp:taxon-name-part> <tp:taxon-name-part taxon-name-part-type="species">jaliscana</tp:taxon-name-part></tp:taxon-name></italic></bold>
                  </td></tr><tr><td rowspan="1" colspan="1">48'</td><td rowspan="1" colspan="1">Stems and leaf abaxial surfaces densely beset with stellate and stalked stellate trichomes</td><td rowspan="1" colspan="1">
                    <bold><italic><tp:taxon-name><tp:taxon-name-part taxon-name-part-type="genus">Conostegia</tp:taxon-name-part> <tp:taxon-name-part taxon-name-part-type="species">arborea</tp:taxon-name-part></tp:taxon-name></italic></bold>
                  </td></tr><tr><td rowspan="1" colspan="1">47'</td><td rowspan="1" colspan="1">Stem apices and leaves glabrous or with scattered stellate trichomes in <italic><tp:taxon-name><tp:taxon-name-part taxon-name-part-type="genus">Conostegia</tp:taxon-name-part> <tp:taxon-name-part taxon-name-part-type="species">chiriquensis</tp:taxon-name-part></tp:taxon-name></italic>; plants from Costa Rica and Panama</td><td rowspan="1" colspan="1"/></tr><tr><td rowspan="1" colspan="1">49</td><td rowspan="1" colspan="1">Flower buds 5–7 mm long; petals to 5 mm long, white with a red band at the base; anthers to 2.3 mm long</td><td rowspan="1" colspan="1">
                    <bold><italic><tp:taxon-name><tp:taxon-name-part taxon-name-part-type="genus">Conostegia</tp:taxon-name-part> <tp:taxon-name-part taxon-name-part-type="species">fragrantissima</tp:taxon-name-part></tp:taxon-name></italic></bold>
                  </td></tr><tr><td rowspan="1" colspan="1">49'</td><td rowspan="1" colspan="1">Flower buds 7–14 mm long; petals at least 8 mm long, white to less commonly lavender; anthers at least 2.5 mm long</td><td rowspan="1" colspan="1"/></tr><tr><td rowspan="1" colspan="1">50</td><td rowspan="1" colspan="1">Stigma peltate and with a hole in the middle</td><td rowspan="1" colspan="1">
                    <bold><italic><tp:taxon-name><tp:taxon-name-part taxon-name-part-type="genus">Conostegia</tp:taxon-name-part> <tp:taxon-name-part taxon-name-part-type="species">pitteri</tp:taxon-name-part></tp:taxon-name></italic></bold>
                  </td></tr><tr><td rowspan="1" colspan="1">50'</td><td rowspan="1" colspan="1">Stigma barely expanded and lacking a hole in the middle</td><td rowspan="1" colspan="1">
                    <bold><italic><tp:taxon-name><tp:taxon-name-part taxon-name-part-type="genus">Conostegia</tp:taxon-name-part> <tp:taxon-name-part taxon-name-part-type="species">chiriquensis</tp:taxon-name-part></tp:taxon-name></italic></bold>
                  </td></tr><tr><td rowspan="1" colspan="1">46'</td><td rowspan="1" colspan="1">Flower buds mostly ovoid to spherical with a rounded, mucronate, or broadly acute apex, as long as wide or slightly longer than wide</td><td rowspan="1" colspan="1"/></tr><tr><td rowspan="1" colspan="1">51</td><td rowspan="1" colspan="1">Stigma capitate, but lacking a large hole in the middle; stigma lobes not conspicuous</td><td rowspan="1" colspan="1">
                    <bold><italic><tp:taxon-name><tp:taxon-name-part taxon-name-part-type="genus">Conostegia</tp:taxon-name-part> <tp:taxon-name-part taxon-name-part-type="species">icosandra</tp:taxon-name-part></tp:taxon-name></italic></bold>
                  </td></tr><tr><td rowspan="1" colspan="1">51'</td><td rowspan="1" colspan="1">Stigma with large hole in the middle; stigma lobes conspicuous</td><td rowspan="1" colspan="1"/></tr><tr><td rowspan="1" colspan="1">52</td><td rowspan="1" colspan="1">Leaves with two tubercles at the apex of the petiole abaxially; petals pink</td><td rowspan="1" colspan="1">
                    <bold><italic><tp:taxon-name><tp:taxon-name-part taxon-name-part-type="genus">Conostegia</tp:taxon-name-part> <tp:taxon-name-part taxon-name-part-type="species">bigibbosa</tp:taxon-name-part></tp:taxon-name></italic></bold>
                  </td></tr><tr><td rowspan="1" colspan="1">52'</td><td rowspan="1" colspan="1">Leaves lacking tubercles at the apex of the petiole abaxially; petals white</td><td rowspan="1" colspan="1"/></tr><tr><td rowspan="1" colspan="1">53'</td><td rowspan="1" colspan="1">Floral buds obovoid, constricted near the torus, acute at the apex, the surface smooth; leaves narrowly elliptic</td><td rowspan="1" colspan="1">
                    <bold><italic><tp:taxon-name><tp:taxon-name-part taxon-name-part-type="genus">Conostegia</tp:taxon-name-part> <tp:taxon-name-part taxon-name-part-type="species">bernoulliana</tp:taxon-name-part></tp:taxon-name></italic></bold>
                  </td></tr><tr><td rowspan="1" colspan="1">53</td><td rowspan="1" colspan="1">Floral buds spherical, not constricted near the torus, abruptly mucronate apically, the surface inconspicuously to usually evidently tuberculate; leaves elliptic to usually ovate</td><td rowspan="1" colspan="1"/></tr><tr><td rowspan="1" colspan="1">54</td><td rowspan="1" colspan="1">Bracteoles replaced by persistent clusters of setae; pedicels up to 3 mm long</td><td rowspan="1" colspan="1">
                    <bold><italic><tp:taxon-name><tp:taxon-name-part taxon-name-part-type="genus">Conostegia</tp:taxon-name-part> <tp:taxon-name-part taxon-name-part-type="species">setifera</tp:taxon-name-part></tp:taxon-name></italic></bold>
                  </td></tr><tr><td rowspan="1" colspan="1">54'</td><td rowspan="1" colspan="1">Bracteoles not consisting of setae, usually early deciduous; pedicels usually more than 3 mm</td><td rowspan="1" colspan="1"/></tr><tr><td rowspan="1" colspan="1">55</td><td rowspan="1" colspan="1">Style straight; petals apically retuse; leaves stellate pubsecent abaxially</td><td rowspan="1" colspan="1">
                    <bold><italic><tp:taxon-name><tp:taxon-name-part taxon-name-part-type="genus">Conostegia</tp:taxon-name-part> <tp:taxon-name-part taxon-name-part-type="species">macrantha</tp:taxon-name-part></tp:taxon-name></italic></bold>
                  </td></tr><tr><td rowspan="1" colspan="1">55'</td><td rowspan="1" colspan="1">Style curved; petal apex rounded, truncate to emarginate; leaves stellate sometimes stellate pubescent abaxially when young, usually glabrous with age</td><td rowspan="1" colspan="1"/></tr><tr><td rowspan="1" colspan="1">56</td><td rowspan="1" colspan="1">Leaf margin entire to denticulate; floral buds usually conspicuously tuberculate; Nicaragua to Panama</td><td rowspan="1" colspan="1">
                    <bold><italic><tp:taxon-name><tp:taxon-name-part taxon-name-part-type="genus">Conostegia</tp:taxon-name-part> <tp:taxon-name-part taxon-name-part-type="species">oerstediana</tp:taxon-name-part></tp:taxon-name></italic></bold>
                  </td></tr><tr><td rowspan="1" colspan="1">56'</td><td rowspan="1" colspan="1">Leaf margin undulate dentate; floral buds inconspicuously tuberculate; Guatemala and Mexico</td><td rowspan="1" colspan="1">
                    <bold><italic><tp:taxon-name><tp:taxon-name-part taxon-name-part-type="genus">Conostegia</tp:taxon-name-part> <tp:taxon-name-part taxon-name-part-type="species">volcanalis</tp:taxon-name-part></tp:taxon-name></italic></bold>
                  </td></tr><tr><td rowspan="1" colspan="1">45'</td><td rowspan="1" colspan="1">Stigma not lobed or with a hole in the middle</td><td rowspan="1" colspan="1"/></tr><!--PageBreak--><tr><td rowspan="1" colspan="1">57</td><td rowspan="1" colspan="1">Leaf bases with pouch like formicaria; indument of the stems with long simple hairs</td><td rowspan="1" colspan="1">
                    <bold><italic><tp:taxon-name><tp:taxon-name-part taxon-name-part-type="genus">Conostegia</tp:taxon-name-part> <tp:taxon-name-part taxon-name-part-type="species">setosa</tp:taxon-name-part></tp:taxon-name></italic></bold>
                  </td></tr><tr><td rowspan="1" colspan="1">57'</td><td rowspan="1" colspan="1">Leaf bases lacking formicaria; indument of the stems various but not of long simple hairs</td><td rowspan="1" colspan="1"/></tr><tr><td rowspan="1" colspan="1">58'</td><td rowspan="1" colspan="1">Flowers subtended by persistent foliaceous bracts</td><td rowspan="1" colspan="1"/></tr><tr><td rowspan="1" colspan="1">59</td><td rowspan="1" colspan="1">Stems and leaves glabrous or with inconspicuous trichomes</td><td rowspan="1" colspan="1">
                    <bold><italic><tp:taxon-name><tp:taxon-name-part taxon-name-part-type="genus">Conostegia</tp:taxon-name-part> <tp:taxon-name-part taxon-name-part-type="species">monteleagreana</tp:taxon-name-part></tp:taxon-name></italic></bold>
                  </td></tr><tr><td rowspan="1" colspan="1">59'</td><td rowspan="1" colspan="1">Stems and leaves densely pubescent with simple and somewhat branched trichomes</td><td rowspan="1" colspan="1">
                    <bold><italic><tp:taxon-name><tp:taxon-name-part taxon-name-part-type="genus">Conostegia</tp:taxon-name-part> <tp:taxon-name-part taxon-name-part-type="species">bracteata</tp:taxon-name-part></tp:taxon-name></italic></bold>
                  </td></tr><tr><td rowspan="1" colspan="1">58'</td><td rowspan="1" colspan="1">Flowers not subtended by persistent foliaceous bracts</td><td rowspan="1" colspan="1"/></tr><tr><td rowspan="1" colspan="1">60</td><td rowspan="1" colspan="1">Leaves with the abaxial surface covered with white to tan trichomes, making the actual surface hidden or almost so</td><td rowspan="1" colspan="1"/></tr><tr><td rowspan="1" colspan="1">61</td><td rowspan="1" colspan="1">Abaxial leaf surface and hypanthium covered with lepidote trichomes; tree reaching about 25 meters tall; calyptra translucent, less pubescent than the hypanthium; seeds about 1.5 mm long; Endemic to the Osa Peninsula, Costa Rica</td><td rowspan="1" colspan="1">
                    <bold><italic><tp:taxon-name><tp:taxon-name-part taxon-name-part-type="genus">Conostegia</tp:taxon-name-part> <tp:taxon-name-part taxon-name-part-type="species">osaensis</tp:taxon-name-part></tp:taxon-name></italic></bold>
                  </td></tr><tr><td rowspan="1" colspan="1">61'</td><td rowspan="1" colspan="1">Abaxial leaf surface and hypanthium covered with stellate trichomes; tree reaching about 15 meters tall; calyptra tan to whitish colored, not translucent, and as pubsecent as the hypanthium; seeds to about 1 mm long</td><td rowspan="1" colspan="1"/></tr><tr><td rowspan="1" colspan="1">62</td><td rowspan="1" colspan="1">Calyptra with linear appendages at the apex about 2.5 mm long</td><td rowspan="1" colspan="1">
                    <bold><italic><tp:taxon-name><tp:taxon-name-part taxon-name-part-type="genus">Conostegia</tp:taxon-name-part> <tp:taxon-name-part taxon-name-part-type="species">plumosa</tp:taxon-name-part></tp:taxon-name></italic></bold>
                  </td></tr><tr><td rowspan="1" colspan="1">62'</td><td rowspan="1" colspan="1">Calyptra lacking linear appendages at the apex, at most minute bumps present on the apex</td><td rowspan="1" colspan="1">
                    <bold><italic><tp:taxon-name><tp:taxon-name-part taxon-name-part-type="genus">Conostegia</tp:taxon-name-part> <tp:taxon-name-part taxon-name-part-type="species">xalapensis</tp:taxon-name-part></tp:taxon-name></italic></bold>
                  </td></tr><tr><td rowspan="1" colspan="1">60'</td><td rowspan="1" colspan="1">Leaves with the abaxial surface glabrous or pubescent, if pubescent, never with the surface hidden</td><td rowspan="1" colspan="1"/></tr><tr><td rowspan="1" colspan="1">63</td><td rowspan="1" colspan="1">Stem apices and leaf abaxial surfaces pubescent</td><td rowspan="1" colspan="1"/></tr><tr><td rowspan="1" colspan="1">64</td><td rowspan="1" colspan="1">Leaf adaxial surface and floral buds densely hirsute; inflorescence and bud pubescence purple</td><td rowspan="1" colspan="1">
                    <bold><italic><tp:taxon-name><tp:taxon-name-part taxon-name-part-type="genus">Conostegia</tp:taxon-name-part> <tp:taxon-name-part taxon-name-part-type="species">speciosa</tp:taxon-name-part></tp:taxon-name></italic></bold>
                  </td></tr><tr><td rowspan="1" colspan="1">64'</td><td rowspan="1" colspan="1">Leaf adaxial surface glabrous and floral buds glabrous or beset with stellate or dendritic trichomes; inflorescence and bud pubescence rusty or whitish</td><td rowspan="1" colspan="1"/></tr><tr><td rowspan="1" colspan="1">65</td><td rowspan="1" colspan="1">Leaves 5–9 plinerved; flowers with small appendages on the calyptra apex; floral buds wider above the torus; petals apically slightly mucronate to acute, especially when seen at anthesis; filaments with an evident geniculation; seeds about 1 mm long</td><td rowspan="1" colspan="1">
                    <bold><italic><tp:taxon-name><tp:taxon-name-part taxon-name-part-type="genus">Conostegia</tp:taxon-name-part> <tp:taxon-name-part taxon-name-part-type="species">subcrustulata</tp:taxon-name-part></tp:taxon-name></italic></bold>
                  </td></tr><tr><td rowspan="1" colspan="1">65'</td><td rowspan="1" colspan="1">Leaves 3–5 nerved or plinerved; flowers without small appendages on the calyptra apex; floral buds usually not wider above the torus; petals rounded, emarginate or truncate; filaments without an evident geniculation; seeds about 0.5 mm long</td><td rowspan="1" colspan="1"/></tr><tr><td rowspan="1" colspan="1">66</td><td rowspan="1" colspan="1">Floral buds, veins on leaf abaxial surface and stem apices rusty with small brown dendritic hairs; petals 7 or more mm long; ovary apex elevated into a conspicuous collar around the style base</td><td rowspan="1" colspan="1">
                    <bold><italic><tp:taxon-name><tp:taxon-name-part taxon-name-part-type="genus">Conostegia</tp:taxon-name-part> <tp:taxon-name-part taxon-name-part-type="species">rufescens</tp:taxon-name-part></tp:taxon-name></italic></bold>
                  </td></tr><tr><td rowspan="1" colspan="1">66'</td><td rowspan="1" colspan="1">Leaf abaxial surface and stem apices sparsely to densely covered with stellate or stipitiate stellate trichomes, floral buds glabrous to sparsely or densely covered with stellate or stipitiate stellate trichomes; petals 6.5 mm long or less; <!--PageBreak-->ovary apex usually not elevated into a conspicuous collar around the style base (somewhat evident in <italic><tp:taxon-name><tp:taxon-name-part taxon-name-part-type="genus">Conostegia</tp:taxon-name-part> <tp:taxon-name-part taxon-name-part-type="species">superba</tp:taxon-name-part></tp:taxon-name></italic>)</td><td rowspan="1" colspan="1"/></tr><tr><td rowspan="1" colspan="1">67</td><td rowspan="1" colspan="1">Stem apices, leaf abaxial surfaces and floral buds densely covered with sessile stellate and/or stipitate stellate trichomes</td><td rowspan="1" colspan="1"/></tr><tr><td rowspan="1" colspan="1">68</td><td rowspan="1" colspan="1">Leaf and bud indument combining sessile stellate and stipitate stellate trichomes; floral buds with the lobes slightly differentiated at the apex; plants from Cuba and the Dominican Republic</td><td rowspan="1" colspan="1">
                    <bold><italic><tp:taxon-name><tp:taxon-name-part taxon-name-part-type="genus">Conostegia</tp:taxon-name-part> <tp:taxon-name-part taxon-name-part-type="species">lindenii</tp:taxon-name-part></tp:taxon-name></italic></bold>
                  </td></tr><tr><td rowspan="1" colspan="1">68'</td><td rowspan="1" colspan="1">Leaf and bud indument of stipitate stellate trichomes; floral buds with the lobes not differentiated at the apex; plants from Central America</td><td rowspan="1" colspan="1"/></tr><tr><td rowspan="1" colspan="1">69</td><td rowspan="1" colspan="1">Trees reaching 12 m high; Belize, Guatemala and Honduras</td><td rowspan="1" colspan="1">
                    <bold><italic><tp:taxon-name><tp:taxon-name-part taxon-name-part-type="genus">Conostegia</tp:taxon-name-part> <tp:taxon-name-part taxon-name-part-type="species">caelestis</tp:taxon-name-part></tp:taxon-name></italic></bold>
                  </td></tr><tr><td rowspan="1" colspan="1">69'</td><td rowspan="1" colspan="1">Shrubs rarely reaching 4 m high; Costa Rica</td><td rowspan="1" colspan="1">
                    <bold><italic><tp:taxon-name><tp:taxon-name-part taxon-name-part-type="genus">Conostegia</tp:taxon-name-part> <tp:taxon-name-part taxon-name-part-type="species">brenesii</tp:taxon-name-part></tp:taxon-name></italic></bold>
                  </td></tr><tr><td rowspan="1" colspan="1">67'</td><td rowspan="1" colspan="1">Stem apices and leaf abaxial surfaces sparsely to densely covered with stellate trichomes or sparsely beset with stipitate stellate trichomes, floral buds glabrous or sparsely beset with sessile or less commonly some stipitate stellate trichomes</td><td rowspan="1" colspan="1"/></tr><tr><td rowspan="1" colspan="1">70</td><td rowspan="1" colspan="1">Leaves 7.1–36 × 2.3–16 cm; inflorescence 7–27.5 cm long, with flowers disposed in umbels terminating the inflorescence branches</td><td rowspan="1" colspan="1">
                    <bold><italic><tp:taxon-name><tp:taxon-name-part taxon-name-part-type="genus">Conostegia</tp:taxon-name-part> <tp:taxon-name-part taxon-name-part-type="species">superba</tp:taxon-name-part></tp:taxon-name></italic></bold>
                  </td></tr><tr><td rowspan="1" colspan="1">70'</td><td rowspan="1" colspan="1">Leaves 3.8–21.5 × 1.2–10.5 cm; inflorescence 2.7–18.1 cm, long with flowers not disposed in umbels terminating the inflorescence branches</td><td rowspan="1" colspan="1"/></tr><tr><td rowspan="1" colspan="1">71</td><td rowspan="1" colspan="1">Stem apices and abaxial leaf surfaces with sessile and stipitate stellate trichomes</td><td rowspan="1" colspan="1">
                    <bold><italic><tp:taxon-name><tp:taxon-name-part taxon-name-part-type="genus">Conostegia</tp:taxon-name-part> <tp:taxon-name-part taxon-name-part-type="species">hirtella</tp:taxon-name-part></tp:taxon-name></italic></bold>
                  </td></tr><tr><td rowspan="1" colspan="1">71'</td><td rowspan="1" colspan="1">Stem apices and abaxial leaf surfaces with sessile stellate trichomes</td><td rowspan="1" colspan="1"/></tr><tr><td rowspan="1" colspan="1">72</td><td rowspan="1" colspan="1">Leaves densely stellate pubescent on abaxial leaf surface; lowlands of the Caribbean slope of Nicaragua, Costa Rica and Panama</td><td rowspan="1" colspan="1">
                    <bold><italic><tp:taxon-name><tp:taxon-name-part taxon-name-part-type="genus">Conostegia</tp:taxon-name-part> <tp:taxon-name-part taxon-name-part-type="species">micrantha</tp:taxon-name-part></tp:taxon-name></italic></bold>
                  </td></tr><tr><td rowspan="1" colspan="1">72'</td><td rowspan="1" colspan="1">Leaves with trichomes mostly restricted to the veins; widely distributed</td><td rowspan="1" colspan="1">
                    <bold><italic><tp:taxon-name><tp:taxon-name-part taxon-name-part-type="genus">Conostegia</tp:taxon-name-part> <tp:taxon-name-part taxon-name-part-type="species">montana</tp:taxon-name-part></tp:taxon-name></italic></bold>
                  </td></tr><tr><td rowspan="1" colspan="1">63'</td><td rowspan="1" colspan="1">Stem apices and leaf abaxial surfaces glabrous or with very inconspicuous trichomes</td><td rowspan="1" colspan="1"/></tr><tr><td rowspan="1" colspan="1">73</td><td rowspan="1" colspan="1">Inflorescence pendant; flowers with purple petals; seeds muriculate</td><td rowspan="1" colspan="1">
                    <bold><italic><tp:taxon-name><tp:taxon-name-part taxon-name-part-type="genus">Conostegia</tp:taxon-name-part> <tp:taxon-name-part taxon-name-part-type="species">muriculata</tp:taxon-name-part></tp:taxon-name></italic></bold>
                  </td></tr><tr><td rowspan="1" colspan="1">73'</td><td rowspan="1" colspan="1">Inflorescence erect; flowers with white or pink petals; seeds smooth</td><td rowspan="1" colspan="1"/></tr><tr><td rowspan="1" colspan="1">74</td><td rowspan="1" colspan="1">Flowers sessile or on pedicels up to about 1 mm long</td><td rowspan="1" colspan="1">
                    <bold><italic><tp:taxon-name><tp:taxon-name-part taxon-name-part-type="genus">Conostegia</tp:taxon-name-part> <tp:taxon-name-part taxon-name-part-type="species">montana</tp:taxon-name-part></tp:taxon-name></italic></bold>
                  </td></tr><tr><td rowspan="1" colspan="1">74'</td><td rowspan="1" colspan="1">Flowers on pedicels 1.5 mm long or usually longer than 2 mm</td><td rowspan="1" colspan="1"/></tr><tr><td rowspan="1" colspan="1">75</td><td rowspan="1" colspan="1">Flowers clustered at the end of the inflorescence branches; flower buds up to and usually less than 11 mm long; Southern Mexico (Oaxaca and Veracruz) through Central, and South America, only <italic><tp:taxon-name><tp:taxon-name-part taxon-name-part-type="genus">Conostegia</tp:taxon-name-part> <tp:taxon-name-part taxon-name-part-type="species">superba</tp:taxon-name-part></tp:taxon-name></italic> reaching the Caribbean including Jamaica</td><td rowspan="1" colspan="1"/></tr><tr><td rowspan="1" colspan="1">76</td><td rowspan="1" colspan="1">Petals 7–12 mm; anthers 4–4.5 mm long; stigma capitate; bracteoles up to 6 mm long; flowers 6–8 merous</td><td rowspan="1" colspan="1">
                    <bold><italic><tp:taxon-name><tp:taxon-name-part taxon-name-part-type="genus">Conostegia</tp:taxon-name-part> <tp:taxon-name-part taxon-name-part-type="species">cuatrecasii</tp:taxon-name-part></tp:taxon-name></italic></bold>
                  </td></tr><tr><td rowspan="1" colspan="1">76'</td><td rowspan="1" colspan="1">Petals to 6 mm, less commonly to up to 8.3 mm; anthers to 3.25 mm long; stigma cylindrical to slightly expanded; bracteoles absent or to about 1 mm long; flowers (4-)5–7 merous</td><td rowspan="1" colspan="1"/></tr><tr><td rowspan="1" colspan="1">77</td><td rowspan="1" colspan="1">Flower buds acute to slightly apiculate at the apex, not contricted in the middle, usually white; inflorescence rachis usually white</td><td rowspan="1" colspan="1">
                    <bold><italic><tp:taxon-name><tp:taxon-name-part taxon-name-part-type="genus">Conostegia</tp:taxon-name-part> <tp:taxon-name-part taxon-name-part-type="species">superba</tp:taxon-name-part></tp:taxon-name></italic></bold>
                  </td></tr><!--PageBreak--><tr><td rowspan="1" colspan="1">77'</td><td rowspan="1" colspan="1">Flower buds apiculate at the apex, constricted in the middle, usually pink; inflorescence rachis pink</td><td rowspan="1" colspan="1">
                    <bold><italic><tp:taxon-name><tp:taxon-name-part taxon-name-part-type="genus">Conostegia</tp:taxon-name-part> <tp:taxon-name-part taxon-name-part-type="species">rhodopetala</tp:taxon-name-part></tp:taxon-name></italic></bold>
                  </td></tr><tr><td rowspan="1" colspan="1">75'</td><td rowspan="1" colspan="1">Flowers not clustered at the end of the inflorescence branches; flower buds 10 mm long or usually longer; Southwest Mexico (Guerrero and Jalisco) or Jamaica</td><td rowspan="1" colspan="1"/></tr><tr><td rowspan="1" colspan="1">78</td><td rowspan="1" colspan="1">Leaf margin serrulate and cilate; pedicels 2–5 mm long; plants from Southwest Mexico (Guerrero and Jalisco)</td><td rowspan="1" colspan="1">
                    <bold><italic><tp:taxon-name><tp:taxon-name-part taxon-name-part-type="genus">Conostegia</tp:taxon-name-part> <tp:taxon-name-part taxon-name-part-type="species">jaliscana</tp:taxon-name-part></tp:taxon-name></italic></bold>
                  </td></tr><tr><td rowspan="1" colspan="1">78'</td><td rowspan="1" colspan="1">Leaf margin not serrulate and cilate; pedicels 5–13 mm long; plants from Jamaica</td><td rowspan="1" colspan="1"/></tr><tr><td rowspan="1" colspan="1">79</td><td rowspan="1" colspan="1">Hypanthium ribbed, at least towards the base; abaxial leaf surfaces with tuft domatia at the base</td><td rowspan="1" colspan="1">
                    <bold><italic><tp:taxon-name><tp:taxon-name-part taxon-name-part-type="genus">Conostegia</tp:taxon-name-part> <tp:taxon-name-part taxon-name-part-type="species">procera</tp:taxon-name-part></tp:taxon-name></italic></bold>
                  </td></tr><tr><td rowspan="1" colspan="1">79'</td><td rowspan="1" colspan="1">Hypanthium not ribbed at the base; abaxial leaf surface lacking tuft domatia at the base</td><td rowspan="1" colspan="1"/></tr><tr><td rowspan="1" colspan="1">80</td><td rowspan="1" colspan="1">Petals pink</td><td rowspan="1" colspan="1">
                    <bold><italic><tp:taxon-name><tp:taxon-name-part taxon-name-part-type="genus">Conostegia</tp:taxon-name-part> <tp:taxon-name-part taxon-name-part-type="species">balbisiana</tp:taxon-name-part></tp:taxon-name></italic></bold>
                  </td></tr><tr><td rowspan="1" colspan="1">80'</td><td rowspan="1" colspan="1">Petals white</td><td rowspan="1" colspan="1">
                    <bold><italic><tp:taxon-name><tp:taxon-name-part taxon-name-part-type="genus">Conostegia</tp:taxon-name-part> <tp:taxon-name-part taxon-name-part-type="species">pyxidata</tp:taxon-name-part></tp:taxon-name></italic></bold>
                  </td></tr></tbody></table></table-wrap></tp:treatment-sec><ref-list><ref id="B23"><mixed-citation xmlns:xlink="http://www.w3.org/1999/xlink" xlink:type="simple">
          <person-group><name name-style="western"><surname>Cronquist</surname><given-names>A</given-names></name></person-group> (<year>1978</year>) <article-title>Once again, what is a species?</article-title> In: <person-group><name name-style="western"><surname>Romberger</surname><given-names>JA</given-names></name></person-group> (<role>Ed.</role>) <source>Biosystematics in Agriculture</source>. <publisher-name>Allenheld, Osmun and Co Montclair</publisher-name>, <publisher-loc>New Jersey</publisher-loc>, <fpage>3</fpage>–<lpage>20</lpage>.</mixed-citation></ref></ref-list></tp:taxon-treatment>
