# Supplementary material for: A Monograph of Conostegia (Melastomataceae, Miconieae)
Source: PhytoKeys. 2016 Jul 20;(67):1–326. doi: 10.3897/phytokeys.67.6703 (PMC4972245; doi:10.3897/phytokeys.67.6703)
Supplement: XML Treatment for Conostegia balbisiana [file phytokeys.67.6703-treatment4.xml]

<!DOCTYPE tp:taxon-treatment
  PUBLIC "-//TaxonX//DTD Taxonomic Treatment Publishing DTD v0 20100105//EN" "tax-treatment-NSO.dtd">
<tp:taxon-treatment xmlns:tp="http://www.plazi.org/taxpub"><tp:treatment-meta><kwd-group><label>Taxon classification</label><kwd><named-content content-type="kingdom">Plantae</named-content></kwd><kwd><named-content content-type="order">Myrtales</named-content></kwd><kwd><named-content content-type="family">Melastomataceae</named-content></kwd></kwd-group><mixed-citation publication-type="journal"><person-group><name><surname>Kriebel</surname><given-names>Ricardo</given-names></name></person-group><article-title>A Monograph of <italic><tp:taxon-name><tp:taxon-name-part taxon-name-part-type="genus">Conostegia</tp:taxon-name-part></tp:taxon-name></italic> (<tp:taxon-name><tp:taxon-name-part taxon-name-part-type="family">Melastomataceae</tp:taxon-name-part></tp:taxon-name>, <tp:taxon-name><tp:taxon-name-part taxon-name-part-type="tribe">Miconieae</tp:taxon-name-part></tp:taxon-name>)</article-title><source>PhytoKeys</source><day>20</day><month>7</month><year>2016</year><volume>2016</volume><issue>67</issue><fpage>1</fpage><lpage>326</lpage><pub-id pub-id-type="doi">10.3897/phytokeys.67.6703</pub-id></mixed-citation></tp:treatment-meta><tp:nomenclature><tp:taxon-name>
            <tp:taxon-name-part taxon-name-part-type="genus">Conostegia</tp:taxon-name-part>
            <tp:taxon-name-part taxon-name-part-type="species">balbisiana</tp:taxon-name-part>
          </tp:taxon-name><tp:taxon-authority>Ser. ex DC.</tp:taxon-authority><tp:nomenclature-citation-list><tp:nomenclature-citation><tp:taxon-name>
                <tp:taxon-name-part taxon-name-part-type="genus">Conostegia</tp:taxon-name-part> <tp:taxon-name-part taxon-name-part-type="species">balbisiana</tp:taxon-name-part></tp:taxon-name><comment>Ser. ex DC., Prodr. 3: 174. 1828. Type: Jamaica. 1822, C. Bertero s.n. (holotype G!).</comment></tp:nomenclature-citation><tp:nomenclature-citation><tp:taxon-name>
                <tp:taxon-name-part taxon-name-part-type="genus">Conostegia</tp:taxon-name-part> <tp:taxon-name-part taxon-name-part-type="species">grisebachii</tp:taxon-name-part></tp:taxon-name><comment>Cogn., DC. Monog. Phan. 7: 700. 1891. Type: Jamaica. 1857, W. Marsh 598 (holotype: <named-content xmlns:xlink="http://www.w3.org/1999/xlink" content-type="dwc:institutional_code" xlink:type="simple">GOET</named-content>!; isotype: <named-content xmlns:xlink="http://www.w3.org/1999/xlink" content-type="dwc:institutional_code" xlink:type="simple">BR</named-content>-fide <xref ref-type="bibr" rid="B77">Schnell (1996)</xref>, K!, <named-content xmlns:xlink="http://www.w3.org/1999/xlink" content-type="dwc:institutional_code" xlink:type="simple">TCD</named-content>!).</comment></tp:nomenclature-citation></tp:nomenclature-citation-list></tp:nomenclature><tp:treatment-sec sec-type="description" id="SECID0EMVEM"><title>Description.</title><p>Shrubs and trees 2–12 m tall with thick strongly tetragonal glabrous stems; the nodal line present. Leaves of a pair equal to somewhat unequal in length. Petiole 1–6.6 cm. Leaf blades 5–18 × 2.9–9 cm, 3–5 nerved or if 3–5 plinerved, with the innermost pair of primary veins arising up to about 1 cm above the base, ovate, rounded at <!--PageBreak-->the base, acute to rounded and short acuminate at the apex, the margin entire, glabrous. Inflorescence a terminal panicle 8.5–19 cm branched well above the base but sometimes appearing branched at the base because of multiple inflorescences arising at opposing meristems at the terminal node, accessory branches apparently absent, bracts early deciduous, bracteoles 1–2 mm long, subulate, deciduous or persistent. Pedicels 7–10 mm. Flowers (5-)6(-7) merous, calyptrate. Flower buds 11–17 × 5.5–7 mm, elliptic pyriform, the base rounded, the apex acuminate and sometimes mucronate, constricted in the middle, hypanthium 4–4.5 × 5.5–7 mm, glabrous. Petals 12–20 × 7–11.5 mm, pink, obtriangular, emarginate, glabrous. Stamens 12–14, 7–9.5 mm long, androecium slightly zygomorphic, the filament 3.5–4.5 mm, not geniculate, apparently white to pink, anthers 2.85–4 × 1–1.5 mm, narrowly elliptic, sagittate at the base, laterally compressed, yellow, thickened dorsally and with a small hump in dried material, the terminal pore ca. 0.1 mm wide. Ovary 6–9 locular, inferior, glabrous, forming a collar around the style base; the style 6–8 mm, bent <!--PageBreak-->below the tip, vertical distance from the anthers to the stigma ca. -0.6 – -0.2 mm, horizontal distance apparently very reduced to absent, stigma truncate, 0.5–0.75 mm wide. Berry ca. 6–7 × 8–9 mm, blue-black. Seeds ca. 0.8 mm, obliquely pyramidal, smooth.</p></tp:treatment-sec><tp:treatment-sec sec-type="distribution" id="SECID0EWVEM"><title>Distribution</title><p>(Fig. <xref ref-type="fig" rid="F64">64</xref>). Endemic to Jamaica, 350–950 m elevation.</p><fig id="F64" position="float" orientation="portrait"><label>Figure 64.</label><caption><p>Distribution of <italic><tp:taxon-name><tp:taxon-name-part taxon-name-part-type="genus">Conostegia</tp:taxon-name-part> <tp:taxon-name-part taxon-name-part-type="species">balbisiana</tp:taxon-name-part></tp:taxon-name></italic>.</p></caption><graphic xmlns:xlink="http://www.w3.org/1999/xlink" xlink:href="phytokeys-067-001-g064.jpg" position="float" orientation="portrait" xlink:type="simple" id="oo_96422.jpg"/></fig><p>
            <italic><tp:taxon-name><tp:taxon-name-part taxon-name-part-type="genus">Conostegia</tp:taxon-name-part> <tp:taxon-name-part taxon-name-part-type="species">balbisiana</tp:taxon-name-part></tp:taxon-name></italic> can be recognized by its leaves which usually have tufted mite domatia on the leaf base abaxially, large pink flowers and linear anthers. <xref ref-type="bibr" rid="B77">Schnell (1996)</xref> discussed variation observed in the three Jamaican endemics and struggled with their recognition. Perhaps population genetic studies might help untangle how many species should be recognized within this Jamaican lineage. For the time being, the three species recognized by <xref ref-type="bibr" rid="B77">Schnell (1996)</xref>, who studied the most specimens of these taxa, are here recognized. The short style characteristic of section <italic><tp:taxon-name><tp:taxon-name-part taxon-name-part-type="section">Conostegia</tp:taxon-name-part></tp:taxon-name></italic> is evident in specimens <italic>Proctor 10432</italic> and <italic>10285</italic> both at <named-content xmlns:xlink="http://www.w3.org/1999/xlink" content-type="dwc:institutional_code" xlink:type="simple">NY</named-content>.</p></tp:treatment-sec><tp:treatment-sec sec-type="material" id="SECID0E1XEM"><title>Specimens examined.</title><p>
            <bold>JAMAICA. Hanover</bold>: East Slope of Dolphin Head, Proctor 10432 (<named-content xmlns:xlink="http://www.w3.org/1999/xlink" content-type="dwc:institutional_code" xlink:type="simple">NY</named-content>). <bold>Manchester</bold>: Holmwood P.T.C., near Christiana, Proctor 10285 <!--PageBreak-->(<named-content xmlns:xlink="http://www.w3.org/1999/xlink" content-type="dwc:institutional_code" xlink:type="simple">NY</named-content>). <bold>Portland</bold>: Woodlands eastern slopes of south end of John Crow Mountains, Harris and Britton 10730 (<named-content xmlns:xlink="http://www.w3.org/1999/xlink" content-type="dwc:institutional_code" xlink:type="simple">NY</named-content>). <bold>St. Andrew</bold>: Near Diamond (Redhills District), Robertson and Wynter s.n. (<named-content xmlns:xlink="http://www.w3.org/1999/xlink" content-type="dwc:institutional_code" xlink:type="simple">NY</named-content>). <bold>St. Ann</bold>: Soho, Harris 12024 (<named-content xmlns:xlink="http://www.w3.org/1999/xlink" content-type="dwc:institutional_code" xlink:type="simple">NY</named-content>). <bold>St. Catherine</bold>: Holly Mount, Mt. Diablo, Harris 8984 (<named-content xmlns:xlink="http://www.w3.org/1999/xlink" content-type="dwc:institutional_code" xlink:type="simple">NY</named-content>); west of Hollymount, Mt. Diablo, Hespenheide 1301 (<named-content xmlns:xlink="http://www.w3.org/1999/xlink" content-type="dwc:institutional_code" xlink:type="simple">NY</named-content>). Ocho Rios and vicinity, Britton and Hollick 2690 (<named-content xmlns:xlink="http://www.w3.org/1999/xlink" content-type="dwc:institutional_code" xlink:type="simple">NY</named-content>). Mandeville, Maxon 2590 (<named-content xmlns:xlink="http://www.w3.org/1999/xlink" content-type="dwc:institutional_code" xlink:type="simple">NY</named-content>).</p></tp:treatment-sec><ref-list><ref id="B77"><mixed-citation xmlns:xlink="http://www.w3.org/1999/xlink" xlink:type="simple">
          <person-group><name name-style="western"><surname>Schnell</surname><given-names>CE</given-names></name></person-group> (<year>1996</year>) <source>The Genus <italic><tp:taxon-name><tp:taxon-name-part taxon-name-part-type="genus">Conostegia</tp:taxon-name-part></tp:taxon-name></italic> (<tp:taxon-name><tp:taxon-name-part taxon-name-part-type="family">Melastomataceae</tp:taxon-name-part></tp:taxon-name>)</source>. <comment>PhD thesis</comment>, <publisher-name>Harvard University</publisher-name>.</mixed-citation></ref></ref-list></tp:taxon-treatment>
