# Supplementary material for: A Monograph of Conostegia (Melastomataceae, Miconieae)
Source: PhytoKeys. 2016 Jul 20;(67):1–326. doi: 10.3897/phytokeys.67.6703 (PMC4972245; doi:10.3897/phytokeys.67.6703)
Supplement: XML Treatment for Conostegia bernoulliana [file phytokeys.67.6703-treatment5.xml]

<!DOCTYPE tp:taxon-treatment
  PUBLIC "-//TaxonX//DTD Taxonomic Treatment Publishing DTD v0 20100105//EN" "tax-treatment-NSO.dtd">
<tp:taxon-treatment xmlns:tp="http://www.plazi.org/taxpub"><tp:treatment-meta><kwd-group><label>Taxon classification</label><kwd><named-content content-type="kingdom">Plantae</named-content></kwd><kwd><named-content content-type="order">Myrtales</named-content></kwd><kwd><named-content content-type="family">Melastomataceae</named-content></kwd></kwd-group><mixed-citation publication-type="journal"><person-group><name><surname>Kriebel</surname><given-names>Ricardo</given-names></name></person-group><article-title>A Monograph of <italic><tp:taxon-name><tp:taxon-name-part taxon-name-part-type="genus">Conostegia</tp:taxon-name-part></tp:taxon-name></italic> (<tp:taxon-name><tp:taxon-name-part taxon-name-part-type="family">Melastomataceae</tp:taxon-name-part></tp:taxon-name>, <tp:taxon-name><tp:taxon-name-part taxon-name-part-type="tribe">Miconieae</tp:taxon-name-part></tp:taxon-name>)</article-title><source>PhytoKeys</source><day>20</day><month>7</month><year>2016</year><volume>2016</volume><issue>67</issue><fpage>1</fpage><lpage>326</lpage><pub-id pub-id-type="doi">10.3897/phytokeys.67.6703</pub-id></mixed-citation></tp:treatment-meta><tp:nomenclature><tp:taxon-name>
            <tp:taxon-name-part taxon-name-part-type="genus">Conostegia</tp:taxon-name-part>
            <tp:taxon-name-part taxon-name-part-type="species">bernoulliana</tp:taxon-name-part>
          </tp:taxon-name><tp:taxon-authority>Cogn.</tp:taxon-authority><xref ref-type="fig" rid="F65">Fig. 65</xref><tp:nomenclature-citation-list><tp:nomenclature-citation><tp:taxon-name>
                <tp:taxon-name-part taxon-name-part-type="genus">Conostegia</tp:taxon-name-part> <tp:taxon-name-part taxon-name-part-type="species">bernoulliana</tp:taxon-name-part></tp:taxon-name><comment>Cogn., DC. Monog. Phan. 7: 698. 1891. Type: Guatemala. Sarnayara: April 1877, K. Bernoulli &amp; O. Cairo 2884 (lectotype: <named-content xmlns:xlink="http://www.w3.org/1999/xlink" content-type="dwc:institutional_code" xlink:type="simple">GOET</named-content>! (image seen), designated here; isolectotype: K!).</comment></tp:nomenclature-citation><tp:nomenclature-citation><tp:taxon-name>
                <tp:taxon-name-part taxon-name-part-type="genus">Conostegia</tp:taxon-name-part> <tp:taxon-name-part taxon-name-part-type="species">sphaerica</tp:taxon-name-part></tp:taxon-name><comment>Triana, Trans. Linn. Soc. London 28: 98. 1872. Type: Mexico. Teotalcingo (probably in Oaxaca): June 1842, Liebmann 2842 (holotype: P, isotypes: <named-content xmlns:xlink="http://www.w3.org/1999/xlink" content-type="dwc:institutional_code" xlink:type="simple">BM</named-content>!, <named-content xmlns:xlink="http://www.w3.org/1999/xlink" content-type="dwc:institutional_code" xlink:type="simple">BR</named-content>, C, F!, K!). Also numbered as Liebmann 18 and Liebmann s.n.</comment></tp:nomenclature-citation></tp:nomenclature-citation-list></tp:nomenclature><tp:treatment-sec sec-type="description" id="SECID0EB3EM"><title>Description.</title><p>Tree 6–16 m tall with grayish-brown bark peeling in large thick flakes, the somewhat tetragonal and ridged stems in newer branches glabrous or with inconspicuous underdeveloped stellate or dendritic trichomes; the nodal line evident mostly on young nodes. Leaves of a pair equal to somewhat unequal in length. Petioles 0.8–4 cm long. Leaves 5.5–18 × 2–6 cm, 3–5 plinerved, with the innermost diverging from the mid vein 0.5–1.5 cm above the base in opposite or sub opposite fashion, the outermost primary veins usually inconspicuous and resulting in a mostly 3 veined looking leaf, narrowly elliptic, acute at the base, the apex acuminate, the margin entire, glabrous on both surfaces. Inflorescence a terminal panicle 5–9 cm long branching above the base, accessory branches present, bracts to 4 cm, early deciduous absent on most specimens, bracteoles ca. 0.5 mm long, linear, early deciduous and appearing absent on most specimens. Pedicel 3.5–4.5 mm long. Flowers 6–9 merous, calyptrate; flower buds 7.5–9.3 × 5–7 mm, obovoid, rounded at the base, obtuse to rounded and apiculate at the apex, slightly constricted below the calyptra, the hypanthial and calycine portions not or only slightly differentiated, constricted above the torus, hypanthium 4.5–5 × 4.5–5 mm, smooth. Petals 6.75–8 × 6.5–7 mm, white, narrowly obtriangular, spreading, emarginate, glabrous. Stamens 18–25, 7.75–9.25 mm long, radially arranged, the filament 4.75–5.25 mm, lacking a geniculation, white, anthers 3–3.5 × 1.25–1.75 mm, ovoid, laterally compressed, yellow, the base sagittate, the connective thickened dorsally and with a small bump, the pore 0.15 mm wide, terminal or subterminal. Ovary 8–12 locular, inferior, apically glabrous and forming a stylar collar. Style 6–6.5 mm, strongly bending downwards resulting in a evidently zygomorphic flower, vertical distance from the anther to the stigma ca. -1 mm, horizontal distance ca. 1–1.5 mm; stigma crateriform, consisting of 8–12 laterally compressed lobes, 3–3.3 mm wide. Berry 6–8 × 6–8 mm, when dry; seeds not seen.</p><fig id="F65" position="float" orientation="portrait"><label>Figure 65.</label><caption><p>
          <italic><tp:taxon-name><tp:taxon-name-part taxon-name-part-type="genus">Conostegia</tp:taxon-name-part> <tp:taxon-name-part taxon-name-part-type="species">bernoulliana</tp:taxon-name-part></tp:taxon-name></italic>. <bold>A</bold> Habit and inflorescence <bold>B</bold> Leaf abaxial surface <bold>C</bold> Frontal view of flower <bold>D</bold> Lateral view of the flower <bold>E</bold> Longitudinal section of flower bud <bold>F</bold> Lateral view of the flower from pickled material <bold>G</bold> Dissection of lateral view of the flower from pickled material <bold>H</bold> Petal <bold>I</bold> Stamen <bold>J</bold> Style. Photos of specimen vouchered <italic>R. Kriebel 5578</italic>.</p></caption><graphic xmlns:xlink="http://www.w3.org/1999/xlink" xlink:href="phytokeys-067-001-g065.jpg" position="float" orientation="portrait" xlink:type="simple" id="oo_96423.jpg"/></fig></tp:treatment-sec><tp:treatment-sec sec-type="distribution" id="SECID0ET4EM"><title>Distribution</title><p>(Fig. <xref ref-type="fig" rid="F66">66</xref>). Mexico, Guatemala and on the pacific slope of the Costa Rica cordilleras, reaching the lowlands of the Osa Península, 50–1500 m in elevation.</p><fig id="F66" position="float" orientation="portrait"><label>Figure 66.</label><caption><p>Distribution of <italic><tp:taxon-name><tp:taxon-name-part taxon-name-part-type="genus">Conostegia</tp:taxon-name-part> <tp:taxon-name-part taxon-name-part-type="species">bernoulliana</tp:taxon-name-part></tp:taxon-name></italic>.</p></caption><graphic xmlns:xlink="http://www.w3.org/1999/xlink" xlink:href="phytokeys-067-001-g066.jpg" position="float" orientation="portrait" xlink:type="simple" id="oo_96424.jpg"/></fig><p>
            <italic><tp:taxon-name><tp:taxon-name-part taxon-name-part-type="genus">Conostegia</tp:taxon-name-part> <tp:taxon-name-part taxon-name-part-type="species">bernoulliana</tp:taxon-name-part></tp:taxon-name></italic> was synonymized under <italic><tp:taxon-name><tp:taxon-name-part taxon-name-part-type="genus">Conostegia</tp:taxon-name-part> <tp:taxon-name-part taxon-name-part-type="species">icosandra</tp:taxon-name-part></tp:taxon-name></italic> by <xref ref-type="bibr" rid="B77">Schnell (1996)</xref> and <xref ref-type="bibr" rid="B8">Almeda (2009)</xref>. I have chosen to recognize <italic><tp:taxon-name><tp:taxon-name-part taxon-name-part-type="genus">Conostegia</tp:taxon-name-part> <tp:taxon-name-part taxon-name-part-type="species">bernoulliana</tp:taxon-name-part></tp:taxon-name></italic> after studying populations in the field of <italic><tp:taxon-name><tp:taxon-name-part taxon-name-part-type="genus">Conostegia</tp:taxon-name-part> <tp:taxon-name-part taxon-name-part-type="species">icosandra</tp:taxon-name-part></tp:taxon-name></italic> that correspond with the type and one that corresponds to <italic><tp:taxon-name><tp:taxon-name-part taxon-name-part-type="genus">Conostegia</tp:taxon-name-part> <tp:taxon-name-part taxon-name-part-type="species">bernoulliana</tp:taxon-name-part></tp:taxon-name></italic> in addition to many herbarium specimens of <italic><tp:taxon-name><tp:taxon-name-part taxon-name-part-type="genus">Conostegia</tp:taxon-name-part> <tp:taxon-name-part taxon-name-part-type="species">icosandra</tp:taxon-name-part></tp:taxon-name></italic>. The main differences between the two species are the presence of indument in the stems and leaves, the broader 3–5 plinerved leaves, the persistent ovate bracteoles and non crateriform stigma of <italic><tp:taxon-name><tp:taxon-name-part taxon-name-part-type="genus">Conostegia</tp:taxon-name-part> <tp:taxon-name-part taxon-name-part-type="species">icosandra</tp:taxon-name-part></tp:taxon-name></italic>. In contrast <italic><tp:taxon-name><tp:taxon-name-part taxon-name-part-type="genus">Conostegia</tp:taxon-name-part> <tp:taxon-name-part taxon-name-part-type="species">bernoulliana</tp:taxon-name-part></tp:taxon-name></italic> has glabrous stems and leaves, the latter narrow and usually three plinerved, bracteoles very early deciduous to apparently lacking, and an evidently crateriform stigma. <xref ref-type="bibr" rid="B77">Schnell (1996)</xref> noted that the other syntype, <italic>Wendland 545</italic> (<named-content xmlns:xlink="http://www.w3.org/1999/xlink" content-type="dwc:institutional_code" xlink:type="simple">GOET</named-content>), pertains to <italic><tp:taxon-name><tp:taxon-name-part taxon-name-part-type="genus">Conostegia</tp:taxon-name-part> <tp:taxon-name-part taxon-name-part-type="species">oerstediana</tp:taxon-name-part></tp:taxon-name></italic> Berg ex Triana.</p></tp:treatment-sec><tp:treatment-sec sec-type="material" id="SECID0ECCFM"><title>Specimens examined.</title><p>
            <bold>MEXICO. Chiapas</bold>: Finca Mexiquito, Purpus 6785 (<named-content xmlns:xlink="http://www.w3.org/1999/xlink" content-type="dwc:institutional_code" xlink:type="simple">MO</named-content>, <named-content xmlns:xlink="http://www.w3.org/1999/xlink" content-type="dwc:institutional_code" xlink:type="simple">NY</named-content>).</p><p>
            <bold>GUATEMALA. Huehuetenango</bold>: vicinity of Maxbal about 17 miles north of Barillas, Sierra de los Cuchumatanes, between Maxbal and lake to the southeast, Steyermark 48726 (<named-content xmlns:xlink="http://www.w3.org/1999/xlink" content-type="dwc:institutional_code" xlink:type="simple">NY</named-content>). <bold>Sololá</bold>: south-facing slopes of Volcán Atitlán above Finca Mocá, Steyermark 47935 (<named-content xmlns:xlink="http://www.w3.org/1999/xlink" content-type="dwc:institutional_code" xlink:type="simple">NY</named-content>). <bold>Suchitepéquez</bold>: Finca Mocá, Hunnewell 14756 (<named-content xmlns:xlink="http://www.w3.org/1999/xlink" content-type="dwc:institutional_code" xlink:type="simple">NY</named-content>); Finca Moca, Skutch 2068 (<named-content xmlns:xlink="http://www.w3.org/1999/xlink" content-type="dwc:institutional_code" xlink:type="simple">NY</named-content>); southern lower slopes of Volcán Zunil, vicinity of Finca Las Nubes, along Quebrada Chita, east of Pueblo Nuevo, Steyermark 35407 (<named-content xmlns:xlink="http://www.w3.org/1999/xlink" content-type="dwc:institutional_code" xlink:type="simple">NY</named-content>).</p><p>
            <bold>COSTA RICA. Guanacaste</bold>: Liberia, P.N. Guanacaste, cuenca del Tempisque, Sector Cacao, Acosta et al. 1166 (<named-content xmlns:xlink="http://www.w3.org/1999/xlink" content-type="dwc:institutional_code" xlink:type="simple">CR</named-content>, <named-content xmlns:xlink="http://www.w3.org/1999/xlink" content-type="dwc:institutional_code" xlink:type="simple">INB</named-content>, <named-content xmlns:xlink="http://www.w3.org/1999/xlink" content-type="dwc:institutional_code" xlink:type="simple">MO</named-content>, <named-content xmlns:xlink="http://www.w3.org/1999/xlink" content-type="dwc:institutional_code" xlink:type="simple">NY</named-content>). <bold>Puntarenas</bold>: Distrito Sierpe, Reserva Forestal Golfo Dulce, Rincón, cerca de Banegas, Los Charcos, 1 km. al Este del centro del pueblo Banegas Estación Biológica Los Charcos de Osa, Aguilar 10855 (<named-content xmlns:xlink="http://www.w3.org/1999/xlink" content-type="dwc:institutional_code" xlink:type="simple">NY</named-content>); camino a Rancho Quemado, Kriebel et al. 5540 (<named-content xmlns:xlink="http://www.w3.org/1999/xlink" content-type="dwc:institutional_code" xlink:type="simple">INB</named-content>). <bold>San José</bold>: Río San Isidro, Jiménez 3840 (<named-content xmlns:xlink="http://www.w3.org/1999/xlink" content-type="dwc:institutional_code" xlink:type="simple">NY</named-content>); Perez Zeledón, Vicinity of El General, Skutch 2604, 4159 (<named-content xmlns:xlink="http://www.w3.org/1999/xlink" content-type="dwc:institutional_code" xlink:type="simple">MO</named-content>, <named-content xmlns:xlink="http://www.w3.org/1999/xlink" content-type="dwc:institutional_code" xlink:type="simple">NY</named-content>).</p></tp:treatment-sec><ref-list><ref id="B77"><mixed-citation xmlns:xlink="http://www.w3.org/1999/xlink" xlink:type="simple">
          <person-group><name name-style="western"><surname>Schnell</surname><given-names>CE</given-names></name></person-group> (<year>1996</year>) <source>The Genus <italic><tp:taxon-name><tp:taxon-name-part taxon-name-part-type="genus">Conostegia</tp:taxon-name-part></tp:taxon-name></italic> (<tp:taxon-name><tp:taxon-name-part taxon-name-part-type="family">Melastomataceae</tp:taxon-name-part></tp:taxon-name>)</source>. <comment>PhD thesis</comment>, <publisher-name>Harvard University</publisher-name>.</mixed-citation></ref><ref id="B8"><mixed-citation xmlns:xlink="http://www.w3.org/1999/xlink" xlink:type="simple">
          <person-group><name name-style="western"><surname>Almeda</surname><given-names>F</given-names></name></person-group> (<year>2009</year>) <article-title><tp:taxon-name><tp:taxon-name-part taxon-name-part-type="family">Melastomataceae</tp:taxon-name-part></tp:taxon-name>.</article-title> In: <person-group><name name-style="western"><surname>Davidse</surname><given-names>G</given-names></name><name name-style="western"><surname>Sousa-Sánchez</surname><given-names>M</given-names></name><name name-style="western"><surname>Knapp</surname><given-names>S</given-names></name><name name-style="western"><surname>Chiang</surname><given-names>F</given-names></name></person-group> (<role>Eds</role>) <source>Flora Mesoamericana</source> (<volume>vol. 4</volume>). <publisher-name>Universidad Nacional Autónoma de México</publisher-name>, <fpage>164</fpage>–<lpage>338</lpage>.</mixed-citation></ref></ref-list></tp:taxon-treatment>
