# Supplementary material for: A Monograph of Conostegia (Melastomataceae, Miconieae)
Source: PhytoKeys. 2016 Jul 20;(67):1–326. doi: 10.3897/phytokeys.67.6703 (PMC4972245; doi:10.3897/phytokeys.67.6703)
Supplement: XML Treatment for Conostegia bigibbosa [file phytokeys.67.6703-treatment6.xml]

<!DOCTYPE tp:taxon-treatment
  PUBLIC "-//TaxonX//DTD Taxonomic Treatment Publishing DTD v0 20100105//EN" "tax-treatment-NSO.dtd">
<tp:taxon-treatment xmlns:tp="http://www.plazi.org/taxpub"><tp:treatment-meta><kwd-group><label>Taxon classification</label><kwd><named-content content-type="kingdom">Plantae</named-content></kwd><kwd><named-content content-type="order">Myrtales</named-content></kwd><kwd><named-content content-type="family">Melastomataceae</named-content></kwd></kwd-group><mixed-citation publication-type="journal"><person-group><name><surname>Kriebel</surname><given-names>Ricardo</given-names></name></person-group><article-title>A Monograph of <italic><tp:taxon-name><tp:taxon-name-part taxon-name-part-type="genus">Conostegia</tp:taxon-name-part></tp:taxon-name></italic> (<tp:taxon-name><tp:taxon-name-part taxon-name-part-type="family">Melastomataceae</tp:taxon-name-part></tp:taxon-name>, <tp:taxon-name><tp:taxon-name-part taxon-name-part-type="tribe">Miconieae</tp:taxon-name-part></tp:taxon-name>)</article-title><source>PhytoKeys</source><day>20</day><month>7</month><year>2016</year><volume>2016</volume><issue>67</issue><fpage>1</fpage><lpage>326</lpage><pub-id pub-id-type="doi">10.3897/phytokeys.67.6703</pub-id></mixed-citation></tp:treatment-meta><tp:nomenclature><tp:taxon-name>
            <tp:taxon-name-part taxon-name-part-type="genus">Conostegia</tp:taxon-name-part>
            <tp:taxon-name-part taxon-name-part-type="species">bigibbosa</tp:taxon-name-part>
          </tp:taxon-name><tp:taxon-authority>Cogn.</tp:taxon-authority><xref ref-type="fig" rid="F67">Fig. 67</xref><!--PageBreak--><!--PageBreak--><tp:nomenclature-citation-list><tp:nomenclature-citation><tp:taxon-name>
                <tp:taxon-name-part taxon-name-part-type="genus">Conostegia</tp:taxon-name-part> <tp:taxon-name-part taxon-name-part-type="species">bigibbosa</tp:taxon-name-part></tp:taxon-name><comment>Cogn., Bull. Soc. Roy. Bot. Belg. 30: 252. 1892. Type: Costa Rica. San José: Dans la forest a General, 800 m, February 1891, A. Tonduz 3793 (holotype <named-content xmlns:xlink="http://www.w3.org/1999/xlink" content-type="dwc:institutional_code" xlink:type="simple">BR</named-content>!; isotypes <named-content xmlns:xlink="http://www.w3.org/1999/xlink" content-type="dwc:institutional_code" xlink:type="simple">BR</named-content>! (2), <named-content xmlns:xlink="http://www.w3.org/1999/xlink" content-type="dwc:institutional_code" xlink:type="simple">US</named-content>!). Cited as Pittier 3793 in the original description.</comment></tp:nomenclature-citation></tp:nomenclature-citation-list></tp:nomenclature><tp:treatment-sec sec-type="description" id="SECID0EDHFM"><title>Description.</title><p>Trees 3–15 m tall with tetragonal and ridged, glabrous to sparsely furfuraceous-puberulent stems; the nodal line conspicuous and frequently elevated, with conspicuous lenticels abaxially. Leaves of a pair equal to somewhat unequal in length. Petioles 2.7–6.5 cm, with paired projections on the abaxial surfaces at the petiole/laminar junction. Leaf blades 17–29 × 9.2–20 cm, 5–7 nerved, elliptic to elliptic ovate, obtuse to broadly rounded, abruptly acuminate, the margins undulate-denticulate, adaxially glabrous,abaxially glabrous or sparsely furfuraceous-puberulent. Inflorescence a terminal <!--PageBreak-->panicle 13–22 cm long branching well above the base, with accessory branches, bracts not seen, bracteoles subulate, 1–2 mm long, deciduous. Pedicel 4–10 mm long. Flowers 8 merous, calyptrate. Flower buds 7–9.2 × 6.4–9.6 mm, white, globose, rounded to flattened at the base, rounded to slightly flattened at the apex, the hypanthial and calycine portions undifferentiated, the hypanthium 5–6 × 8–9 mm, glabrescent and tuberculate. Petals 7–11.25 × 7–11 mm, pink, broadly obovate, rotate at anthesis, rounded-emarginate, glabrous. Stamens 22–26, 9–10 mm, radially arranged around the style but frequently secondarily zygomorphic because the stamens that are below the side that the style bends get stuck below the downward bent style and giant stigma, the filament 5–5.5 mm long, not geniculate, white, anthers 4–4.5 × 1.5–1.6 mm, elliptic, laterally compressed, the base sagittate, yellow, the pore 0.2–0.35 mm, terminal to slightly dorsally inclined. Ovary 15–17 locular, inferior, fluted into a glabrous dome. Style 7–8.5 mm long, bending downwards, vertical distance from the anther to the stigma ca.-0.5 – -0.25 mm, horizontal distance ca. 1 mm; stigma crateriform and lobed, 5.5–6 mm wide. Berry and seeds not seen.</p><fig id="F67" position="float" orientation="portrait"><label>Figure 67.</label><caption><p>
          <italic><tp:taxon-name><tp:taxon-name-part taxon-name-part-type="genus">Conostegia</tp:taxon-name-part> <tp:taxon-name-part taxon-name-part-type="species">bigibbosa</tp:taxon-name-part></tp:taxon-name></italic>. <bold>A</bold> Lenticellate internode <bold>B</bold> Tubercles on the base of the abaxial leaf surface <bold>C</bold> Inflorescence <bold>D</bold> Flowers at anthesis <bold>E</bold> Longitudinal section of a flower bud <bold>F</bold> Ventral view of a pickled flower with the petals removed and showing a stamen stuck under the stigma <bold>G</bold> Lateral view of a pickled flower with the petals removed <bold>H</bold> Longitudinal section of a hypanthium <bold>I</bold> Stamen <bold>J</bold> Style. Photos of specimen vouchered <italic>R. Kriebel 5522</italic>.</p></caption><graphic xmlns:xlink="http://www.w3.org/1999/xlink" xlink:href="phytokeys-067-001-g067.jpg" position="float" orientation="portrait" xlink:type="simple" id="oo_96425.jpg"/></fig><!--PageBreak--><!--PageBreak--></tp:treatment-sec><tp:treatment-sec sec-type="distribution" id="SECID0E1IFM"><title>Distribution</title><p>(Fig. <xref ref-type="fig" rid="F68">68</xref>). Endemic to the pacific side of the Cordillera de Talamanca in Costa Rica, 800–1800 m elevation.</p><fig id="F68" position="float" orientation="portrait"><label>Figure 68.</label><caption><p>Distribution of <italic><tp:taxon-name><tp:taxon-name-part taxon-name-part-type="genus">Conostegia</tp:taxon-name-part> <tp:taxon-name-part taxon-name-part-type="species">bigibbosa</tp:taxon-name-part></tp:taxon-name></italic>.</p></caption><graphic xmlns:xlink="http://www.w3.org/1999/xlink" xlink:href="phytokeys-067-001-g068.jpg" position="float" orientation="portrait" xlink:type="simple" id="oo_96426.jpg"/></fig><p>
            <italic><tp:taxon-name><tp:taxon-name-part taxon-name-part-type="genus">Conostegia</tp:taxon-name-part> <tp:taxon-name-part taxon-name-part-type="species">bigibbosa</tp:taxon-name-part></tp:taxon-name></italic> was synonimized under <italic><tp:taxon-name><tp:taxon-name-part taxon-name-part-type="genus">Conostegia</tp:taxon-name-part> <tp:taxon-name-part taxon-name-part-type="species">oerstediana</tp:taxon-name-part></tp:taxon-name></italic> by <xref ref-type="bibr" rid="B77">Schnell (1996)</xref> and subsequently recognized by <xref ref-type="bibr" rid="B8">Almeda (2009)</xref>. I here recognize it based on geographic distribution and morphological characters. <italic><tp:taxon-name><tp:taxon-name-part taxon-name-part-type="genus">Conostegia</tp:taxon-name-part> <tp:taxon-name-part taxon-name-part-type="species">bigibbosa</tp:taxon-name-part></tp:taxon-name></italic> always has pink petals as well as two tubercles on the petiole apex which makes it unmistakable. At one point, Schnell annotated it as a subspecies of <italic><tp:taxon-name><tp:taxon-name-part taxon-name-part-type="genus">Conostegia</tp:taxon-name-part> <tp:taxon-name-part taxon-name-part-type="species">oerstediana</tp:taxon-name-part></tp:taxon-name></italic> which is allopatric and has white petals and lacks the two tubercles at the apex of the petiole. <xref ref-type="bibr" rid="B77">Schnell (1996)</xref> carried out some crossing experiments between <italic><tp:taxon-name><tp:taxon-name-part taxon-name-part-type="genus">Conostegia</tp:taxon-name-part> <tp:taxon-name-part taxon-name-part-type="species">bigibbosa</tp:taxon-name-part></tp:taxon-name></italic> and <italic><tp:taxon-name><tp:taxon-name-part taxon-name-part-type="genus">Conostegia</tp:taxon-name-part> <tp:taxon-name-part taxon-name-part-type="species">oerstediana</tp:taxon-name-part></tp:taxon-name></italic> and <italic><tp:taxon-name><tp:taxon-name-part taxon-name-part-type="genus">Conostegia</tp:taxon-name-part> <tp:taxon-name-part taxon-name-part-type="species">montana</tp:taxon-name-part></tp:taxon-name></italic>. He noted that fruit development was initiated when pollinating <italic><tp:taxon-name><tp:taxon-name-part taxon-name-part-type="genus">Conostegia</tp:taxon-name-part> <tp:taxon-name-part taxon-name-part-type="species">oerstediana</tp:taxon-name-part></tp:taxon-name></italic> with pollen of <italic><tp:taxon-name><tp:taxon-name-part taxon-name-part-type="genus">Conostegia</tp:taxon-name-part> <tp:taxon-name-part taxon-name-part-type="species">bigibbosa</tp:taxon-name-part></tp:taxon-name></italic> but not with pollen of <italic><tp:taxon-name><tp:taxon-name-part taxon-name-part-type="genus">Conostegia</tp:taxon-name-part> <tp:taxon-name-part taxon-name-part-type="species">montana</tp:taxon-name-part></tp:taxon-name></italic> or when left unpollinated. Unfortunately he could not finish his experiment because the material was vandalized. The two species are not sympatric however and maintain the petal color difference as well as the petiole tubercle difference in natural populations.</p><!--PageBreak--></tp:treatment-sec><tp:treatment-sec sec-type="material" id="SECID0EONFM"><title>Specimens examined.</title><p>
            <bold>COSTA RICA. Puntarenas</bold>: Finca Las Alturas NW of lechería, Almeda et al. 6697 (<named-content xmlns:xlink="http://www.w3.org/1999/xlink" content-type="dwc:institutional_code" xlink:type="simple">CAS</named-content>, <named-content xmlns:xlink="http://www.w3.org/1999/xlink" content-type="dwc:institutional_code" xlink:type="simple">CR</named-content>, <named-content xmlns:xlink="http://www.w3.org/1999/xlink" content-type="dwc:institutional_code" xlink:type="simple">NY</named-content>); E.B. Las Cruces Trailhead to río Java, Boyle et al. 6265 (<named-content xmlns:xlink="http://www.w3.org/1999/xlink" content-type="dwc:institutional_code" xlink:type="simple">CR</named-content>, <named-content xmlns:xlink="http://www.w3.org/1999/xlink" content-type="dwc:institutional_code" xlink:type="simple">NY</named-content>). <bold>San José</bold>: Cantón de Pérez Zeledón, Fila Costeña, Fila Tinamastes, en la Fila del Farallón, Hammel et al. 20145 (<named-content xmlns:xlink="http://www.w3.org/1999/xlink" content-type="dwc:institutional_code" xlink:type="simple">INB</named-content>, <named-content xmlns:xlink="http://www.w3.org/1999/xlink" content-type="dwc:institutional_code" xlink:type="simple">CR</named-content>, <named-content xmlns:xlink="http://www.w3.org/1999/xlink" content-type="dwc:institutional_code" xlink:type="simple">NY</named-content>); Aserrí, Quebrada Lajas, ca. 2.5 km al noroeste de Altos el Aguacate, Kriebel et al. 3975 (<named-content xmlns:xlink="http://www.w3.org/1999/xlink" content-type="dwc:institutional_code" xlink:type="simple">INB</named-content>); Pérez Zeledon, Bajo Bonitas, Kriebel et al. 5522 (<named-content xmlns:xlink="http://www.w3.org/1999/xlink" content-type="dwc:institutional_code" xlink:type="simple">INB</named-content>); Vicinity of El General, Skutch 2623 (<named-content xmlns:xlink="http://www.w3.org/1999/xlink" content-type="dwc:institutional_code" xlink:type="simple">NY</named-content>).</p></tp:treatment-sec><ref-list><ref id="B77"><mixed-citation xmlns:xlink="http://www.w3.org/1999/xlink" xlink:type="simple">
          <person-group><name name-style="western"><surname>Schnell</surname><given-names>CE</given-names></name></person-group> (<year>1996</year>) <source>The Genus <italic><tp:taxon-name><tp:taxon-name-part taxon-name-part-type="genus">Conostegia</tp:taxon-name-part></tp:taxon-name></italic> (<tp:taxon-name><tp:taxon-name-part taxon-name-part-type="family">Melastomataceae</tp:taxon-name-part></tp:taxon-name>)</source>. <comment>PhD thesis</comment>, <publisher-name>Harvard University</publisher-name>.</mixed-citation></ref><ref id="B8"><mixed-citation xmlns:xlink="http://www.w3.org/1999/xlink" xlink:type="simple">
          <person-group><name name-style="western"><surname>Almeda</surname><given-names>F</given-names></name></person-group> (<year>2009</year>) <article-title><tp:taxon-name><tp:taxon-name-part taxon-name-part-type="family">Melastomataceae</tp:taxon-name-part></tp:taxon-name>.</article-title> In: <person-group><name name-style="western"><surname>Davidse</surname><given-names>G</given-names></name><name name-style="western"><surname>Sousa-Sánchez</surname><given-names>M</given-names></name><name name-style="western"><surname>Knapp</surname><given-names>S</given-names></name><name name-style="western"><surname>Chiang</surname><given-names>F</given-names></name></person-group> (<role>Eds</role>) <source>Flora Mesoamericana</source> (<volume>vol. 4</volume>). <publisher-name>Universidad Nacional Autónoma de México</publisher-name>, <fpage>164</fpage>–<lpage>338</lpage>.</mixed-citation></ref></ref-list></tp:taxon-treatment>
