# Supplementary material for: A Monograph of Conostegia (Melastomataceae, Miconieae)
Source: PhytoKeys. 2016 Jul 20;(67):1–326. doi: 10.3897/phytokeys.67.6703 (PMC4972245; doi:10.3897/phytokeys.67.6703)
Supplement: XML Treatment for Conostegia bracteata [file phytokeys.67.6703-treatment7.xml]

<!DOCTYPE tp:taxon-treatment
  PUBLIC "-//TaxonX//DTD Taxonomic Treatment Publishing DTD v0 20100105//EN" "tax-treatment-NSO.dtd">
<tp:taxon-treatment xmlns:tp="http://www.plazi.org/taxpub"><tp:treatment-meta><kwd-group><label>Taxon classification</label><kwd><named-content content-type="kingdom">Plantae</named-content></kwd><kwd><named-content content-type="order">Myrtales</named-content></kwd><kwd><named-content content-type="family">Melastomataceae</named-content></kwd></kwd-group><mixed-citation publication-type="journal"><person-group><name><surname>Kriebel</surname><given-names>Ricardo</given-names></name></person-group><article-title>A Monograph of <italic><tp:taxon-name><tp:taxon-name-part taxon-name-part-type="genus">Conostegia</tp:taxon-name-part></tp:taxon-name></italic> (<tp:taxon-name><tp:taxon-name-part taxon-name-part-type="family">Melastomataceae</tp:taxon-name-part></tp:taxon-name>, <tp:taxon-name><tp:taxon-name-part taxon-name-part-type="tribe">Miconieae</tp:taxon-name-part></tp:taxon-name>)</article-title><source>PhytoKeys</source><day>20</day><month>7</month><year>2016</year><volume>2016</volume><issue>67</issue><fpage>1</fpage><lpage>326</lpage><pub-id pub-id-type="doi">10.3897/phytokeys.67.6703</pub-id></mixed-citation></tp:treatment-meta><tp:nomenclature><tp:taxon-name>
            <tp:taxon-name-part taxon-name-part-type="genus">Conostegia</tp:taxon-name-part>
            <tp:taxon-name-part taxon-name-part-type="species">bracteata</tp:taxon-name-part>
          </tp:taxon-name><tp:taxon-authority>Triana</tp:taxon-authority><xref ref-type="fig" rid="F69">Fig. 69</xref><tp:nomenclature-citation-list><tp:nomenclature-citation><tp:taxon-name>
                <tp:taxon-name-part taxon-name-part-type="genus">Conostegia</tp:taxon-name-part> <tp:taxon-name-part taxon-name-part-type="species">bracteata</tp:taxon-name-part></tp:taxon-name><comment>Triana, Jour. Bot. 4: 209. 1867. Type: Nicaragua. Chontales: 12 September 1867, B. Seemann 36 (holotype: K!; isotypes: <named-content xmlns:xlink="http://www.w3.org/1999/xlink" content-type="dwc:institutional_code" xlink:type="simple">BM</named-content>!, <named-content xmlns:xlink="http://www.w3.org/1999/xlink" content-type="dwc:institutional_code" xlink:type="simple">EM</named-content>, <named-content xmlns:xlink="http://www.w3.org/1999/xlink" content-type="dwc:institutional_code" xlink:type="simple">LE</named-content>; <named-content xmlns:xlink="http://www.w3.org/1999/xlink" content-type="dwc:institutional_code" xlink:type="simple">BR</named-content>).</comment></tp:nomenclature-citation></tp:nomenclature-citation-list></tp:nomenclature><tp:treatment-sec sec-type="description" id="SECID0ESRFM"><title>Description.</title><p>Shrub to small tree 1.75–4.6 m tall with terete or nearly terete stems that are moderately to densely covered with an indument of simple or little branched hairs; the nodal line present but usually covered by indument. Leaves at a node equal to unequal in length. Petiole 0.4–2.1 cm. Leaf blades 5.5–18.5 × 2–7.2 cm, 3–5 nerved or slightly plinerved, narrowly elliptic to oblanceolate or narrowly obovate, the base attenuate to obtuse, the apex acuminate, margin entire to dentate, adaxially setose with spreading smooth hairs 1–2 mm long, abaxially moderately setose on the actual surface below with a mixture of smooth, barbed and stellulate hairs on the elevated primaries. Inflorescence a terminal panicle 3.5–9 cm long branched above the base, accessory branches present, the inflorescence rachis moderately to densely covered with an indument of simple or little branched hairs, elliptic to oblong, bracteoles 6–8 × 2–2.5 mm, persistent. Flowers sessile, (5-) 6 (-7) merous, calyptrate, buds 6–8 mm long, pyriform to ovoid or broadly ellipsoid, rounded at the base, short apiculate at the apex, the calyptra and hypanthium little differentiated, the hypanthium 3.5–3.75 × 3.5–4 mm moderately to densely covered with an indument of simple or little branched hairs. Petals 6–7 × 4–5 mm, white or pink, obtriangular, spreading, emarginate apically, glabrous on both surfaces, spreading. Stamens (12-)14–18, 5–6.5 mm, slightly zygomorphic, the filament 2.5–2.75 mm, white, anthers 2.5–2.75 × 0.5–0.75 mm, linear and somewhat laterally compressed, yellow, the base sagittate, the pore 0.1–0.16 mm, subterminal to ventral. Ovary 6–7 locular, inferior, fluted into a glabrous collar around the style. Style 3.5–4.25 mm, slightly curving upward, vertical distance between the anther and stigma ca. -1 mm, horizontal distance absent; stigma capitate, 1–1.5 mm wide. Berry 6–8 × 6–8 mm, dark purple-black. Seeds 0.4–0.6 mm, pyramidal, smooth.</p><fig id="F69" position="float" orientation="portrait"><label>Figure 69.</label><caption><p>
          <italic><tp:taxon-name><tp:taxon-name-part taxon-name-part-type="genus">Conostegia</tp:taxon-name-part> <tp:taxon-name-part taxon-name-part-type="species">bracteata</tp:taxon-name-part></tp:taxon-name></italic>. <bold>A</bold> Habit <bold>B</bold> Leaf abaxial surface <bold>C</bold> Flowers at anthesis <bold>D</bold> Infuctescence <bold>E</bold> Pickled flowers at anthesis <bold>F</bold> Lomgitudinal section of hypanthia of flowers at anthesis <bold>G</bold> Bract <bold>H</bold> Petal <bold>I</bold> Stamen <bold>J</bold> Style. Photos of specimen vouchered <italic>R. Kriebel 5806</italic>.</p></caption><graphic xmlns:xlink="http://www.w3.org/1999/xlink" xlink:href="phytokeys-067-001-g069.jpg" position="float" orientation="portrait" xlink:type="simple" id="oo_96427.jpg"/></fig></tp:treatment-sec><tp:treatment-sec sec-type="distribution" id="SECID0EETFM"><title>Distribution</title><p>(Fig. <xref ref-type="fig" rid="F70">70</xref>). Nicaragua to Colombia, 0–1150 m in elevation.</p><fig id="F70" position="float" orientation="portrait"><label>Figure 70.</label><caption><p>Distribution of <italic><tp:taxon-name><tp:taxon-name-part taxon-name-part-type="genus">Conostegia</tp:taxon-name-part> <tp:taxon-name-part taxon-name-part-type="species">bracteata</tp:taxon-name-part></tp:taxon-name></italic>.</p></caption><graphic xmlns:xlink="http://www.w3.org/1999/xlink" xlink:href="phytokeys-067-001-g070.jpg" position="float" orientation="portrait" xlink:type="simple" id="oo_96428.jpg"/></fig><p>
            <italic><tp:taxon-name><tp:taxon-name-part taxon-name-part-type="genus">Conostegia</tp:taxon-name-part> <tp:taxon-name-part taxon-name-part-type="species">bracteata</tp:taxon-name-part></tp:taxon-name></italic> is one of the most distinctive species in the genus based on the presence of a hirsute indument on most parts of the plant including adaxial leaf surface, and large, persistent bracts subtending the sessile flowers. Flowers have been observed to be buzzed by several types of bees including Euglossines (Fig. <xref ref-type="fig" rid="F4">4</xref>). Specimens of this species dry red when treated with ethanol. <xref ref-type="bibr" rid="B77">Schnell (1996)</xref> argued that <italic><tp:taxon-name><tp:taxon-name-part taxon-name-part-type="genus">Conostegia</tp:taxon-name-part> <tp:taxon-name-part taxon-name-part-type="species">bracteata</tp:taxon-name-part></tp:taxon-name></italic> provided an excellent example of convergent evolution between this species and <italic><tp:taxon-name><tp:taxon-name-part taxon-name-part-type="genus">Miconia</tp:taxon-name-part> <tp:taxon-name-part taxon-name-part-type="species">barbinervis</tp:taxon-name-part></tp:taxon-name></italic> and <italic><tp:taxon-name><tp:taxon-name-part taxon-name-part-type="genus">Miconia</tp:taxon-name-part> <tp:taxon-name-part taxon-name-part-type="species">cuneata</tp:taxon-name-part></tp:taxon-name></italic> in their “pubescence, foliage, and the general <!--PageBreak-->aspect of flowers, bracts and inflorescences”. These species look a lot alike in their leaf shape and pubescence but not in their flowers. <italic><tp:taxon-name><tp:taxon-name-part taxon-name-part-type="genus">Conostegia</tp:taxon-name-part> <tp:taxon-name-part taxon-name-part-type="species">bracteata</tp:taxon-name-part></tp:taxon-name></italic> occurs sympatrically with <italic><tp:taxon-name><tp:taxon-name-part taxon-name-part-type="genus">Miconia</tp:taxon-name-part> <tp:taxon-name-part taxon-name-part-type="species">barbinervis</tp:taxon-name-part></tp:taxon-name></italic> in some localities like at La Selva Biological Statation. They can easily be distinguished on the basis of the stipitate stellate trichomes present in <italic><tp:taxon-name><tp:taxon-name-part taxon-name-part-type="genus">Miconia</tp:taxon-name-part> <tp:taxon-name-part taxon-name-part-type="species">barbinervis</tp:taxon-name-part></tp:taxon-name></italic> and simple trichomes in <italic><tp:taxon-name><tp:taxon-name-part taxon-name-part-type="genus">Conostegia</tp:taxon-name-part> <tp:taxon-name-part taxon-name-part-type="species">bracteata</tp:taxon-name-part></tp:taxon-name></italic>.</p></tp:treatment-sec><tp:treatment-sec sec-type="material" id="SECID0EBXFM"><title>Specimens examined.</title><p>
            <bold>NICARAGUA. Chontales</bold>: Jinotega (fide Schnell): Cerro San Pedro, Comarca Kilambe, Sandino 183 (<named-content xmlns:xlink="http://www.w3.org/1999/xlink" content-type="dwc:institutional_code" xlink:type="simple">MO</named-content>).</p><p>
            <bold>COSTA RICA. Limón</bold>: R.B. Hitoy Cerere, siguiendo el sendero el Espavel hasta la cima de un cerro innominado, González et al. 3309 (<named-content xmlns:xlink="http://www.w3.org/1999/xlink" content-type="dwc:institutional_code" xlink:type="simple">INB</named-content>, <named-content xmlns:xlink="http://www.w3.org/1999/xlink" content-type="dwc:institutional_code" xlink:type="simple">NY</named-content>). <bold>Heredia</bold>: La Selva, OTS field station, La Sura trail at 1070 m, Hopkins 22 (<named-content xmlns:xlink="http://www.w3.org/1999/xlink" content-type="dwc:institutional_code" xlink:type="simple">NY</named-content>); Sarapiquí, sendero Tres ríos y lindero el Peje, Kriebel et al. 3606 (<named-content xmlns:xlink="http://www.w3.org/1999/xlink" content-type="dwc:institutional_code" xlink:type="simple">INB</named-content>, <named-content xmlns:xlink="http://www.w3.org/1999/xlink" content-type="dwc:institutional_code" xlink:type="simple">NY</named-content>). <bold>Puntarenas</bold>: Osa, Sierpe, Reserva Forestal Golfo Dulce, Rancho Quemado, camino a Chiqueron en la parte mas alta de la fila al Sur de Rancho Quemado, Aguilar 6704 (<named-content xmlns:xlink="http://www.w3.org/1999/xlink" content-type="dwc:institutional_code" xlink:type="simple">NY</named-content>); Golfito, P. N. Corcovado, Estación Agujas, Cerro Rincón, Mora et al. 721 (<named-content xmlns:xlink="http://www.w3.org/1999/xlink" content-type="dwc:institutional_code" xlink:type="simple">INB</named-content>, <named-content xmlns:xlink="http://www.w3.org/1999/xlink" content-type="dwc:institutional_code" xlink:type="simple">MO</named-content>, <named-content xmlns:xlink="http://www.w3.org/1999/xlink" content-type="dwc:institutional_code" xlink:type="simple">NY</named-content>).</p><!--PageBreak--><p>
            <bold>PANAMA. Bocas del Toro</bold>: Duwebdulup Peak No. of Río Teribe across from Quebrada Huron, Kirkbride and Duke 585 (<named-content xmlns:xlink="http://www.w3.org/1999/xlink" content-type="dwc:institutional_code" xlink:type="simple">MO</named-content>, <named-content xmlns:xlink="http://www.w3.org/1999/xlink" content-type="dwc:institutional_code" xlink:type="simple">NY</named-content>); Above Chiriqui Grande 10 road-miles from continental divide and c. 2 miles along road to east, McPherson 12837 (<named-content xmlns:xlink="http://www.w3.org/1999/xlink" content-type="dwc:institutional_code" xlink:type="simple">MO</named-content>, <named-content xmlns:xlink="http://www.w3.org/1999/xlink" content-type="dwc:institutional_code" xlink:type="simple">NY</named-content>). <bold>Canal Zone</bold>: Zetek trail 550, Croat 6628 (<named-content xmlns:xlink="http://www.w3.org/1999/xlink" content-type="dwc:institutional_code" xlink:type="simple">MO</named-content>, <named-content xmlns:xlink="http://www.w3.org/1999/xlink" content-type="dwc:institutional_code" xlink:type="simple">NY</named-content>); Madden Forest, Las Cruces Trail, Gentry 1380 (<named-content xmlns:xlink="http://www.w3.org/1999/xlink" content-type="dwc:institutional_code" xlink:type="simple">NY</named-content>). <bold>Darién</bold>: 0–2 mi. E. of Tres Bocas along shortest headwater of Río Coasi, Kirkbride and Duke 1194 (<named-content xmlns:xlink="http://www.w3.org/1999/xlink" content-type="dwc:institutional_code" xlink:type="simple">MO</named-content>, <named-content xmlns:xlink="http://www.w3.org/1999/xlink" content-type="dwc:institutional_code" xlink:type="simple">NY</named-content>); Coasi-Cana Trail on Cerro Campamiento E. of Tres Bocas headwater of Río Coasi, Kirkbride and Duke 1252 (<named-content xmlns:xlink="http://www.w3.org/1999/xlink" content-type="dwc:institutional_code" xlink:type="simple">MO</named-content>, <named-content xmlns:xlink="http://www.w3.org/1999/xlink" content-type="dwc:institutional_code" xlink:type="simple">NY</named-content>); Vicinity of Cana, Stern et al. 514 (<named-content xmlns:xlink="http://www.w3.org/1999/xlink" content-type="dwc:institutional_code" xlink:type="simple">NY</named-content>). <bold>Panamá</bold>: 2.5 m N of Goofy Lake on road to Cerro Azul, Croat 11533 (<named-content xmlns:xlink="http://www.w3.org/1999/xlink" content-type="dwc:institutional_code" xlink:type="simple">MO</named-content>, <named-content xmlns:xlink="http://www.w3.org/1999/xlink" content-type="dwc:institutional_code" xlink:type="simple">NY</named-content>); Along highway near top of Cerro Campana, Croat 12089 (<named-content xmlns:xlink="http://www.w3.org/1999/xlink" content-type="dwc:institutional_code" xlink:type="simple">MO</named-content>, <named-content xmlns:xlink="http://www.w3.org/1999/xlink" content-type="dwc:institutional_code" xlink:type="simple">NY</named-content>); 10 miles from highway on road to Cerro Jefe, Croat 15186 (<named-content xmlns:xlink="http://www.w3.org/1999/xlink" content-type="dwc:institutional_code" xlink:type="simple">MO</named-content>, <named-content xmlns:xlink="http://www.w3.org/1999/xlink" content-type="dwc:institutional_code" xlink:type="simple">NY</named-content>); Cerro Azul, Dwyer 2083 (<named-content xmlns:xlink="http://www.w3.org/1999/xlink" content-type="dwc:institutional_code" xlink:type="simple">MO</named-content>, <named-content xmlns:xlink="http://www.w3.org/1999/xlink" content-type="dwc:institutional_code" xlink:type="simple">NY</named-content>); Trail into forest 4.8 miles north of highway just west of El Llano, Gentry 5077 (<named-content xmlns:xlink="http://www.w3.org/1999/xlink" content-type="dwc:institutional_code" xlink:type="simple">MO</named-content>, <named-content xmlns:xlink="http://www.w3.org/1999/xlink" content-type="dwc:institutional_code" xlink:type="simple">NY</named-content>); Between Frijoles and Monte Lirio, Killip 12158 (<named-content xmlns:xlink="http://www.w3.org/1999/xlink" content-type="dwc:institutional_code" xlink:type="simple">NY</named-content>); Parque Nacional Chagres, Sendero hacia Cerro Jefe que sale de la urbanización Altos de Cerro Azul, Kriebel and Burke 5683 (<named-content xmlns:xlink="http://www.w3.org/1999/xlink" content-type="dwc:institutional_code" xlink:type="simple">PMA</named-content>, <named-content xmlns:xlink="http://www.w3.org/1999/xlink" content-type="dwc:institutional_code" xlink:type="simple">NY</named-content>).</p><p>
            <bold>COLOMBIA. Antioquia</bold>: vicinity of Planta Providencia, 26 km S &amp; 23 km W of Zaragoza, in valley of Río Anorí between Anorí and Dos Bocas, Denslow 2312 (<named-content xmlns:xlink="http://www.w3.org/1999/xlink" content-type="dwc:institutional_code" xlink:type="simple">US</named-content>-not seen).</p></tp:treatment-sec><tp:treatment-sec><!--Section generated to contain objects referenced in tp:taxon-treatment.--><fig id="F4" position="float" orientation="portrait"><label>Figure 4.</label><caption><p>Bee pollinators and pollen robbers in <italic><tp:taxon-name><tp:taxon-name-part taxon-name-part-type="genus">Conostegia</tp:taxon-name-part></tp:taxon-name></italic>. <bold>A</bold> Female of the genus <italic><tp:taxon-name><tp:taxon-name-part taxon-name-part-type="genus">Euglossa</tp:taxon-name-part></tp:taxon-name></italic> approching an inflorescence of <italic><tp:taxon-name><tp:taxon-name-part taxon-name-part-type="genus">Conostegia</tp:taxon-name-part> <tp:taxon-name-part taxon-name-part-type="species">bracteata</tp:taxon-name-part></tp:taxon-name></italic> <bold>B</bold> <italic><tp:taxon-name><tp:taxon-name-part taxon-name-part-type="genus">Euglossa</tp:taxon-name-part></tp:taxon-name></italic> sp. buzzing the flower of <italic><tp:taxon-name><tp:taxon-name-part taxon-name-part-type="genus">Conostegia</tp:taxon-name-part> <tp:taxon-name-part taxon-name-part-type="species">bracteata</tp:taxon-name-part></tp:taxon-name></italic> <bold>C</bold> Unidentified female of a species of <tp:taxon-name><tp:taxon-name-part taxon-name-part-type="family">Halictidae</tp:taxon-name-part></tp:taxon-name> buzzing the flower of <italic><tp:taxon-name><tp:taxon-name-part taxon-name-part-type="genus">Conostegia</tp:taxon-name-part> <tp:taxon-name-part taxon-name-part-type="species">bracteata</tp:taxon-name-part></tp:taxon-name></italic> <bold>D</bold> Female of <italic><tp:taxon-name><tp:taxon-name-part taxon-name-part-type="genus">Melipona</tp:taxon-name-part> <tp:taxon-name-part taxon-name-part-type="species">costaricensis</tp:taxon-name-part></tp:taxon-name></italic> buzzing flower of <italic><tp:taxon-name><tp:taxon-name-part taxon-name-part-type="genus">Conostegia</tp:taxon-name-part> <tp:taxon-name-part taxon-name-part-type="species">subcrustulata</tp:taxon-name-part></tp:taxon-name></italic> <bold>E</bold> Female of <italic><tp:taxon-name><tp:taxon-name-part taxon-name-part-type="genus">Bombus</tp:taxon-name-part> <tp:taxon-name-part taxon-name-part-type="species">volluceloides</tp:taxon-name-part></tp:taxon-name></italic> buzzing the flower of <italic><tp:taxon-name><tp:taxon-name-part taxon-name-part-type="genus">Conostegia</tp:taxon-name-part> <tp:taxon-name-part taxon-name-part-type="species">oerstediana</tp:taxon-name-part></tp:taxon-name></italic> <bold>F, G</bold> Unidentified large bees buzzing the flowers of <italic><tp:taxon-name><tp:taxon-name-part taxon-name-part-type="genus">Conostegia</tp:taxon-name-part> <tp:taxon-name-part taxon-name-part-type="species">oerstediana</tp:taxon-name-part></tp:taxon-name></italic> <bold>H</bold> A species of <italic><tp:taxon-name><tp:taxon-name-part taxon-name-part-type="genus">Trigona</tp:taxon-name-part></tp:taxon-name></italic> robbing pollen from a flower of <italic><tp:taxon-name><tp:taxon-name-part taxon-name-part-type="genus">Conostegia</tp:taxon-name-part> <tp:taxon-name-part taxon-name-part-type="species">oerstediana</tp:taxon-name-part></tp:taxon-name></italic> <bold>I</bold> A species of <italic><tp:taxon-name><tp:taxon-name-part taxon-name-part-type="genus">Trigona</tp:taxon-name-part></tp:taxon-name></italic> robbing pollen from a flower of <italic><tp:taxon-name><tp:taxon-name-part taxon-name-part-type="genus">Conostegia</tp:taxon-name-part> <tp:taxon-name-part taxon-name-part-type="species">bigibbosa</tp:taxon-name-part></tp:taxon-name></italic> <bold>J</bold> Unidentified female of a species of <tp:taxon-name><tp:taxon-name-part taxon-name-part-type="family">Halictidae</tp:taxon-name-part></tp:taxon-name> buzzing the flower of <italic><tp:taxon-name><tp:taxon-name-part taxon-name-part-type="genus">Conostegia</tp:taxon-name-part> <tp:taxon-name-part taxon-name-part-type="species">ortizae</tp:taxon-name-part></tp:taxon-name></italic>. Photograph by Darin Penneys <bold>K, L</bold> Female of <italic><tp:taxon-name><tp:taxon-name-part taxon-name-part-type="genus">Melipona</tp:taxon-name-part> <tp:taxon-name-part taxon-name-part-type="species">costaricensis</tp:taxon-name-part></tp:taxon-name></italic> buzzing flower of <italic><tp:taxon-name><tp:taxon-name-part taxon-name-part-type="genus">Conostegia</tp:taxon-name-part> <tp:taxon-name-part taxon-name-part-type="species">schlimii</tp:taxon-name-part></tp:taxon-name></italic>. Photographs by Reinaldo Aguilar <bold>M</bold> Unidentified female of a species of <tp:taxon-name><tp:taxon-name-part taxon-name-part-type="family">Halictidae</tp:taxon-name-part></tp:taxon-name> buzzing the flower of <italic><tp:taxon-name><tp:taxon-name-part taxon-name-part-type="genus">Conostegia</tp:taxon-name-part> <tp:taxon-name-part taxon-name-part-type="species">grayumii</tp:taxon-name-part></tp:taxon-name></italic> <bold>N, O</bold> Unidentified female of a species of <tp:taxon-name><tp:taxon-name-part taxon-name-part-type="family">Halictidae</tp:taxon-name-part></tp:taxon-name> buzzing the flower of <italic><tp:taxon-name><tp:taxon-name-part taxon-name-part-type="genus">Conostegia</tp:taxon-name-part> <tp:taxon-name-part taxon-name-part-type="species">cinnamomea</tp:taxon-name-part></tp:taxon-name></italic>. Photos by the author if not specified.</p></caption><graphic xmlns:xlink="http://www.w3.org/1999/xlink" xlink:href="phytokeys-067-001-g004.jpg" position="float" orientation="portrait" xlink:type="simple" id="oo_96362.jpg"/></fig></tp:treatment-sec><ref-list><ref id="B77"><mixed-citation xmlns:xlink="http://www.w3.org/1999/xlink" xlink:type="simple">
          <person-group><name name-style="western"><surname>Schnell</surname><given-names>CE</given-names></name></person-group> (<year>1996</year>) <source>The Genus <italic><tp:taxon-name><tp:taxon-name-part taxon-name-part-type="genus">Conostegia</tp:taxon-name-part></tp:taxon-name></italic> (<tp:taxon-name><tp:taxon-name-part taxon-name-part-type="family">Melastomataceae</tp:taxon-name-part></tp:taxon-name>)</source>. <comment>PhD thesis</comment>, <publisher-name>Harvard University</publisher-name>.</mixed-citation></ref></ref-list></tp:taxon-treatment>
