# Supplementary material for: A Monograph of Conostegia (Melastomataceae, Miconieae)
Source: PhytoKeys. 2016 Jul 20;(67):1–326. doi: 10.3897/phytokeys.67.6703 (PMC4972245; doi:10.3897/phytokeys.67.6703)
Supplement: XML Treatment for Conostegia brenesii [file phytokeys.67.6703-treatment8.xml]

<!DOCTYPE tp:taxon-treatment
  PUBLIC "-//TaxonX//DTD Taxonomic Treatment Publishing DTD v0 20100105//EN" "tax-treatment-NSO.dtd">
<tp:taxon-treatment xmlns:tp="http://www.plazi.org/taxpub"><tp:treatment-meta><kwd-group><label>Taxon classification</label><kwd><named-content content-type="kingdom">Plantae</named-content></kwd><kwd><named-content content-type="order">Myrtales</named-content></kwd><kwd><named-content content-type="family">Melastomataceae</named-content></kwd></kwd-group><mixed-citation publication-type="journal"><person-group><name><surname>Kriebel</surname><given-names>Ricardo</given-names></name></person-group><article-title>A Monograph of <italic><tp:taxon-name><tp:taxon-name-part taxon-name-part-type="genus">Conostegia</tp:taxon-name-part></tp:taxon-name></italic> (<tp:taxon-name><tp:taxon-name-part taxon-name-part-type="family">Melastomataceae</tp:taxon-name-part></tp:taxon-name>, <tp:taxon-name><tp:taxon-name-part taxon-name-part-type="tribe">Miconieae</tp:taxon-name-part></tp:taxon-name>)</article-title><source>PhytoKeys</source><day>20</day><month>7</month><year>2016</year><volume>2016</volume><issue>67</issue><fpage>1</fpage><lpage>326</lpage><pub-id pub-id-type="doi">10.3897/phytokeys.67.6703</pub-id></mixed-citation></tp:treatment-meta><tp:nomenclature><tp:taxon-name>
            <tp:taxon-name-part taxon-name-part-type="genus">Conostegia</tp:taxon-name-part>
            <tp:taxon-name-part taxon-name-part-type="species">brenesii</tp:taxon-name-part>
          </tp:taxon-name><tp:taxon-authority>Standl.</tp:taxon-authority><xref ref-type="fig" rid="F71">Fig. 71</xref><!--PageBreak--><tp:nomenclature-citation-list><tp:nomenclature-citation><tp:taxon-name>
                <tp:taxon-name-part taxon-name-part-type="genus">Conostegia</tp:taxon-name-part> <tp:taxon-name-part taxon-name-part-type="species">brenesii</tp:taxon-name-part></tp:taxon-name><comment>Standl., Field Mus. Publ. Bot. 18: 801. 1938. Type: Costa Rica. Alajuela: La Palma de San Ramón, 1275–1300 m, 7 August 1927, A. Brenes 5577 (holotype: F!, isotypes: <named-content xmlns:xlink="http://www.w3.org/1999/xlink" content-type="dwc:institutional_code" xlink:type="simple">CR</named-content>!, <named-content xmlns:xlink="http://www.w3.org/1999/xlink" content-type="dwc:institutional_code" xlink:type="simple">NY</named-content>!). Note: at least one sheet bearing this number (also at <named-content xmlns:xlink="http://www.w3.org/1999/xlink" content-type="dwc:institutional_code" xlink:type="simple">NY</named-content>) is of <tp:taxon-name><tp:taxon-name-part taxon-name-part-type="genus">Conostegia</tp:taxon-name-part> <tp:taxon-name-part taxon-name-part-type="species">montana</tp:taxon-name-part></tp:taxon-name> (Sw) Don ex DC. <xref ref-type="bibr" rid="B77">Schnell (1996)</xref>.</comment></tp:nomenclature-citation></tp:nomenclature-citation-list></tp:nomenclature><tp:treatment-sec sec-type="description" id="SECID0EC6FM"><title>Description.</title><p>Shrubs to small trees 1.5–4 m tall with tetragonal young stems that soon become terete and which are densely covered with stipitate-stellate trichomes; the nodal line inconspicuous to absent. Leaves of a pair equal to somewhat unequal in length. Petioles 0.6–4.9 cm. Leaf blades 5–13.2 × 2.5–6.5 cm, 5 nerved or more commonly slightly plinerved, with the innermost pair of veins arising up to 1.5 cm above the base in opposite to sub opposite fashion, elliptic to elliptic-ovate, the base acute or obtuse, the apex acute and acuminate, the margin denticulate or entire, densely hirsute with rigid hairs on both surfaces. Inflorescence a terminal panicle 4.8–9.6 cm long branched above the base but sometimes appearing branched at the base because of multiple inflorescences arising at opposing meristems at the terminal node, accessory branches absent, the rachis greenish-purple to purple, densely covered with stipitate stellate trichomes, the bracts absent or very early deciduous, bracteoles 1–4 mm, deciduous. Flowers 5–6 merous, calyptrate, flower buds 5.2–7.51 × 2.4–4 mm, rounded at the base, acute apically, the calycine and hypanthium portions weekly differentiated, slightly constricted at the torus; hypanthium 3–3.5 × 2.75–3.25 mm, covered with stipitate-stellate trichomes. Petals 5–6.5 × 6–6.25 mm, pink, light violet <!--PageBreak--><!--PageBreak-->or white, obovate, spreading, rounded and emarginate, glabrous. Stamens 11–15, 6.25–7.25 mm, slightly zygomorphic, forming a 45 degree angle, the filament 3.75–4.25 mm, not evidently geniculate, white, anthers 2.5–3 × 0.5–1 mm, linear-oblong and somewhat recurved, laterally compressed, the base sagittate, yellow, the pore 0.1–0.2 mm, terminal. Ovary 6 (-7)-locular, inferior, glabrous and elevated into a collar around the base of the style. Style 5.5–6.5 mm, bending below the stigma, distance between the anther and the stigma -0.1 – -0.3 mm, horizontal distance absent; stigma subcapitate, 1.4–1.6 mm wide. Almost mature berry 5–6 × 5–6, probably purple at maturity like its close relatives. Seeds 0.4–0.6 mm, pyramidal, smooth.</p><fig id="F71" position="float" orientation="portrait"><label>Figure 71.</label><caption><p>
          <italic><tp:taxon-name><tp:taxon-name-part taxon-name-part-type="genus">Conostegia</tp:taxon-name-part> <tp:taxon-name-part taxon-name-part-type="species">brenesii</tp:taxon-name-part></tp:taxon-name></italic>. <bold>A</bold> Branch with inflorescence <bold>B</bold> Leaf abaxial surface <bold>C</bold> Inflorescence <bold>D</bold> Flower at anthesis <bold>E</bold> Longitudinal section of flower bud <bold>F</bold> Pickled flower at anthesis <bold>G</bold> Pickled flower at anthesis with half of the petals and stamens removed <bold>H</bold> Petal <bold>I</bold> Stamen <bold>J</bold> Style <bold>K</bold> Longitudinal section of the hypanthium. Photos of specimen vouchered <italic>R. Kriebel 5631</italic>.</p></caption><graphic xmlns:xlink="http://www.w3.org/1999/xlink" xlink:href="phytokeys-067-001-g071.jpg" position="float" orientation="portrait" xlink:type="simple" id="oo_96429.jpg"/></fig></tp:treatment-sec><tp:treatment-sec sec-type="distribution" id="SECID0E1AGM"><title>Distribution</title><p>(Fig. <xref ref-type="fig" rid="F72">72</xref>). Endemic to cloud forests on the Caribbean slope of the Central and Tilaran cordilleras in Costa Rica, 1100–1750 m in elevation.</p><fig id="F72" position="float" orientation="portrait"><label>Figure 72.</label><caption><p>Distribution of <italic><tp:taxon-name><tp:taxon-name-part taxon-name-part-type="genus">Conostegia</tp:taxon-name-part> <tp:taxon-name-part taxon-name-part-type="species">brenesii</tp:taxon-name-part></tp:taxon-name></italic>.</p></caption><graphic xmlns:xlink="http://www.w3.org/1999/xlink" xlink:href="phytokeys-067-001-g072.jpg" position="float" orientation="portrait" xlink:type="simple" id="oo_96430.jpg"/></fig><p>
            <italic><tp:taxon-name><tp:taxon-name-part taxon-name-part-type="genus">Conostegia</tp:taxon-name-part> <tp:taxon-name-part taxon-name-part-type="species">brenesii</tp:taxon-name-part></tp:taxon-name></italic> is a very distinctive and narrow endemic of middle elevation cloud forests in Costa Rica. It can be easily distinguished by its dense indument of stipitate stellate hairs on all plant parts. Because of its dense indument of stipitate stel<!--PageBreak-->late hairs it is similar to <italic><tp:taxon-name><tp:taxon-name-part taxon-name-part-type="genus">Conostegia</tp:taxon-name-part> <tp:taxon-name-part taxon-name-part-type="species">caelestis</tp:taxon-name-part></tp:taxon-name></italic> which is allopatric occurring in northern Central America. In addition, <italic><tp:taxon-name><tp:taxon-name-part taxon-name-part-type="genus">Conostegia</tp:taxon-name-part> <tp:taxon-name-part taxon-name-part-type="species">brenesii</tp:taxon-name-part></tp:taxon-name></italic> tends to be a shrubby species whereas <italic><tp:taxon-name><tp:taxon-name-part taxon-name-part-type="genus">Conostegia</tp:taxon-name-part> <tp:taxon-name-part taxon-name-part-type="species">caelestis</tp:taxon-name-part></tp:taxon-name></italic> tends to be a larger tree. The flowering time differs with <italic><tp:taxon-name><tp:taxon-name-part taxon-name-part-type="genus">Conostegia</tp:taxon-name-part> <tp:taxon-name-part taxon-name-part-type="species">caelestis</tp:taxon-name-part></tp:taxon-name></italic> flowering in the first half of the year and <italic><tp:taxon-name><tp:taxon-name-part taxon-name-part-type="genus">Conostegia</tp:taxon-name-part> <tp:taxon-name-part taxon-name-part-type="species">brenesii</tp:taxon-name-part></tp:taxon-name></italic> flowering in the second half of the year consistently from July to September. The molecular phylogeny does not place these species as sister taxa, which suggests convergent evolution in the dense stipitate stellate indument (Fig. <xref ref-type="fig" rid="F1">1</xref>). <italic><tp:taxon-name><tp:taxon-name-part taxon-name-part-type="genus">Conostegia</tp:taxon-name-part> <tp:taxon-name-part taxon-name-part-type="species">brenesii</tp:taxon-name-part></tp:taxon-name></italic> falls sister to the <italic><tp:taxon-name><tp:taxon-name-part taxon-name-part-type="genus">Conostegia</tp:taxon-name-part> <tp:taxon-name-part taxon-name-part-type="species">montana</tp:taxon-name-part></tp:taxon-name></italic>-<italic><tp:taxon-name><tp:taxon-name-part taxon-name-part-type="genus">Conostegia</tp:taxon-name-part> <tp:taxon-name-part taxon-name-part-type="species">setosa</tp:taxon-name-part></tp:taxon-name></italic> complex in the molecular phylogeny.</p></tp:treatment-sec><tp:treatment-sec sec-type="material" id="SECID0E4EGM"><title>Specimens examined.</title><p>
            <bold>COSTA RICA. Alajuela</bold>: Zapote, San Carlos, Caribe watershed, Smith 1102 (<named-content xmlns:xlink="http://www.w3.org/1999/xlink" content-type="dwc:institutional_code" xlink:type="simple">NY</named-content>); La Palma de San Ramón, Brenes 5633 (<named-content xmlns:xlink="http://www.w3.org/1999/xlink" content-type="dwc:institutional_code" xlink:type="simple">CR</named-content>, <named-content xmlns:xlink="http://www.w3.org/1999/xlink" content-type="dwc:institutional_code" xlink:type="simple">NY</named-content>); San Carlos, P. N. Juan Castro Blanco, entrando por San Vicente faldas del Cerro Platanar, Rodríguez et al. 6050 (<named-content xmlns:xlink="http://www.w3.org/1999/xlink" content-type="dwc:institutional_code" xlink:type="simple">INB</named-content>, <named-content xmlns:xlink="http://www.w3.org/1999/xlink" content-type="dwc:institutional_code" xlink:type="simple">NY</named-content>); Vara Blanca de Sarapiquí, north slope of the Central Cordillera, Skutch 3161 (<named-content xmlns:xlink="http://www.w3.org/1999/xlink" content-type="dwc:institutional_code" xlink:type="simple">NY</named-content>); Forests of La Palma, Tonduz 12580 (<named-content xmlns:xlink="http://www.w3.org/1999/xlink" content-type="dwc:institutional_code" xlink:type="simple">NY</named-content>). <bold>Puntarenas</bold>: R. B. Monteverde, Haber 352 (<named-content xmlns:xlink="http://www.w3.org/1999/xlink" content-type="dwc:institutional_code" xlink:type="simple">CR</named-content>). <bold>San José</bold>: Cuenca del Sarapiquí, Braulio Carrillo, cerca de el túnel, Kriebel 4907, 5631 (<named-content xmlns:xlink="http://www.w3.org/1999/xlink" content-type="dwc:institutional_code" xlink:type="simple">INB</named-content>).</p></tp:treatment-sec><tp:treatment-sec><!--Section generated to contain objects referenced in tp:taxon-treatment.--><fig id="F1" position="float" orientation="portrait"><label>Figure 1.</label><caption><p>Infrageneric classification in <italic><tp:taxon-name><tp:taxon-name-part taxon-name-part-type="genus">Conostegia</tp:taxon-name-part></tp:taxon-name></italic> next to the recently generated molecular phylogenetic hypothesis of <italic><tp:taxon-name><tp:taxon-name-part taxon-name-part-type="genus">Conostegia</tp:taxon-name-part></tp:taxon-name></italic>. Colors show the classification proposed by <xref ref-type="bibr" rid="B77">Schnell (1996)</xref>. To the right of the phylogeny is the sectional classification proposed here. The phylogeny is a slightly modified version of the majority rule consensus tree derived from a Bayesian analysis of DNA sequences from four chloroplast regions and two nuclear ribosomal spacers (<xref ref-type="bibr" rid="B51">Kriebel et al. 2015</xref>) pruned to one accession per species.</p></caption><graphic xmlns:xlink="http://www.w3.org/1999/xlink" xlink:href="phytokeys-067-001-g001.jpg" position="float" orientation="portrait" xlink:type="simple" id="oo_96359.jpg"/></fig></tp:treatment-sec><ref-list><ref id="B77"><mixed-citation xmlns:xlink="http://www.w3.org/1999/xlink" xlink:type="simple">
          <person-group><name name-style="western"><surname>Schnell</surname><given-names>CE</given-names></name></person-group> (<year>1996</year>) <source>The Genus <italic><tp:taxon-name><tp:taxon-name-part taxon-name-part-type="genus">Conostegia</tp:taxon-name-part></tp:taxon-name></italic> (<tp:taxon-name><tp:taxon-name-part taxon-name-part-type="family">Melastomataceae</tp:taxon-name-part></tp:taxon-name>)</source>. <comment>PhD thesis</comment>, <publisher-name>Harvard University</publisher-name>.</mixed-citation></ref><ref id="B51"><mixed-citation xmlns:xlink="http://www.w3.org/1999/xlink" xlink:type="simple">
          <person-group><name name-style="western"><surname>Kriebel</surname><given-names>R</given-names></name><name name-style="western"><surname>Michelangeli</surname><given-names>F</given-names></name><name name-style="western"><surname>Kelly</surname><given-names>L</given-names></name></person-group> (<year>2015</year>) <article-title>Discovery of unusual anatomical and continuous characters in the evolutionary history of <italic><tp:taxon-name><tp:taxon-name-part taxon-name-part-type="genus">Conostegia</tp:taxon-name-part></tp:taxon-name></italic> (<tp:taxon-name><tp:taxon-name-part taxon-name-part-type="family">Melastomataceae</tp:taxon-name-part></tp:taxon-name>).</article-title> <source>Molecular Phylogenetics and Evolution</source> <volume>82</volume>: <fpage>289</fpage>–<lpage>313</lpage>. doi: <ext-link xlink:type="simple" ext-link-type="doi" xlink:href="10.1016/j.ympev.2014.09.021">10.1016/j.ympev.2014.09.021</ext-link></mixed-citation></ref></ref-list></tp:taxon-treatment>
