# Supplementary material for: A Monograph of Conostegia (Melastomataceae, Miconieae)
Source: PhytoKeys. 2016 Jul 20;(67):1–326. doi: 10.3897/phytokeys.67.6703 (PMC4972245; doi:10.3897/phytokeys.67.6703)
Supplement: XML Treatment for Conostegia caelestis [file phytokeys.67.6703-treatment9.xml]

<!DOCTYPE tp:taxon-treatment
  PUBLIC "-//TaxonX//DTD Taxonomic Treatment Publishing DTD v0 20100105//EN" "tax-treatment-NSO.dtd">
<tp:taxon-treatment xmlns:tp="http://www.plazi.org/taxpub"><tp:treatment-meta><kwd-group><label>Taxon classification</label><kwd><named-content content-type="kingdom">Plantae</named-content></kwd><kwd><named-content content-type="order">Myrtales</named-content></kwd><kwd><named-content content-type="family">Melastomataceae</named-content></kwd></kwd-group><mixed-citation publication-type="journal"><person-group><name><surname>Kriebel</surname><given-names>Ricardo</given-names></name></person-group><article-title>A Monograph of <italic><tp:taxon-name><tp:taxon-name-part taxon-name-part-type="genus">Conostegia</tp:taxon-name-part></tp:taxon-name></italic> (<tp:taxon-name><tp:taxon-name-part taxon-name-part-type="family">Melastomataceae</tp:taxon-name-part></tp:taxon-name>, <tp:taxon-name><tp:taxon-name-part taxon-name-part-type="tribe">Miconieae</tp:taxon-name-part></tp:taxon-name>)</article-title><source>PhytoKeys</source><day>20</day><month>7</month><year>2016</year><volume>2016</volume><issue>67</issue><fpage>1</fpage><lpage>326</lpage><pub-id pub-id-type="doi">10.3897/phytokeys.67.6703</pub-id></mixed-citation></tp:treatment-meta><tp:nomenclature><tp:taxon-name>
            <tp:taxon-name-part taxon-name-part-type="genus">Conostegia</tp:taxon-name-part>
            <tp:taxon-name-part taxon-name-part-type="species">caelestis</tp:taxon-name-part>
          </tp:taxon-name><tp:taxon-authority>Standl.</tp:taxon-authority><xref ref-type="fig" rid="F73">Fig. 73</xref><tp:nomenclature-citation-list><tp:nomenclature-citation><tp:taxon-name>
                <tp:taxon-name-part taxon-name-part-type="genus">Conostegia</tp:taxon-name-part> <tp:taxon-name-part taxon-name-part-type="species">caelestis</tp:taxon-name-part></tp:taxon-name><comment>Standl., Field Mus. Nat. Hist. Publ. Bot. Series. 4: 318. 1929. Type: British Honduras (= Belize). Big Creek: Mullins river road, 15 m, 8 March 1929, W. Schipp 63 (holotype: F!, isotypes: A, <named-content xmlns:xlink="http://www.w3.org/1999/xlink" content-type="dwc:institutional_code" xlink:type="simple">BM</named-content>, <named-content xmlns:xlink="http://www.w3.org/1999/xlink" content-type="dwc:institutional_code" xlink:type="simple">CAS</named-content>!, <named-content xmlns:xlink="http://www.w3.org/1999/xlink" content-type="dwc:institutional_code" xlink:type="simple">GH</named-content>, <named-content xmlns:xlink="http://www.w3.org/1999/xlink" content-type="dwc:institutional_code" xlink:type="simple">MICH</named-content>, <named-content xmlns:xlink="http://www.w3.org/1999/xlink" content-type="dwc:institutional_code" xlink:type="simple">MO</named-content>!, <named-content xmlns:xlink="http://www.w3.org/1999/xlink" content-type="dwc:institutional_code" xlink:type="simple">NY</named-content>!, S, <named-content xmlns:xlink="http://www.w3.org/1999/xlink" content-type="dwc:institutional_code" xlink:type="simple">UC</named-content>, <named-content xmlns:xlink="http://www.w3.org/1999/xlink" content-type="dwc:institutional_code" xlink:type="simple">US</named-content>!).</comment></tp:nomenclature-citation><tp:nomenclature-citation><tp:taxon-name>
                <tp:taxon-name-part taxon-name-part-type="genus">Conostegia</tp:taxon-name-part> <tp:taxon-name-part taxon-name-part-type="species">hondurensis</tp:taxon-name-part></tp:taxon-name><comment>Standl. ex Yuncker, Field Mus. Nat. Hist. Publ. Bot. Series. 9: 322. 1940. Type: Honduras. Atlántida: bank of Danto river, slopes of Mt. Cangrejal, vicinity of La Ceiba, 300 m, 6 August 1938, T. Yuncker, J. Koepper, &amp; K. Wagner 8818 (holotype: F!, isotypes: <named-content xmlns:xlink="http://www.w3.org/1999/xlink" content-type="dwc:institutional_code" xlink:type="simple">BM</named-content>, <named-content xmlns:xlink="http://www.w3.org/1999/xlink" content-type="dwc:institutional_code" xlink:type="simple">GH</named-content>, K!, <named-content xmlns:xlink="http://www.w3.org/1999/xlink" content-type="dwc:institutional_code" xlink:type="simple">MO</named-content>!, <named-content xmlns:xlink="http://www.w3.org/1999/xlink" content-type="dwc:institutional_code" xlink:type="simple">NY</named-content>!, <named-content xmlns:xlink="http://www.w3.org/1999/xlink" content-type="dwc:institutional_code" xlink:type="simple">US</named-content>!).</comment></tp:nomenclature-citation></tp:nomenclature-citation-list></tp:nomenclature><tp:treatment-sec sec-type="description" id="SECID0ETKGM"><title>Description.</title><p>Small trees 2–12 m tall with tetragonal stems that soon become terete and are covered with simple and mostly stellate-stipitate trichomes to 1.5 mm long; the nodal line present but slight. Leaves of a pair equal to somewhat unequal in length. Petioles 0.6–3.8 cm long. Leaves 5.5–26 × 2–7.8 cm long, 3–5 nerved or 3–5 plinerved, if plinerved, the innermost pair of primary veins arising up to 1 cm above the in opposite or subopposite fashion, elliptical to obovate, the base acute or cuneate, the apex acute to acuminate, the margin entire to serrate, adaxial surface short-setose with simple bristles and sometimes stipitate stellate trichomes on the mid vein, abaxially covered with stipitate stellate hairs. Inflorescence a terminal panicle 3.9–9 cm long branched above the base, accessory branches absent, bracts linear, up to 5 mm long, deciduous, bracteoles 2–10 mm long, deciduous. Flowers 5–6 merous, calyptrate. Flower buds 5.8–7.6 × 2.9–3.5 mm, pyriform oblong, the base flat to rounded, the apex acute to apiculate, not constricted, hypanthium 3–3.25 × 3–3.25 mm, covered with stipitate stellate hairs. Petals 6–10 × 6.5–7 mm, white, obovate, not observed at anthesis, glabrous, 3 lobed. Stamens (14-)16–18, slightly zygomorphic, the filament 2.5–3 mm, not geniculate, anthers 2–2.5 × 0.3–0.6 mm, linear, reportedly white, somewhat laterally compressed, the base sagittate, the pore terminal, 0.1–0.15 mm. Ovary 7–10 locular, inferior, forming a glabrous collar around the base of the style. Style 3.5–4 mm, bent near the tip, vertical distance from the stigma to the anthers ca. -0.6 mm, horizontal distance absent; stigma subcapitate, 0.9–1.1 mm wide. Berry 6–7.5 × 6–7.5 mm, purple-black. Seeds 0.33–0.5 mm, pyramidal, smooth.</p><fig id="F73" position="float" orientation="portrait"><label>Figure 73.</label><caption><p>
          <italic><tp:taxon-name><tp:taxon-name-part taxon-name-part-type="genus">Conostegia</tp:taxon-name-part> <tp:taxon-name-part taxon-name-part-type="species">caelestis</tp:taxon-name-part></tp:taxon-name></italic>. <bold>A</bold> Leaf abaxial surface. <bold>B</bold> Infructescence. Photos of specimen vouchered <italic>R. Kriebel 5588</italic>.</p></caption><graphic xmlns:xlink="http://www.w3.org/1999/xlink" xlink:href="phytokeys-067-001-g073.jpg" position="float" orientation="portrait" xlink:type="simple" id="oo_96431.jpg"/></fig></tp:treatment-sec><tp:treatment-sec sec-type="distribution" id="SECID0EVLGM"><title>Distribution</title><p>(Fig. <xref ref-type="fig" rid="F74">74</xref>). Known from Mexico through Guatemala and Belize to Honduras from sea level to 1000 m in elevation.</p><fig id="F74" position="float" orientation="portrait"><label>Figure 74.</label><caption><p>Distribution of <italic><tp:taxon-name><tp:taxon-name-part taxon-name-part-type="genus">Conostegia</tp:taxon-name-part> <tp:taxon-name-part taxon-name-part-type="species">caelestis</tp:taxon-name-part></tp:taxon-name></italic>.</p></caption><graphic xmlns:xlink="http://www.w3.org/1999/xlink" xlink:href="phytokeys-067-001-g074.jpg" position="float" orientation="portrait" xlink:type="simple" id="oo_96432.jpg"/></fig><p>
            <italic><tp:taxon-name><tp:taxon-name-part taxon-name-part-type="genus">Conostegia</tp:taxon-name-part> <tp:taxon-name-part taxon-name-part-type="species">caelestis</tp:taxon-name-part></tp:taxon-name></italic> is easily distinguished from its congeners on the basis of its dense indument of stipitate stellate hairs especially on the leaf abaxial surface, inflorescence and hypanthia. As <xref ref-type="bibr" rid="B77">Schnell (1996)</xref> noted, this species has a very definite flowering time and is never fruiting at the same time that it is flowering, suggesting a long maturation time for the berries. <italic><tp:taxon-name><tp:taxon-name-part taxon-name-part-type="genus">Conostegia</tp:taxon-name-part> <tp:taxon-name-part taxon-name-part-type="species">caelestis</tp:taxon-name-part></tp:taxon-name></italic> shares the dense indument of stipitate stellate hairs with <italic><tp:taxon-name><tp:taxon-name-part taxon-name-part-type="genus">Conostegia</tp:taxon-name-part> <tp:taxon-name-part taxon-name-part-type="species">brenesii</tp:taxon-name-part></tp:taxon-name></italic> but they are not closely related. See further discussion of their differences under <italic><tp:taxon-name><tp:taxon-name-part taxon-name-part-type="genus">Conostegia</tp:taxon-name-part> <tp:taxon-name-part taxon-name-part-type="species">brenesii</tp:taxon-name-part></tp:taxon-name></italic>.</p></tp:treatment-sec><tp:treatment-sec sec-type="material" id="SECID0EEOGM"><title>Specimens examined.</title><p>
            <bold>MEXICO. Chiapas</bold>: west end of Laguna Ocotal Grande, Municipio de Ocosingo, Breedlove 15700 (<named-content xmlns:xlink="http://www.w3.org/1999/xlink" content-type="dwc:institutional_code" xlink:type="simple">NY</named-content>).</p><p>
            <bold>BELIZE. El Cayo District</bold>: Humming Bird Highway, Gentle 8633 (<named-content xmlns:xlink="http://www.w3.org/1999/xlink" content-type="dwc:institutional_code" xlink:type="simple">MO</named-content>, <named-content xmlns:xlink="http://www.w3.org/1999/xlink" content-type="dwc:institutional_code" xlink:type="simple">NY</named-content>).</p><p>
            <bold>GUATEMALA. Alta Verapaz</bold>: Sebol in high forest about 2 km east, Contreras 4587 (<named-content xmlns:xlink="http://www.w3.org/1999/xlink" content-type="dwc:institutional_code" xlink:type="simple">NY</named-content>). <bold>Izabal</bold>: Vicinity of Lago Izabal 1–2 km south of village of Izabal, Jones et al. 3014 (<named-content xmlns:xlink="http://www.w3.org/1999/xlink" content-type="dwc:institutional_code" xlink:type="simple">NY</named-content>); Sierra Caral, Quebrada atravesada por el sendero al noreste de la casa de investigadores, hacia la Finca Bonanza, Kriebel et al. 5588, 5617 (<named-content xmlns:xlink="http://www.w3.org/1999/xlink" content-type="dwc:institutional_code" xlink:type="simple">NY</named-content>, <named-content xmlns:xlink="http://www.w3.org/1999/xlink" content-type="dwc:institutional_code" xlink:type="simple">USCG</named-content>). HONDURAS. <bold>Atlantida</bold>: along Río Danta road to La Presa vicinity of La Ceiba, Molina 20822 (<named-content xmlns:xlink="http://www.w3.org/1999/xlink" content-type="dwc:institutional_code" xlink:type="simple">NY</named-content>). <bold>Olancho</bold>: Quebrada Catacamas cerca de la presa en Montaña Peña Blanca, Molina 8352 (<named-content xmlns:xlink="http://www.w3.org/1999/xlink" content-type="dwc:institutional_code" xlink:type="simple">NY</named-content>); Lancetilla mountain, Molina and Molina 25611 (<named-content xmlns:xlink="http://www.w3.org/1999/xlink" content-type="dwc:institutional_code" xlink:type="simple">NY</named-content>).</p><!--PageBreak--></tp:treatment-sec><ref-list><ref id="B77"><mixed-citation xmlns:xlink="http://www.w3.org/1999/xlink" xlink:type="simple">
          <person-group><name name-style="western"><surname>Schnell</surname><given-names>CE</given-names></name></person-group> (<year>1996</year>) <source>The Genus <italic><tp:taxon-name><tp:taxon-name-part taxon-name-part-type="genus">Conostegia</tp:taxon-name-part></tp:taxon-name></italic> (<tp:taxon-name><tp:taxon-name-part taxon-name-part-type="family">Melastomataceae</tp:taxon-name-part></tp:taxon-name>)</source>. <comment>PhD thesis</comment>, <publisher-name>Harvard University</publisher-name>.</mixed-citation></ref></ref-list></tp:taxon-treatment>
