# Supplementary material for: A Monograph of Conostegia (Melastomataceae, Miconieae)
Source: PhytoKeys. 2016 Jul 20;(67):1–326. doi: 10.3897/phytokeys.67.6703 (PMC4972245; doi:10.3897/phytokeys.67.6703)
Supplement: XML Treatment for Conostegia cuatrecasii [file phytokeys.67.6703-treatment11.xml]

<!DOCTYPE tp:taxon-treatment
  PUBLIC "-//TaxonX//DTD Taxonomic Treatment Publishing DTD v0 20100105//EN" "tax-treatment-NSO.dtd">
<tp:taxon-treatment xmlns:tp="http://www.plazi.org/taxpub"><tp:treatment-meta><kwd-group><label>Taxon classification</label><kwd><named-content content-type="kingdom">Plantae</named-content></kwd><kwd><named-content content-type="order">Myrtales</named-content></kwd><kwd><named-content content-type="family">Melastomataceae</named-content></kwd></kwd-group><mixed-citation publication-type="journal"><person-group><name><surname>Kriebel</surname><given-names>Ricardo</given-names></name></person-group><article-title>A Monograph of <italic><tp:taxon-name><tp:taxon-name-part taxon-name-part-type="genus">Conostegia</tp:taxon-name-part></tp:taxon-name></italic> (<tp:taxon-name><tp:taxon-name-part taxon-name-part-type="family">Melastomataceae</tp:taxon-name-part></tp:taxon-name>, <tp:taxon-name><tp:taxon-name-part taxon-name-part-type="tribe">Miconieae</tp:taxon-name-part></tp:taxon-name>)</article-title><source>PhytoKeys</source><day>20</day><month>7</month><year>2016</year><volume>2016</volume><issue>67</issue><fpage>1</fpage><lpage>326</lpage><pub-id pub-id-type="doi">10.3897/phytokeys.67.6703</pub-id></mixed-citation></tp:treatment-meta><tp:nomenclature><tp:taxon-name>
            <tp:taxon-name-part taxon-name-part-type="genus">Conostegia</tp:taxon-name-part>
            <tp:taxon-name-part taxon-name-part-type="species">cuatrecasii</tp:taxon-name-part>
          </tp:taxon-name><tp:taxon-authority>Gleason</tp:taxon-authority><xref ref-type="fig" rid="F76">Fig. 76</xref><!--PageBreak--><tp:nomenclature-citation-list><tp:nomenclature-citation><tp:taxon-name>
                <tp:taxon-name-part taxon-name-part-type="genus">Conostegia</tp:taxon-name-part> <tp:taxon-name-part taxon-name-part-type="species">cuatrecasii</tp:taxon-name-part></tp:taxon-name><comment>Gleason, Bull. Torrey Bot. Club 72: 473. 1945. Type: Colombia. Depto. del Valle: Silva, Río Cajambre, Costa del Pacífico, 5–80 m, 5–15 May 1944, J. Cuatrecasas 17612 (holotype: <named-content xmlns:xlink="http://www.w3.org/1999/xlink" content-type="dwc:institutional_code" xlink:type="simple">NY</named-content>!, isotype: F!).</comment></tp:nomenclature-citation></tp:nomenclature-citation-list></tp:nomenclature><tp:treatment-sec sec-type="description" id="SECID0E41GM"><title>Description.</title><p>Shrubs to small trees 2–12 m tall with strongly tetragonal stems that are glabrous or with scattered sessile stellate trichomes; the nodal line inconspicuous or evident as a whitish line, not elevated. Leaves of a pair equal to somewhat unequal in length. Petioles 0.9–6 cm. Leaf blades 11–25.7 × 5–12.9 cm, 3–5 plinerved, with the innermost pair of vein arising just above the base in opposite or sub alternate fashion, elliptic to ovate, base acute to rounded, apex acuminate, margin entire to denticulate, glabrous on both surfaces. Inflorescence a terminal panicle 6–25 cm long <!--PageBreak-->branched above the base base but sometimes appearing branched at the base because of multiple inflorescences arising at opposing meristems at the terminal node, accessory branches absent or present, the bracts absent or early deciduous, bracteoles to 6 mm long, subulate, usually persistent at anthesis and deciduous in fruit. Pedicel 5–8 mm, lengthening in fruit. Flowers 6–8 merous, calyptrate. Floral buds 6–11 × 3–7 mm, slightly constricted at the torus, the base flat, the apex acuminate; the hypanthium 5–6 × 5–5.5 mm. Petals 7–12 × 7–11.5 mm, pink to lilac or white, obovate, spreading, apically emarginate, glabrous, spreading, the margin entire to undulate. Stamens 12–15(-17), 9–10 mm long, slightly zygomorphic, the filament 5–5.5 mm, white, anthers 4–4.5 × 0.8–1.2 mm, linear-oblong and recurved, somewhat laterally compressed, sagittate at the base, yellow, the pore 0.12–0.13 mm, slightly ventrally inclined. Ovary (6-)7–9(-11) locular, inferior, the apex glabrous and elevated into a pronounced collar around the style base. Style 4–6.7 mm, bent upward below the stigma, distance between the anther and the stigma -2 – -0.5 mm, stigma broadly capitate, 0.3–0.5 mm wide. Berry 8–9 × 8–9 mm, purple-black. Seeds ca. 0.4 mm long, triangular in profile view, smooth.</p><fig id="F76" position="float" orientation="portrait"><label>Figure 76.</label><caption><p>
          <italic><tp:taxon-name><tp:taxon-name-part taxon-name-part-type="genus">Conostegia</tp:taxon-name-part> <tp:taxon-name-part taxon-name-part-type="species">cuatrecasii</tp:taxon-name-part></tp:taxon-name></italic>. <bold>A</bold> Leaf abaxial surface <bold>B</bold> Frontal view of flower at anthesis <bold>C</bold> Inflorescence with side view of flower at anthesis <bold>D</bold> Infructescence <bold>E</bold> Pickled flower at anthesis <bold>F</bold> Petal <bold>G</bold> Stamen <bold>H</bold> Longitudinal section of flower at anthesis with petals removed. Photos of specimen vouchered <italic>R. Kriebel and Burke 5673</italic>.</p></caption><graphic xmlns:xlink="http://www.w3.org/1999/xlink" xlink:href="phytokeys-067-001-g076.jpg" position="float" orientation="portrait" xlink:type="simple" id="oo_96434.jpg"/></fig></tp:treatment-sec><tp:treatment-sec sec-type="distribution" id="SECID0EO3GM"><title>Distribution</title><p>(Fig. <xref ref-type="fig" rid="F77">77</xref>). Ranging from Panama to Colombia, Venezuela and Ecuador, and the coastal range of Venezuela, 0–1000 m in elevation.</p><fig id="F77" position="float" orientation="portrait"><label>Figure 77.</label><caption><p>Distribution of <italic><tp:taxon-name><tp:taxon-name-part taxon-name-part-type="genus">Conostegia</tp:taxon-name-part> <tp:taxon-name-part taxon-name-part-type="species">cuatrecasii</tp:taxon-name-part></tp:taxon-name></italic>.</p></caption><graphic xmlns:xlink="http://www.w3.org/1999/xlink" xlink:href="phytokeys-067-001-g077.jpg" position="float" orientation="portrait" xlink:type="simple" id="oo_96435.jpg"/></fig><p>This species is particularly distinctive when found in the field with its large lavender flowers. Herbarium specimens with flower buds on the other hand can be hard to separate from some populations of <italic><tp:taxon-name><tp:taxon-name-part taxon-name-part-type="genus">Conostegia</tp:taxon-name-part> <tp:taxon-name-part taxon-name-part-type="species">superba</tp:taxon-name-part></tp:taxon-name></italic>. In general both can be separated on the basis of the larger flowers with usually lavender petals and more floral parts in <italic><tp:taxon-name><tp:taxon-name-part taxon-name-part-type="genus">Conostegia</tp:taxon-name-part> <tp:taxon-name-part taxon-name-part-type="species">cuatrecasii</tp:taxon-name-part></tp:taxon-name></italic> (versus smaller flowers with white petals in <italic><tp:taxon-name><tp:taxon-name-part taxon-name-part-type="genus">Conostegia</tp:taxon-name-part> <tp:taxon-name-part taxon-name-part-type="species">superba</tp:taxon-name-part></tp:taxon-name></italic>). Also, <italic><tp:taxon-name><tp:taxon-name-part taxon-name-part-type="genus">Conostegia</tp:taxon-name-part> <tp:taxon-name-part taxon-name-part-type="species">cuatrecasii</tp:taxon-name-part></tp:taxon-name></italic> tend to have a more markedly acute calyptra apex than <italic><tp:taxon-name><tp:taxon-name-part taxon-name-part-type="genus">Conostegia</tp:taxon-name-part> <tp:taxon-name-part taxon-name-part-type="species">superba</tp:taxon-name-part></tp:taxon-name></italic>. <xref ref-type="bibr" rid="B77">Schnell (1996)</xref> further separated the two stating that the stigma in <italic><tp:taxon-name><tp:taxon-name-part taxon-name-part-type="genus">Conostegia</tp:taxon-name-part> <tp:taxon-name-part taxon-name-part-type="species">cuatrecasii</tp:taxon-name-part></tp:taxon-name></italic> was lobed but I did not observe lobes in a specimen collected in spirit in Cerro Jefe, Panama. Also, <xref ref-type="bibr" rid="B77">Schnell (1996)</xref> stated the floral buds in <italic><tp:taxon-name><tp:taxon-name-part taxon-name-part-type="genus">Conostegia</tp:taxon-name-part> <tp:taxon-name-part taxon-name-part-type="species">superba</tp:taxon-name-part></tp:taxon-name></italic> are clearly constricted but I did not observe constriction in the floral buds of <italic><tp:taxon-name><tp:taxon-name-part taxon-name-part-type="genus">Conostegia</tp:taxon-name-part> <tp:taxon-name-part taxon-name-part-type="species">superba</tp:taxon-name-part></tp:taxon-name></italic> in Izabal, Guatemala. Good fragrance has been reported in the flowers of this species (<italic>Kriebel and Burke 5681</italic>-<named-content xmlns:xlink="http://www.w3.org/1999/xlink" content-type="dwc:institutional_code" xlink:type="simple">NY</named-content>).</p></tp:treatment-sec><tp:treatment-sec sec-type="material" id="SECID0EPAHM"><title>Specimens examined.</title><p>
            <bold>PANAMA. Panamá</bold>: P. N. Chagres, sendero hacia Cerro Jefe, Kriebel and Burke 5681 (<named-content xmlns:xlink="http://www.w3.org/1999/xlink" content-type="dwc:institutional_code" xlink:type="simple">NY</named-content>, <named-content xmlns:xlink="http://www.w3.org/1999/xlink" content-type="dwc:institutional_code" xlink:type="simple">PMA</named-content>).</p><p>
            <bold>COLOMBIA. Antioquia</bold>: Rio Chigorodo, Forest on Quebrada Congo 11 km east of Chigorodo 40 km south of Turbo, Haught 4713 (<named-content xmlns:xlink="http://www.w3.org/1999/xlink" content-type="dwc:institutional_code" xlink:type="simple">NY</named-content>); In damp forest on ridge west of Quebrada Mercedes east of Turbo, Haught 4973 (<named-content xmlns:xlink="http://www.w3.org/1999/xlink" content-type="dwc:institutional_code" xlink:type="simple">NY</named-content>). <bold>Chocó</bold>: Río San Juan margen derecha, Quebrada del Taparal, Cuatrecasas 21468 (<named-content xmlns:xlink="http://www.w3.org/1999/xlink" content-type="dwc:institutional_code" xlink:type="simple">NY</named-content>); Banks of Quebrada Togoromá, Killip and Cuatrecasas 39089 (<named-content xmlns:xlink="http://www.w3.org/1999/xlink" content-type="dwc:institutional_code" xlink:type="simple">NY</named-content>); Rio Mutata tributary of Río El Valle between base of Alto de Buey and mouth of river, Gentry and Fallen 17283 (<named-content xmlns:xlink="http://www.w3.org/1999/xlink" content-type="dwc:institutional_code" xlink:type="simple">MO</named-content>, <named-content xmlns:xlink="http://www.w3.org/1999/xlink" content-type="dwc:institutional_code" xlink:type="simple">NY</named-content>). <bold>El Valle</bold>: Cordillera Occidental, vertiente occidental, hoya del río Anchicayá ado derecho bosques entre Pavas y Miramar, Cuatrecasas 14386 (<named-content xmlns:xlink="http://www.w3.org/1999/xlink" content-type="dwc:institutional_code" xlink:type="simple">NY</named-content>); Cordillera Occidental, vertiente occidental, Hoya del Río Digua lado izquierdo, Piedra de Moler, Cuatrecasas 15142 (<named-content xmlns:xlink="http://www.w3.org/1999/xlink" content-type="dwc:institutional_code" xlink:type="simple">NY</named-content>); Costa del Pacífico, río Cajambre, Barco, Cuatrecasas 17001 (<named-content xmlns:xlink="http://www.w3.org/1999/xlink" content-type="dwc:institutional_code" xlink:type="simple">NY</named-content>); Costa del Pacífico, río Cajambre, Quebrada de Ordonez, <!--PageBreak--><!--PageBreak-->Cuatrecasas 17273 (<named-content xmlns:xlink="http://www.w3.org/1999/xlink" content-type="dwc:institutional_code" xlink:type="simple">NY</named-content>); Río Digua Valley between La Elsa and Río Blanco, Killip 34712 (<named-content xmlns:xlink="http://www.w3.org/1999/xlink" content-type="dwc:institutional_code" xlink:type="simple">NY</named-content>).</p><p>
            <bold>ECUADOR. Bolívar</bold>: Trip to Bucay 87 km e. of Eloy Alfaro in walk of 5 km up trail n.e. in foothills along pipeline to intake of Guayaquil water supply, Little 6736 (<named-content xmlns:xlink="http://www.w3.org/1999/xlink" content-type="dwc:institutional_code" xlink:type="simple">NY</named-content>). <bold>Esmeraldas</bold>: Quininde Cantón, Bilsa Biological Station, Mache mountains 35 km W of Quinindé 5 km W of Santa Isabel, Clark and Troya 680 (<named-content xmlns:xlink="http://www.w3.org/1999/xlink" content-type="dwc:institutional_code" xlink:type="simple">NY</named-content>); Carretera Lita-Alto Tambo-La Punta, Gudiño and Moran 1286 (<named-content xmlns:xlink="http://www.w3.org/1999/xlink" content-type="dwc:institutional_code" xlink:type="simple">MO</named-content>, <named-content xmlns:xlink="http://www.w3.org/1999/xlink" content-type="dwc:institutional_code" xlink:type="simple">NY</named-content>); Río San Miguel one hour upstream from San Miguel de Cayapas, Holm-Nielsen et al. 25494 (<named-content xmlns:xlink="http://www.w3.org/1999/xlink" content-type="dwc:institutional_code" xlink:type="simple">MO</named-content>, <named-content xmlns:xlink="http://www.w3.org/1999/xlink" content-type="dwc:institutional_code" xlink:type="simple">NY</named-content>); Rio Onzole on estero Chontaduro, Játiva and Epling 1103 (<named-content xmlns:xlink="http://www.w3.org/1999/xlink" content-type="dwc:institutional_code" xlink:type="simple">NY</named-content>); near Borbon, Játiva and Epling 2203 (<named-content xmlns:xlink="http://www.w3.org/1999/xlink" content-type="dwc:institutional_code" xlink:type="simple">NY</named-content>). <bold>Los Rios</bold>: Hacienda Clementina, Samama, Harling 284 (<named-content xmlns:xlink="http://www.w3.org/1999/xlink" content-type="dwc:institutional_code" xlink:type="simple">NY</named-content>); Hacienda Clementina, Cerro Samama, Cornejo and Yoza 8188 (<named-content xmlns:xlink="http://www.w3.org/1999/xlink" content-type="dwc:institutional_code" xlink:type="simple">NY</named-content>). <bold>Imbabura</bold>: Lita, Palacios 12231 (<named-content xmlns:xlink="http://www.w3.org/1999/xlink" content-type="dwc:institutional_code" xlink:type="simple">NY</named-content>). <bold>Manabí</bold>: Pedernales, Reserva Ecológica Mache-Chindul, Comunidad Ambache (vía marginal de la costa-Chindul), Clark et al. 4229 (<named-content xmlns:xlink="http://www.w3.org/1999/xlink" content-type="dwc:institutional_code" xlink:type="simple">MO</named-content>, <!--PageBreak--><named-content xmlns:xlink="http://www.w3.org/1999/xlink" content-type="dwc:institutional_code" xlink:type="simple">NY</named-content>). <bold>Pichincha</bold>: Distrito Metropolitano de Quito, carretera Mashpi-Los Bancos, Ulloa et al. 1935 (<named-content xmlns:xlink="http://www.w3.org/1999/xlink" content-type="dwc:institutional_code" xlink:type="simple">MO</named-content>, <named-content xmlns:xlink="http://www.w3.org/1999/xlink" content-type="dwc:institutional_code" xlink:type="simple">NY</named-content>).</p><p>
            <bold>VENEZUELA</bold> (fide Schnell). <bold>Carabobo</bold>: Mpio. Autónomo Mora, cuenca del río Moron, Díaz 153 (<named-content xmlns:xlink="http://www.w3.org/1999/xlink" content-type="dwc:institutional_code" xlink:type="simple">US</named-content>).</p></tp:treatment-sec><ref-list><ref id="B77"><mixed-citation xmlns:xlink="http://www.w3.org/1999/xlink" xlink:type="simple">
          <person-group><name name-style="western"><surname>Schnell</surname><given-names>CE</given-names></name></person-group> (<year>1996</year>) <source>The Genus <italic><tp:taxon-name><tp:taxon-name-part taxon-name-part-type="genus">Conostegia</tp:taxon-name-part></tp:taxon-name></italic> (<tp:taxon-name><tp:taxon-name-part taxon-name-part-type="family">Melastomataceae</tp:taxon-name-part></tp:taxon-name>)</source>. <comment>PhD thesis</comment>, <publisher-name>Harvard University</publisher-name>.</mixed-citation></ref></ref-list></tp:taxon-treatment>
