# Supplementary material for: A Monograph of Conostegia (Melastomataceae, Miconieae)
Source: PhytoKeys. 2016 Jul 20;(67):1–326. doi: 10.3897/phytokeys.67.6703 (PMC4972245; doi:10.3897/phytokeys.67.6703)
Supplement: XML Treatment for Conostegia fragrantissima [file phytokeys.67.6703-treatment12.xml]

<!DOCTYPE tp:taxon-treatment
  PUBLIC "-//TaxonX//DTD Taxonomic Treatment Publishing DTD v0 20100105//EN" "tax-treatment-NSO.dtd">
<tp:taxon-treatment xmlns:tp="http://www.plazi.org/taxpub"><tp:treatment-meta><kwd-group><label>Taxon classification</label><kwd><named-content content-type="kingdom">Plantae</named-content></kwd><kwd><named-content content-type="order">Myrtales</named-content></kwd><kwd><named-content content-type="family">Melastomataceae</named-content></kwd></kwd-group><mixed-citation publication-type="journal"><person-group><name><surname>Kriebel</surname><given-names>Ricardo</given-names></name></person-group><article-title>A Monograph of <italic><tp:taxon-name><tp:taxon-name-part taxon-name-part-type="genus">Conostegia</tp:taxon-name-part></tp:taxon-name></italic> (<tp:taxon-name><tp:taxon-name-part taxon-name-part-type="family">Melastomataceae</tp:taxon-name-part></tp:taxon-name>, <tp:taxon-name><tp:taxon-name-part taxon-name-part-type="tribe">Miconieae</tp:taxon-name-part></tp:taxon-name>)</article-title><source>PhytoKeys</source><day>20</day><month>7</month><year>2016</year><volume>2016</volume><issue>67</issue><fpage>1</fpage><lpage>326</lpage><pub-id pub-id-type="doi">10.3897/phytokeys.67.6703</pub-id></mixed-citation></tp:treatment-meta><tp:nomenclature><tp:taxon-name>
            <tp:taxon-name-part taxon-name-part-type="genus">Conostegia</tp:taxon-name-part>
            <tp:taxon-name-part taxon-name-part-type="species">fragrantissima</tp:taxon-name-part>
          </tp:taxon-name><tp:taxon-authority>Almeda</tp:taxon-authority><xref ref-type="fig" rid="F78">Fig. 78</xref><tp:nomenclature-citation-list><tp:nomenclature-citation><tp:taxon-name>
                <tp:taxon-name-part taxon-name-part-type="genus">Conostegia</tp:taxon-name-part> <tp:taxon-name-part taxon-name-part-type="species">fragrantissima</tp:taxon-name-part></tp:taxon-name><comment>Almeda, Proc. Calif. Acad. Sci. 46: 327. 1990. Type: Panama. Bocas del Toro: Fortuna Dam area, along continental divide bordering Chiriqui province, 1200-1300 m, 10 March 1988, F. Almeda, T. Daniel, &amp; G. McPherson 6064 (holotype: <named-content xmlns:xlink="http://www.w3.org/1999/xlink" content-type="dwc:institutional_code" xlink:type="simple">CAS</named-content>!, isotypes: <named-content xmlns:xlink="http://www.w3.org/1999/xlink" content-type="dwc:institutional_code" xlink:type="simple">MO</named-content>!, <named-content xmlns:xlink="http://www.w3.org/1999/xlink" content-type="dwc:institutional_code" xlink:type="simple">US</named-content>, <named-content xmlns:xlink="http://www.w3.org/1999/xlink" content-type="dwc:institutional_code" xlink:type="simple">AAU</named-content>, <named-content xmlns:xlink="http://www.w3.org/1999/xlink" content-type="dwc:institutional_code" xlink:type="simple">BM</named-content>, <named-content xmlns:xlink="http://www.w3.org/1999/xlink" content-type="dwc:institutional_code" xlink:type="simple">BR</named-content>, <named-content xmlns:xlink="http://www.w3.org/1999/xlink" content-type="dwc:institutional_code" xlink:type="simple">CR</named-content>!, <named-content xmlns:xlink="http://www.w3.org/1999/xlink" content-type="dwc:institutional_code" xlink:type="simple">DUKE</named-content>, F, <named-content xmlns:xlink="http://www.w3.org/1999/xlink" content-type="dwc:institutional_code" xlink:type="simple">MEXU</named-content>, <named-content xmlns:xlink="http://www.w3.org/1999/xlink" content-type="dwc:institutional_code" xlink:type="simple">PMA</named-content>, <named-content xmlns:xlink="http://www.w3.org/1999/xlink" content-type="dwc:institutional_code" xlink:type="simple">TEX</named-content>, <named-content xmlns:xlink="http://www.w3.org/1999/xlink" content-type="dwc:institutional_code" xlink:type="simple">NY</named-content>!).</comment></tp:nomenclature-citation></tp:nomenclature-citation-list></tp:nomenclature><tp:treatment-sec sec-type="description" id="SECID0EFJHM"><title>Description.</title><p>Shrubs to small trees 4–11 m tall with apically tetragonal glabrous stems; the nodal line present. Leaves of a pair equal to somewhat unequal in length. Petioles 0.7–3 cm long. Leaf blades 3.5–10 × 1.2–4 cm, 3–5 plinerved, with the innermost pair of veins diverging from the mid vein up to 5 mm above the blade base, mostly elliptic, glabrous adaxially, glabrous or with some scattered minute trichomes abaxially, the base acute, the apex acuminate to caudate acuminate, margin entire. Inflorescence a terminal panicle 3–10 cm long branched well above the base, accessory branches apparently absent, the rachis glabrous or with some minute furfuraceous lepidote hairs, bracts apparently early deciduous, not observed, bracteoles 0.5–2 mm, narrowly triangular to subulate, early deciduous. Pedicel 2–7 mm long. Flowers 6–7 merous, calyptrate. Flower buds 5–7 × 2–3.25 mm, oblong-ellipsoid, the base rounded, the apex acute to apiculate, slightly constricted below the calyptra; the hypanthium 2.75–3.25 × 3.5–4 mm, glabrous or sparsely furfuraceous lepidote. Petals 4.5–5 × 4–4.5 mm, white with a red band at the base, obovate, reflexed to slightly spreading, glabrous, the apex three lobed. Stamens 14–19, 4–5.5 mm long, zygomorphic resulting from their bending all to one side, the filament 2.5–3.5 mm, white, non geniculate, anthers 1.5–2.3 × 0.65–0.75 mm, linear-oblong, sagittate at the base, yellow-orange, the connective thickened and forming a slight hump, the pore ventrally inclined, 0.25 mm wide. Ovary 6–7 locular, inferior, the apex glabrous and lacking an elevated collar. Style 5–5.5 mm, bending opposite the stamens, vertical distance between the anther and the stigma absent, horizontal distance 2–2.3 mm, the stigma capitellate, with 6 or 7 lobes, 1.4–1.5 mm wide. Berry 3 × 3.5–4 mm, purple black. Seeds 0.5–0.75 mm, oblong or narrowly pyramidate, smooth.</p><fig id="F78" position="float" orientation="portrait"><label>Figure 78.</label><caption><p>
          <italic><tp:taxon-name><tp:taxon-name-part taxon-name-part-type="genus">Conostegia</tp:taxon-name-part> <tp:taxon-name-part taxon-name-part-type="species">fragrantissima</tp:taxon-name-part></tp:taxon-name></italic>. <bold>A</bold> Inflorescence <bold>B</bold> Close up of flowers at anthesis <bold>C</bold> Flowers bud with longitudinal section to the side <bold>D</bold> Pickled flower at anthesis <bold>E</bold> Style <bold>F</bold> Longitudinal section of the hypanthium <bold>G</bold> Stamen <bold>H</bold> Petal. Photos A-B of specimen vouchered <italic>F. Almeda 6040</italic> (<named-content xmlns:xlink="http://www.w3.org/1999/xlink" content-type="dwc:institutional_code" xlink:type="simple">CAS</named-content>) and taken by Frank Almeda <bold>C–H</bold> of specimen vouchered <italic>R. Kriebel and D. Solano 3174</italic>.</p></caption><graphic xmlns:xlink="http://www.w3.org/1999/xlink" xlink:href="phytokeys-067-001-g078.jpg" position="float" orientation="portrait" xlink:type="simple" id="oo_96436.jpg"/></fig></tp:treatment-sec><tp:treatment-sec sec-type="distribution" id="SECID0E5KHM"><title>Distribution</title><p>(Fig. <xref ref-type="fig" rid="F79">79</xref>). Known from south eastern Costa Rica and west Panama, 1200–1700 m elevation.</p><fig id="F79" position="float" orientation="portrait"><label>Figure 79.</label><caption><p>Distribution of <italic><tp:taxon-name><tp:taxon-name-part taxon-name-part-type="genus">Conostegia</tp:taxon-name-part> <tp:taxon-name-part taxon-name-part-type="species">fragrantissima</tp:taxon-name-part></tp:taxon-name></italic>.</p></caption><graphic xmlns:xlink="http://www.w3.org/1999/xlink" xlink:href="phytokeys-067-001-g079.jpg" position="float" orientation="portrait" xlink:type="simple" id="oo_96437.jpg"/></fig><p>
            <xref ref-type="bibr" rid="B77">Schnell (1996)</xref> and <xref ref-type="bibr" rid="B8">Almeda (2009)</xref> synonimized <italic><tp:taxon-name><tp:taxon-name-part taxon-name-part-type="genus">Conostegia</tp:taxon-name-part> <tp:taxon-name-part taxon-name-part-type="species">fragrantissima</tp:taxon-name-part></tp:taxon-name></italic> under <italic><tp:taxon-name><tp:taxon-name-part taxon-name-part-type="genus">Conostegia</tp:taxon-name-part> <tp:taxon-name-part taxon-name-part-type="species">montana</tp:taxon-name-part></tp:taxon-name></italic>. Despite the heterogeneity present in <italic><tp:taxon-name><tp:taxon-name-part taxon-name-part-type="genus">Conostegia</tp:taxon-name-part> <tp:taxon-name-part taxon-name-part-type="species">montana</tp:taxon-name-part></tp:taxon-name></italic>, there was no stigma lobes in several living populations studied, or was there an evident style declination as is present in <italic><tp:taxon-name><tp:taxon-name-part taxon-name-part-type="genus">Conostegia</tp:taxon-name-part> <tp:taxon-name-part taxon-name-part-type="species">fragrantissima</tp:taxon-name-part></tp:taxon-name></italic>. My observations contrast with Schnell’s because he stated most populations of <italic><tp:taxon-name><tp:taxon-name-part taxon-name-part-type="genus">Conostegia</tp:taxon-name-part> <tp:taxon-name-part taxon-name-part-type="species">montana</tp:taxon-name-part></tp:taxon-name></italic> do present a lobed stigma and a declinate style. Although <xref ref-type="bibr" rid="B77">Schnell (1996)</xref> makes a good point in stating that collectors tend to overlook fragrance, <italic><tp:taxon-name><tp:taxon-name-part taxon-name-part-type="genus">Conostegia</tp:taxon-name-part> <tp:taxon-name-part taxon-name-part-type="species">montana</tp:taxon-name-part></tp:taxon-name></italic> is one of the most frequently collected species of <italic><tp:taxon-name><tp:taxon-name-part taxon-name-part-type="genus">Conostegia</tp:taxon-name-part></tp:taxon-name></italic> and none of the specimens studied cited floral fragrance. On the other hand, of the only six specimens of <italic><tp:taxon-name><tp:taxon-name-part taxon-name-part-type="genus">Conostegia</tp:taxon-name-part> <tp:taxon-name-part taxon-name-part-type="species">fragrantissima</tp:taxon-name-part></tp:taxon-name></italic>, one describes evident fragrance (<italic>Almeda et al. 6040</italic>-<named-content xmlns:xlink="http://www.w3.org/1999/xlink" content-type="dwc:institutional_code" xlink:type="simple">CAS</named-content>, <named-content xmlns:xlink="http://www.w3.org/1999/xlink" content-type="dwc:institutional_code" xlink:type="simple">MO</named-content>, <named-content xmlns:xlink="http://www.w3.org/1999/xlink" content-type="dwc:institutional_code" xlink:type="simple">NY</named-content>). The stigma lobes present in <italic><tp:taxon-name><tp:taxon-name-part taxon-name-part-type="genus">Conostegia</tp:taxon-name-part> <tp:taxon-name-part taxon-name-part-type="species">fragrantissima</tp:taxon-name-part></tp:taxon-name></italic> as well as the declinate style (Fig. <xref ref-type="fig" rid="F78">78</xref>) also suggest a possible relationship to <italic><tp:taxon-name><tp:taxon-name-part taxon-name-part-type="genus">Conostegia</tp:taxon-name-part> <tp:taxon-name-part taxon-name-part-type="species">pittieri</tp:taxon-name-part></tp:taxon-name></italic>. Unfortunately this species was not included in the phylogeny of <italic><tp:taxon-name><tp:taxon-name-part taxon-name-part-type="genus">Conostegia</tp:taxon-name-part></tp:taxon-name></italic> and thus its close relatives remain unknown.</p><!--PageBreak--></tp:treatment-sec><tp:treatment-sec sec-type="material" id="SECID0ELQHM"><title>Specimens examined.</title><p>
            <bold>COSTARICA. Puntarenas</bold>: Coto Brus, Z. P. Las Tablas, sendero Las Tablas camino a Cotoncito, Kriebel and Solano 3174 (<named-content xmlns:xlink="http://www.w3.org/1999/xlink" content-type="dwc:institutional_code" xlink:type="simple">INB</named-content>, <named-content xmlns:xlink="http://www.w3.org/1999/xlink" content-type="dwc:institutional_code" xlink:type="simple">NY</named-content>).</p><p>
            <bold>PANAMA. Chiriquí</bold>: SE slopes and summit of Cerro Pate Macho, trail between Rio Palo Alto, 4 km NE of Boquete, Sytsma et al. 4884 (<named-content xmlns:xlink="http://www.w3.org/1999/xlink" content-type="dwc:institutional_code" xlink:type="simple">MO</named-content>, <named-content xmlns:xlink="http://www.w3.org/1999/xlink" content-type="dwc:institutional_code" xlink:type="simple">NY</named-content>).</p></tp:treatment-sec><ref-list><ref id="B77"><mixed-citation xmlns:xlink="http://www.w3.org/1999/xlink" xlink:type="simple">
          <person-group><name name-style="western"><surname>Schnell</surname><given-names>CE</given-names></name></person-group> (<year>1996</year>) <source>The Genus <italic><tp:taxon-name><tp:taxon-name-part taxon-name-part-type="genus">Conostegia</tp:taxon-name-part></tp:taxon-name></italic> (<tp:taxon-name><tp:taxon-name-part taxon-name-part-type="family">Melastomataceae</tp:taxon-name-part></tp:taxon-name>)</source>. <comment>PhD thesis</comment>, <publisher-name>Harvard University</publisher-name>.</mixed-citation></ref><ref id="B8"><mixed-citation xmlns:xlink="http://www.w3.org/1999/xlink" xlink:type="simple">
          <person-group><name name-style="western"><surname>Almeda</surname><given-names>F</given-names></name></person-group> (<year>2009</year>) <article-title><tp:taxon-name><tp:taxon-name-part taxon-name-part-type="family">Melastomataceae</tp:taxon-name-part></tp:taxon-name>.</article-title> In: <person-group><name name-style="western"><surname>Davidse</surname><given-names>G</given-names></name><name name-style="western"><surname>Sousa-Sánchez</surname><given-names>M</given-names></name><name name-style="western"><surname>Knapp</surname><given-names>S</given-names></name><name name-style="western"><surname>Chiang</surname><given-names>F</given-names></name></person-group> (<role>Eds</role>) <source>Flora Mesoamericana</source> (<volume>vol. 4</volume>). <publisher-name>Universidad Nacional Autónoma de México</publisher-name>, <fpage>164</fpage>–<lpage>338</lpage>.</mixed-citation></ref></ref-list></tp:taxon-treatment>
