# Supplementary material for: A Monograph of Conostegia (Melastomataceae, Miconieae)
Source: PhytoKeys. 2016 Jul 20;(67):1–326. doi: 10.3897/phytokeys.67.6703 (PMC4972245; doi:10.3897/phytokeys.67.6703)
Supplement: XML Treatment for Conostegia icosandra [file phytokeys.67.6703-treatment14.xml]

<!DOCTYPE tp:taxon-treatment
  PUBLIC "-//TaxonX//DTD Taxonomic Treatment Publishing DTD v0 20100105//EN" "tax-treatment-NSO.dtd">
<tp:taxon-treatment xmlns:tp="http://www.plazi.org/taxpub"><tp:treatment-meta><kwd-group><label>Taxon classification</label><kwd><named-content content-type="kingdom">Plantae</named-content></kwd><kwd><named-content content-type="order">Myrtales</named-content></kwd><kwd><named-content content-type="family">Melastomataceae</named-content></kwd></kwd-group><mixed-citation publication-type="journal"><person-group><name><surname>Kriebel</surname><given-names>Ricardo</given-names></name></person-group><article-title>A Monograph of <italic><tp:taxon-name><tp:taxon-name-part taxon-name-part-type="genus">Conostegia</tp:taxon-name-part></tp:taxon-name></italic> (<tp:taxon-name><tp:taxon-name-part taxon-name-part-type="family">Melastomataceae</tp:taxon-name-part></tp:taxon-name>, <tp:taxon-name><tp:taxon-name-part taxon-name-part-type="tribe">Miconieae</tp:taxon-name-part></tp:taxon-name>)</article-title><source>PhytoKeys</source><day>20</day><month>7</month><year>2016</year><volume>2016</volume><issue>67</issue><fpage>1</fpage><lpage>326</lpage><pub-id pub-id-type="doi">10.3897/phytokeys.67.6703</pub-id></mixed-citation></tp:treatment-meta><tp:nomenclature><tp:taxon-name>
            <tp:taxon-name-part taxon-name-part-type="genus">Conostegia</tp:taxon-name-part>
            <tp:taxon-name-part taxon-name-part-type="species">icosandra</tp:taxon-name-part>
          </tp:taxon-name><tp:taxon-authority>(Swartz in Wikstr.) Urban</tp:taxon-authority><xref ref-type="fig" rid="F81">Fig. 81</xref><!--PageBreak--><tp:nomenclature-citation-list><tp:nomenclature-citation><tp:taxon-name>
                <tp:taxon-name-part taxon-name-part-type="genus">Conostegia</tp:taxon-name-part> <tp:taxon-name-part taxon-name-part-type="species">icosandra</tp:taxon-name-part></tp:taxon-name><comment>(Swartz in Wikstr.) Urban, Rep. Sp. Nov. 17: 404. 1921. <tp:taxon-name><tp:taxon-name-part taxon-name-part-type="genus">Melastoma</tp:taxon-name-part> <tp:taxon-name-part taxon-name-part-type="species">icosandrum</tp:taxon-name-part></tp:taxon-name> Swartz in Wikstrom, Kongl. Vetensk. Akad. Handl. 64. 1827. Type: O. Swartz s.n. (not seen; application of name based on Urban’s treatment). Lectotype: Guadeloupe: J. Forsstrom s.n. (designated by Howard and Kellogg, J. Arnold Arb. 67: 244. 1986): S!).</comment></tp:nomenclature-citation><!--PageBreak--><tp:nomenclature-citation><tp:taxon-name>
                  <tp:taxon-name-part taxon-name-part-type="genus">Conostegia</tp:taxon-name-part> <tp:taxon-name-part taxon-name-part-type="species">subhirsuta</tp:taxon-name-part></tp:taxon-name><comment>DC, Prodr. 3: 174. 1828. Lectotype (designated here): Cuba. Havana: 1825, J. de la Ossa s. n. (G!). Additional syntypes: Guadeloupe. Richard s.n. (G!, photograph of P specimen at <named-content xmlns:xlink="http://www.w3.org/1999/xlink" content-type="dwc:institutional_code" xlink:type="simple">IJ</named-content> (<xref ref-type="bibr" rid="B77">Schnell 1996</xref>)). </comment></tp:nomenclature-citation><tp:nomenclature-citation><tp:taxon-name>
                <tp:taxon-name-part taxon-name-part-type="genus">Conostegia</tp:taxon-name-part> <tp:taxon-name-part taxon-name-part-type="species">mexicana</tp:taxon-name-part></tp:taxon-name><comment>Cogn., DC. Monog. Phan. 7: 707. 1891. Lectotype (designated here): Mexico. Monte Pelado, July 1840–1849, H. Galeotti 2963 (<named-content xmlns:xlink="http://www.w3.org/1999/xlink" content-type="dwc:institutional_code" xlink:type="simple">BR</named-content>!); Mexico. Huatusco, 1335 m, August 1888, Comisión Geografico-Exploradora 401 (<named-content xmlns:xlink="http://www.w3.org/1999/xlink" content-type="dwc:institutional_code" xlink:type="simple">BR</named-content>). Later homonym of <tp:taxon-name><tp:taxon-name-part taxon-name-part-type="genus">Conostegia</tp:taxon-name-part> <tp:taxon-name-part taxon-name-part-type="species">mexicana</tp:taxon-name-part></tp:taxon-name> (Bonpl.) Ser. ex DC, Prodr. 3: 175. 1828 (see “Excluded taxa or uncertain names” section for further discussion of this name).</comment></tp:nomenclature-citation><tp:nomenclature-citation><tp:taxon-name>
                <tp:taxon-name-part taxon-name-part-type="genus">Conostegia</tp:taxon-name-part> <tp:taxon-name-part taxon-name-part-type="species">icosandra</tp:taxon-name-part> <tp:taxon-name-part taxon-name-part-type="infraspecific-rank">var.</tp:taxon-name-part> <tp:taxon-name-part taxon-name-part-type="variety">crenata</tp:taxon-name-part></tp:taxon-name><comment>Urban, Rep. Sp. Nov. 22: 222. 1926. Type: Cuba. Oriente: Arroyo Jimenez, Sierra Maestra, 600–700 m, Ekman 14783 (holotype: S!; isotype: <named-content xmlns:xlink="http://www.w3.org/1999/xlink" content-type="dwc:institutional_code" xlink:type="simple">NY</named-content>!). <tp:taxon-name><tp:taxon-name-part taxon-name-part-type="genus">Conostegia</tp:taxon-name-part> <tp:taxon-name-part taxon-name-part-type="species">icosandra</tp:taxon-name-part> <tp:taxon-name-part taxon-name-part-type="infraspecific-rank">subsp.</tp:taxon-name-part> <tp:taxon-name-part taxon-name-part-type="subspecies">crenata</tp:taxon-name-part></tp:taxon-name> (Urban) Borhidi and Muniz, Bot. Kozelem. 58: 176. 1971.</comment></tp:nomenclature-citation><tp:nomenclature-citation><tp:taxon-name>
                <tp:taxon-name-part taxon-name-part-type="genus">Conostegia</tp:taxon-name-part> <tp:taxon-name-part taxon-name-part-type="species">lundellii</tp:taxon-name-part></tp:taxon-name><comment>Gleason, Publ. Carnegie lnst. Wash. 522: 348. 1940. Type: British Honduras (= Belize). El Cayo District: San Augustín, Mountain Pine Ridge, July–August 1936, C. Lundell 6587 (holotype <named-content xmlns:xlink="http://www.w3.org/1999/xlink" content-type="dwc:institutional_code" xlink:type="simple">NY</named-content>!, isotypes <named-content xmlns:xlink="http://www.w3.org/1999/xlink" content-type="dwc:institutional_code" xlink:type="simple">MICH</named-content>!, <named-content xmlns:xlink="http://www.w3.org/1999/xlink" content-type="dwc:institutional_code" xlink:type="simple">NY</named-content>!).</comment></tp:nomenclature-citation></tp:nomenclature-citation-list></tp:nomenclature><tp:treatment-sec sec-type="description" id="SECID0EHAIM"><title>Description.</title><p>Shrubs to trees 1–15.3 m tall with somewhat tetragonal and ridged stems that are glabrescent to hirsute with sessile and stipitate stellate as well as branching hairs; the nodal line present. Leaves of a pair equal to somewhat unequal in length. Petioles 1–6.9 cm long. Leaves 4.6–25.2 × 1.5–11 cm, 3–5 plinerved, with the innermost diverging from the midvein just above the blade base in opposite or alternate fashion, elliptic to ovate, acute to rounded at the base, apex acute to acuminate, the margin entire to denticulate, adaxially generally glabrous, abaxially glabrous to densely hirsute with sessile or stipitate stellate and branching trichomes. Inflorescence a terminal panicle, 2.8–18 cm long branched above the base but sometimes appearing branched at the base because of multiple inflorescences arising at opposing meristems at the terminal node, accessory branches absent or present, the axis glabrous to hirsute with sessile and stipitate stellate, bracts linear to elliptic, up to 1.5 cm long, persistent or deciduous, bracteoles 1–10 mm long, oblong to ovate, mostly persistent. Pedicel 1–10 mm long. Flowers (5-)6–9(-11) merous, calyptrate. Floral buds 5–11 × 4.5–8.5 mm, rounded at the base, obtuse to rounded and apiculate at the apex, not constricted, the hypanthial and ca-lycine portions not or only slightly differentiated; the hypanthium 3.5–4.5 × 5–5.5 mm, glabrous to puberulent. Petals 7–8 × 7–8 mm, white, broadly obovate, spreading and rotate, emarginate, glabrous. Stamens (17)19–26 (30), 6.5–9 mm long, somewhat zygomorphic, the filament 4.5–5 mm, white, anthers 3.27–3.75 × 1.5–2 mm, oblong, laterally compressed, the base sagittate, yellow, the pore 0.1–0.15 mm, terminal or subterminal. Ovary 8–15 locular, inferior, apically glabrous and forming a stylar collar. Style 5.5–6 mm, slightly to strongly bent, vertical distance from the anther to the stigma ca. -0.25, horizontal distance 0.5–1.5 mm; stigma capitate, consisting of 8–15 lobes that are difficult to distinguish, not crateriform, the stigma 3–3.5 mm wide. Berry 9–12 × 7–10 mm, blue-black or purple. Seeds 0.4–0.8 mm long, obovoid, smooth.</p><fig id="F81" position="float" orientation="portrait"><label>Figure 81.</label><caption><p>
          <italic><tp:taxon-name><tp:taxon-name-part taxon-name-part-type="genus">Conostegia</tp:taxon-name-part> <tp:taxon-name-part taxon-name-part-type="species">icosandra</tp:taxon-name-part></tp:taxon-name></italic>. <bold>A</bold> Leaf abaxial folia surface <bold>B</bold> Side view of flower at anthesis <bold>C</bold> Frontal view of flower at anthesis <bold>D</bold> Infructescence <bold>E</bold> Flower bud with detail of bracteoles at the base <bold>F</bold> Pickled flower at anthesis <bold>G</bold> Longitudinal section of flower at anthesis <bold>H</bold> Frontal view of flower at anthesis <bold>I</bold> Petal <bold>J</bold> Stamen. Photos of specimen vouchered <italic>R. Kriebel 5578</italic> (flowers) and <italic>R. Kriebel 5580</italic> (fruits).</p></caption><graphic xmlns:xlink="http://www.w3.org/1999/xlink" xlink:href="phytokeys-067-001-g081.jpg" position="float" orientation="portrait" xlink:type="simple" id="oo_96439.jpg"/></fig></tp:treatment-sec><tp:treatment-sec sec-type="distribution" id="SECID0E2BIM"><title>Distribution</title><p>(Fig. <xref ref-type="fig" rid="F82">82</xref>). Ranging from Mexico throughout Central America and the Caribbean, reaching the coast of Venezuela, sea level to 1500 (-2000) m.</p><fig id="F82" position="float" orientation="portrait"><label>Figure 82.</label><caption><p>Distribution of <italic><tp:taxon-name><tp:taxon-name-part taxon-name-part-type="genus">Conostegia</tp:taxon-name-part> <tp:taxon-name-part taxon-name-part-type="species">icosandra</tp:taxon-name-part></tp:taxon-name></italic>.</p></caption><graphic xmlns:xlink="http://www.w3.org/1999/xlink" xlink:href="phytokeys-067-001-g082.jpg" position="float" orientation="portrait" xlink:type="simple" id="oo_96440.jpg"/></fig><!--PageBreak--><p>
            <italic><tp:taxon-name><tp:taxon-name-part taxon-name-part-type="genus">Conostegia</tp:taxon-name-part> <tp:taxon-name-part taxon-name-part-type="species">icosandra</tp:taxon-name-part></tp:taxon-name></italic> is variable in the amount of indument and degree of dentition of the leaf margin. Despite this variation, the species has usually been circumscribed as having conspicuous persistent bracteoles (Fig. <xref ref-type="fig" rid="F81">81</xref>). These bracteoles are evident in <!--PageBreak-->populations mostly north of Nicaragua but in other populations of this species which were synonimized in <xref ref-type="bibr" rid="B77">Schnell (1996)</xref> and <xref ref-type="bibr" rid="B8">Almeda (2009)</xref> under <italic><tp:taxon-name><tp:taxon-name-part taxon-name-part-type="genus">Conostegia</tp:taxon-name-part> <tp:taxon-name-part taxon-name-part-type="species">icosandra</tp:taxon-name-part></tp:taxon-name></italic>, the plants are glabrous, the leaves narrower and the bracteoles missing altogether. These specimens match the name <italic><tp:taxon-name><tp:taxon-name-part taxon-name-part-type="genus">Conostegia</tp:taxon-name-part> <tp:taxon-name-part taxon-name-part-type="species">bernoulliana</tp:taxon-name-part></tp:taxon-name></italic> which is here considered a distinct species. In addition, the style in <italic><tp:taxon-name><tp:taxon-name-part taxon-name-part-type="genus">Conostegia</tp:taxon-name-part> <tp:taxon-name-part taxon-name-part-type="species">icosandra</tp:taxon-name-part></tp:taxon-name></italic> can lack the large central hole that is evident in <italic><tp:taxon-name><tp:taxon-name-part taxon-name-part-type="genus">Conostegia</tp:taxon-name-part> <tp:taxon-name-part taxon-name-part-type="species">bernoulliana</tp:taxon-name-part></tp:taxon-name></italic>. The distinction of these two taxa is relevant for understanding the evolution of crateriform stigmas since the true <italic><tp:taxon-name><tp:taxon-name-part taxon-name-part-type="genus">Conostegia</tp:taxon-name-part> <tp:taxon-name-part taxon-name-part-type="species">icosandra</tp:taxon-name-part></tp:taxon-name></italic> falls as sister to the rest of the lobed stigma clade, suggesting the crateriform stigma was possibly not lost in <italic><tp:taxon-name><tp:taxon-name-part taxon-name-part-type="genus">Conostegia</tp:taxon-name-part> <tp:taxon-name-part taxon-name-part-type="species">icosandra</tp:taxon-name-part></tp:taxon-name></italic> whereas it was probably lost in <italic><tp:taxon-name><tp:taxon-name-part taxon-name-part-type="genus">Conostegia</tp:taxon-name-part> <tp:taxon-name-part taxon-name-part-type="species">pittieri</tp:taxon-name-part></tp:taxon-name></italic>. The specimen <italic>Davidse</italic>, <italic>González and León 18607</italic> (<named-content xmlns:xlink="http://www.w3.org/1999/xlink" content-type="dwc:institutional_code" xlink:type="simple">NY</named-content>) from Zulia, Venezuela, unlike any other specimens studied has extremely narrow leaves.</p></tp:treatment-sec><tp:treatment-sec sec-type="material" id="SECID0EFGIM"><title>Specimens examined.</title><p>
            <bold>CUBA. Oriente</bold>: Sierra Maestra, Pinar de Papagayo, Ekman 9273 (<named-content xmlns:xlink="http://www.w3.org/1999/xlink" content-type="dwc:institutional_code" xlink:type="simple">NY</named-content>); Loma del Gato, Cobre Range, Clemente 1823, León 10054 (<named-content xmlns:xlink="http://www.w3.org/1999/xlink" content-type="dwc:institutional_code" xlink:type="simple">NY</named-content>). <bold>Santa Clara</bold>: Trinidad Mountains, Aguacate, Britton and Wilson 5377 (<named-content xmlns:xlink="http://www.w3.org/1999/xlink" content-type="dwc:institutional_code" xlink:type="simple">NY</named-content>); Southern Oriente and Pico Turquino, High Maestra, Ekman 10944 (<named-content xmlns:xlink="http://www.w3.org/1999/xlink" content-type="dwc:institutional_code" xlink:type="simple">NY</named-content>); Pinar de la Caridad, Southeast of Yara, Ekman 14689 (<named-content xmlns:xlink="http://www.w3.org/1999/xlink" content-type="dwc:institutional_code" xlink:type="simple">NY</named-content>); Buenos Aires, Trinidad Hills, Jack 6844 (<named-content xmlns:xlink="http://www.w3.org/1999/xlink" content-type="dwc:institutional_code" xlink:type="simple">NY</named-content>); Loma Las Divisiones, Banao Mts., León 7864 (<named-content xmlns:xlink="http://www.w3.org/1999/xlink" content-type="dwc:institutional_code" xlink:type="simple">NY</named-content>); Sierra de Gavilanes, Sanoti-Spiritus Mts., León and Clement 6616 (<named-content xmlns:xlink="http://www.w3.org/1999/xlink" content-type="dwc:institutional_code" xlink:type="simple">NY</named-content>); Lomas de Banao, Luna 172 (<named-content xmlns:xlink="http://www.w3.org/1999/xlink" content-type="dwc:institutional_code" xlink:type="simple">NY</named-content>); Sevilla Estate near Santiago, Jiquarito, Sierra Maestra, Taylor 501 (<named-content xmlns:xlink="http://www.w3.org/1999/xlink" content-type="dwc:institutional_code" xlink:type="simple">NY</named-content>); Vicinity of La Sabana, Buenos Aires, Trinidad Mountains, Smith et al. 3384 (<named-content xmlns:xlink="http://www.w3.org/1999/xlink" content-type="dwc:institutional_code" xlink:type="simple">NY</named-content>). Las Villas: Buenos Aires, Hills East of Cienfuegos, León and Jack 13934 (<named-content xmlns:xlink="http://www.w3.org/1999/xlink" content-type="dwc:institutional_code" xlink:type="simple">NY</named-content>).</p><p>
            <bold>GUADALOUPE. Basse Terre</bold>: Mosciu district, south of La Citerne, Proctor 20129 (<named-content xmlns:xlink="http://www.w3.org/1999/xlink" content-type="dwc:institutional_code" xlink:type="simple">NY</named-content>). Gran Savane, Duss 3472 (<named-content xmlns:xlink="http://www.w3.org/1999/xlink" content-type="dwc:institutional_code" xlink:type="simple">NY</named-content>); along road from Bains Jaunes to Soufriere, Howard 19773 (<named-content xmlns:xlink="http://www.w3.org/1999/xlink" content-type="dwc:institutional_code" xlink:type="simple">NY</named-content>); Dr. Madiana s. n. (<named-content xmlns:xlink="http://www.w3.org/1999/xlink" content-type="dwc:institutional_code" xlink:type="simple">NY</named-content>); Grand Etang, Martin and Hus 488 (<named-content xmlns:xlink="http://www.w3.org/1999/xlink" content-type="dwc:institutional_code" xlink:type="simple">NY</named-content>).</p><p>
            <bold>HAITI. Massif de la Hotte</bold>: Depts. Sud-Grand Anse límite, zona rural “Gerard”, 18 km Norte de Camp Perrin, en la carretera a Beaumont y Jérémie, Zanoni et al. 25696 (<named-content xmlns:xlink="http://www.w3.org/1999/xlink" content-type="dwc:institutional_code" xlink:type="simple">NY</named-content>).</p><p>
            <bold>JAMAICA. Portland</bold>: East slope of the John Crow Mts. 1.5–2 miles southwest of Ecclesdown, Proctor 9975 (<named-content xmlns:xlink="http://www.w3.org/1999/xlink" content-type="dwc:institutional_code" xlink:type="simple">NY</named-content>); about 1.5–2 miles southwest of Ecclesdown, Yuncker 18537 (<named-content xmlns:xlink="http://www.w3.org/1999/xlink" content-type="dwc:institutional_code" xlink:type="simple">NY</named-content>); Vicinity of Moody’s Gap, Britton 3388 (<named-content xmlns:xlink="http://www.w3.org/1999/xlink" content-type="dwc:institutional_code" xlink:type="simple">NY</named-content>); John Crow Mountains, Britton 4181 (<named-content xmlns:xlink="http://www.w3.org/1999/xlink" content-type="dwc:institutional_code" xlink:type="simple">NY</named-content>); Woodland eastern slopes of south end of John Crow Mountains, Harris and Britton 10721 (<named-content xmlns:xlink="http://www.w3.org/1999/xlink" content-type="dwc:institutional_code" xlink:type="simple">NY</named-content>). <bold>St. Andrew</bold>: Coopers Hill, Red Hills, Proctor 8483 (<named-content xmlns:xlink="http://www.w3.org/1999/xlink" content-type="dwc:institutional_code" xlink:type="simple">NY</named-content>). <bold>St. Thomas</bold>: Cuna Cuna Gap, Britton 4050 (<named-content xmlns:xlink="http://www.w3.org/1999/xlink" content-type="dwc:institutional_code" xlink:type="simple">NY</named-content>).</p><p>
            <bold>MARTINIQUE.</bold> Sta. Marie, Duss 917 (<named-content xmlns:xlink="http://www.w3.org/1999/xlink" content-type="dwc:institutional_code" xlink:type="simple">NY</named-content>); Hauteux de Case-Pelote, Petons du Cartel, Duss 4626 (<named-content xmlns:xlink="http://www.w3.org/1999/xlink" content-type="dwc:institutional_code" xlink:type="simple">NY</named-content>); along road from Morne Rouge to Mt. Pelée, Holdridge 465 (<named-content xmlns:xlink="http://www.w3.org/1999/xlink" content-type="dwc:institutional_code" xlink:type="simple">NY</named-content>); Sieber 119, 466 (<named-content xmlns:xlink="http://www.w3.org/1999/xlink" content-type="dwc:institutional_code" xlink:type="simple">NY</named-content>).</p><p>
            <bold>MONTSERRAT.</bold> Pond Mountain, Shafer 683 (<named-content xmlns:xlink="http://www.w3.org/1999/xlink" content-type="dwc:institutional_code" xlink:type="simple">NY</named-content>).</p><p>
            <bold>SAINT LUCIA.</bold> Forest reserve between Qilesse and Morne Troumasse, Howard 11666 (<named-content xmlns:xlink="http://www.w3.org/1999/xlink" content-type="dwc:institutional_code" xlink:type="simple">NY</named-content>); 1.5 miles south west of Millet on the Millet River, Slane 137 (<named-content xmlns:xlink="http://www.w3.org/1999/xlink" content-type="dwc:institutional_code" xlink:type="simple">NY</named-content>).</p><p>
            <bold>SAINT VINCENT.</bold> Upper Richmond Valley, Smith 489 (<named-content xmlns:xlink="http://www.w3.org/1999/xlink" content-type="dwc:institutional_code" xlink:type="simple">NY</named-content>).</p><p>
            <bold>TOBAGO.</bold> Roxborough-Parlatuvier road, 8th-9th mileports, Sandwith 1924 (<named-content xmlns:xlink="http://www.w3.org/1999/xlink" content-type="dwc:institutional_code" xlink:type="simple">NY</named-content>).</p><!--PageBreak--><p>
            <bold>MEXICO. Chiapas</bold>: 18–20 km north of Ocozocoautla along road to Mal Paso, Municipio of Ocozocoautla de Espinoza, Breedlove and Thorne 21011 (<named-content xmlns:xlink="http://www.w3.org/1999/xlink" content-type="dwc:institutional_code" xlink:type="simple">CAS</named-content>, <named-content xmlns:xlink="http://www.w3.org/1999/xlink" content-type="dwc:institutional_code" xlink:type="simple">MO</named-content>, <named-content xmlns:xlink="http://www.w3.org/1999/xlink" content-type="dwc:institutional_code" xlink:type="simple">NY</named-content>); between Colonia Francisco I. Madero and Colonia A. Lopez Mateos, Breedlove 50594 (<named-content xmlns:xlink="http://www.w3.org/1999/xlink" content-type="dwc:institutional_code" xlink:type="simple">CAS</named-content>, <named-content xmlns:xlink="http://www.w3.org/1999/xlink" content-type="dwc:institutional_code" xlink:type="simple">NY</named-content>); Loc. a 3 km al este de Tziscao en el parque natural lagos de Montebello, Cabrera, Mendez and Cabrera 2957 (<named-content xmlns:xlink="http://www.w3.org/1999/xlink" content-type="dwc:institutional_code" xlink:type="simple">NY</named-content>); Avalinero, Palenque, Matuda 3601 (<named-content xmlns:xlink="http://www.w3.org/1999/xlink" content-type="dwc:institutional_code" xlink:type="simple">NY</named-content>); Finca Mexiquito, Purpus 6785 (<named-content xmlns:xlink="http://www.w3.org/1999/xlink" content-type="dwc:institutional_code" xlink:type="simple">MO</named-content>, <named-content xmlns:xlink="http://www.w3.org/1999/xlink" content-type="dwc:institutional_code" xlink:type="simple">NY</named-content>). <bold>Oaxaca</bold>: Juchitan to the east of Sarabia, MacDougall s.n. (<named-content xmlns:xlink="http://www.w3.org/1999/xlink" content-type="dwc:institutional_code" xlink:type="simple">NY</named-content>); Palomares, Juchitán, MacDougall 88 (<named-content xmlns:xlink="http://www.w3.org/1999/xlink" content-type="dwc:institutional_code" xlink:type="simple">NY</named-content>); Distrito Choapam, Yaveo, Mexia 9141; Sierra de Juárez, Paray 127 (<named-content xmlns:xlink="http://www.w3.org/1999/xlink" content-type="dwc:institutional_code" xlink:type="simple">NY</named-content>); San Juan Teotalcingo and Santiago Choapam District of Choapam, Schultes 568 (<named-content xmlns:xlink="http://www.w3.org/1999/xlink" content-type="dwc:institutional_code" xlink:type="simple">NY</named-content>); Between Monte Negro de Lalana and San Juan Lalana District of Choapam, Schultes and Ro 796 (<named-content xmlns:xlink="http://www.w3.org/1999/xlink" content-type="dwc:institutional_code" xlink:type="simple">NY</named-content>). <bold>Puebla</bold>: Moist roadside soil near Ocostoc below Teziutlan, Sharp 45823 (<named-content xmlns:xlink="http://www.w3.org/1999/xlink" content-type="dwc:institutional_code" xlink:type="simple">NY</named-content>); Atecocomo, municipio de Cuetzalan, Ventura 1115 (<named-content xmlns:xlink="http://www.w3.org/1999/xlink" content-type="dwc:institutional_code" xlink:type="simple">NY</named-content>). <bold>Tabasco</bold>: Km. 4 de la Est. Chontalpa hacia Malpaso, carretera Huimanguillo Malpaso, Cowan et al. <!--PageBreak-->2545 (<named-content xmlns:xlink="http://www.w3.org/1999/xlink" content-type="dwc:institutional_code" xlink:type="simple">NY</named-content>); Km 31.9 de la desviación de Huimanguillo hacia Fco. Rueda, Cowan 3329 (<named-content xmlns:xlink="http://www.w3.org/1999/xlink" content-type="dwc:institutional_code" xlink:type="simple">MO</named-content>, <named-content xmlns:xlink="http://www.w3.org/1999/xlink" content-type="dwc:institutional_code" xlink:type="simple">NY</named-content>); Achotal, Balancan, Matuda 3068 (<named-content xmlns:xlink="http://www.w3.org/1999/xlink" content-type="dwc:institutional_code" xlink:type="simple">NY</named-content>); Carretera Huimanguillo-Francisco Rueda, 8.5 km, Ventura 20608 (<named-content xmlns:xlink="http://www.w3.org/1999/xlink" content-type="dwc:institutional_code" xlink:type="simple">MO</named-content>, <named-content xmlns:xlink="http://www.w3.org/1999/xlink" content-type="dwc:institutional_code" xlink:type="simple">NY</named-content>). <bold>Veracruz</bold>: Minatlitlán, Mell s.n. (<named-content xmlns:xlink="http://www.w3.org/1999/xlink" content-type="dwc:institutional_code" xlink:type="simple">NY</named-content>); About 6 km by air S of Tlapacoyan on road to Altotonga, Mun. Tlapacoyan, Nee and Diggs 24874 (<named-content xmlns:xlink="http://www.w3.org/1999/xlink" content-type="dwc:institutional_code" xlink:type="simple">NY</named-content>); Vicinity of La Calavera 10 km N of Altotonga (13 km by road) on road to Tlapacoyan, Nee and Diggs 24891 (<named-content xmlns:xlink="http://www.w3.org/1999/xlink" content-type="dwc:institutional_code" xlink:type="simple">NY</named-content>); Jaltipan, Orcutt 6515 (<named-content xmlns:xlink="http://www.w3.org/1999/xlink" content-type="dwc:institutional_code" xlink:type="simple">NY</named-content>); Zacuapan, Purpus 7510 (<named-content xmlns:xlink="http://www.w3.org/1999/xlink" content-type="dwc:institutional_code" xlink:type="simple">NY</named-content>).</p><p>
            <bold>BELIZE. Cayo</bold>: Kinlocks Camp Road, Balick 3345 (<named-content xmlns:xlink="http://www.w3.org/1999/xlink" content-type="dwc:institutional_code" xlink:type="simple">MO</named-content>, <named-content xmlns:xlink="http://www.w3.org/1999/xlink" content-type="dwc:institutional_code" xlink:type="simple">NY</named-content>); Along Hummingbird Highway south of Belmopan between 30–38 mi., Croat 24837 (<named-content xmlns:xlink="http://www.w3.org/1999/xlink" content-type="dwc:institutional_code" xlink:type="simple">MO</named-content>, <named-content xmlns:xlink="http://www.w3.org/1999/xlink" content-type="dwc:institutional_code" xlink:type="simple">NY</named-content>); Mountain Pine Ridge, San Agustin, Lundell 6587 (<named-content xmlns:xlink="http://www.w3.org/1999/xlink" content-type="dwc:institutional_code" xlink:type="simple">NY</named-content>); Near Río On along road to Augustine, Nee et al. 46782 (<named-content xmlns:xlink="http://www.w3.org/1999/xlink" content-type="dwc:institutional_code" xlink:type="simple">MO</named-content>, <named-content xmlns:xlink="http://www.w3.org/1999/xlink" content-type="dwc:institutional_code" xlink:type="simple">NY</named-content>); Mountain Pine Ridge on main road to Augustine, Ratter 5168 (<named-content xmlns:xlink="http://www.w3.org/1999/xlink" content-type="dwc:institutional_code" xlink:type="simple">NY</named-content>). <bold>Stann Creek</bold>: in broken cohune ridge near Carasow Hill, Gentle 8212 (<named-content xmlns:xlink="http://www.w3.org/1999/xlink" content-type="dwc:institutional_code" xlink:type="simple">NY</named-content>); <named-content xmlns:xlink="http://www.w3.org/1999/xlink" content-type="dwc:institutional_code" xlink:type="simple">MI</named-content> 32 Hummingbird HWY, Margaret Creek Village, Holmes 4613 (<named-content xmlns:xlink="http://www.w3.org/1999/xlink" content-type="dwc:institutional_code" xlink:type="simple">NY</named-content>); Mullins River Road, Schipp 145 (<named-content xmlns:xlink="http://www.w3.org/1999/xlink" content-type="dwc:institutional_code" xlink:type="simple">MO</named-content>, <named-content xmlns:xlink="http://www.w3.org/1999/xlink" content-type="dwc:institutional_code" xlink:type="simple">NY</named-content>). <bold>Toledo</bold>: 1.4 km on S turnooff ”Farmer’s Road” 10km W of Punta Gorda Town, Arvigo 969 (<named-content xmlns:xlink="http://www.w3.org/1999/xlink" content-type="dwc:institutional_code" xlink:type="simple">NY</named-content>); in edge in wooded island Condemn Branch Pine Ridge, Gentle 5283 (<named-content xmlns:xlink="http://www.w3.org/1999/xlink" content-type="dwc:institutional_code" xlink:type="simple">NY</named-content>); ca. 3 km W of coast of Punta Gorda, Nee et al. 46934 (<named-content xmlns:xlink="http://www.w3.org/1999/xlink" content-type="dwc:institutional_code" xlink:type="simple">MO</named-content>, <named-content xmlns:xlink="http://www.w3.org/1999/xlink" content-type="dwc:institutional_code" xlink:type="simple">NY</named-content>).</p><p>
            <bold>GUATEMALA. Alta Verapaz</bold>: Tucuru, Finca de la Concepción, Boeke and Utzschneider 2932 (<named-content xmlns:xlink="http://www.w3.org/1999/xlink" content-type="dwc:institutional_code" xlink:type="simple">NY</named-content>); Chacirociha, Finca Seaway, Hatch 193 (<named-content xmlns:xlink="http://www.w3.org/1999/xlink" content-type="dwc:institutional_code" xlink:type="simple">NY</named-content>); entre San Pedro Carchá y Sacoyoú, Molina and Molina 12124 (<named-content xmlns:xlink="http://www.w3.org/1999/xlink" content-type="dwc:institutional_code" xlink:type="simple">NY</named-content>); large swamp just east of Tactic, Steyermark 43988, 92629 (<named-content xmlns:xlink="http://www.w3.org/1999/xlink" content-type="dwc:institutional_code" xlink:type="simple">NY</named-content>); Saquija 43 km. northeast of Cobán, Standley 70110 (<named-content xmlns:xlink="http://www.w3.org/1999/xlink" content-type="dwc:institutional_code" xlink:type="simple">NY</named-content>); von Turckheim 2236 (<named-content xmlns:xlink="http://www.w3.org/1999/xlink" content-type="dwc:institutional_code" xlink:type="simple">NY</named-content>). <bold>Izabal</bold>: 1–2 km south of Izabal, Jones 3015 (F, <named-content xmlns:xlink="http://www.w3.org/1999/xlink" content-type="dwc:institutional_code" xlink:type="simple">NY</named-content>); South shore of Lake Izabal east of village of Izabal at sea level, Jones 3143 (<named-content xmlns:xlink="http://www.w3.org/1999/xlink" content-type="dwc:institutional_code" xlink:type="simple">NY</named-content>); San Tomas de Castilla on coastline road to Las Pavas, Marshall et al. 332 (<named-content xmlns:xlink="http://www.w3.org/1999/xlink" content-type="dwc:institutional_code" xlink:type="simple">MO</named-content>, <named-content xmlns:xlink="http://www.w3.org/1999/xlink" content-type="dwc:institutional_code" xlink:type="simple">NY</named-content>); Vicinity of Quiriguá, Standley 23924 (<named-content xmlns:xlink="http://www.w3.org/1999/xlink" content-type="dwc:institutional_code" xlink:type="simple">NY</named-content>). <bold>Quiché</bold>: Finca Chaila, “Zona Reyna”, Skutch 1809 (<named-content xmlns:xlink="http://www.w3.org/1999/xlink" content-type="dwc:institutional_code" xlink:type="simple">NY</named-content>).</p><p>
            <bold>HONDURAS. Comayagua</bold>: 14 km SE of Taulabé, Davidse and Pohl 2228 (<named-content xmlns:xlink="http://www.w3.org/1999/xlink" content-type="dwc:institutional_code" xlink:type="simple">NY</named-content>); Matorrales en colinas rocosas de los alrededores de La Libertad, Molina 7074 (<named-content xmlns:xlink="http://www.w3.org/1999/xlink" content-type="dwc:institutional_code" xlink:type="simple">NY</named-content>); Bosque de Montania La Choca en Cordillera de Comayagua cerca de Coyocutena, Molina 8129 (<named-content xmlns:xlink="http://www.w3.org/1999/xlink" content-type="dwc:institutional_code" xlink:type="simple">NY</named-content>). <bold>Cortés</bold>: Río Amapa on road to Lake Yojoa, Howard 587 (<named-content xmlns:xlink="http://www.w3.org/1999/xlink" content-type="dwc:institutional_code" xlink:type="simple">NY</named-content>); Matorrales húmedos de Peña Blanca, nacimiento del Río Lindo, Molina 6777 (<named-content xmlns:xlink="http://www.w3.org/1999/xlink" content-type="dwc:institutional_code" xlink:type="simple">NY</named-content>); bosque de pino-roble entre Cofradia y Cusuco, Molina 7294 (<named-content xmlns:xlink="http://www.w3.org/1999/xlink" content-type="dwc:institutional_code" xlink:type="simple">NY</named-content>); Bosque lluvioso entre Agua Azul y Pito Solo Lago de Yojoa, Molina 7331 (<named-content xmlns:xlink="http://www.w3.org/1999/xlink" content-type="dwc:institutional_code" xlink:type="simple">NY</named-content>); Montaña La Cumbre caserío las Piñitas, Molina 10522 (<named-content xmlns:xlink="http://www.w3.org/1999/xlink" content-type="dwc:institutional_code" xlink:type="simple">NY</named-content>); Matorrales y bosque mixto de Cascada El Chorrito 16 kms. al S.O. de Siguatepeque, Molina 10901 (<named-content xmlns:xlink="http://www.w3.org/1999/xlink" content-type="dwc:institutional_code" xlink:type="simple">NY</named-content>); Montaña San Idalfonso entre Cusuco y San Isirdo, Molina 11544 (<named-content xmlns:xlink="http://www.w3.org/1999/xlink" content-type="dwc:institutional_code" xlink:type="simple">NY</named-content>); above la Misión, Molina 12341 (<named-content xmlns:xlink="http://www.w3.org/1999/xlink" content-type="dwc:institutional_code" xlink:type="simple">NY</named-content>). <bold>Yoró</bold>: Ocotales en sabanas pedrejosas de Piedra Colorada, Molina 6886 (<named-content xmlns:xlink="http://www.w3.org/1999/xlink" content-type="dwc:institutional_code" xlink:type="simple">NY</named-content>). <bold>El Paraíso</bold>: Montaña Teupasenti entre El Junquillo y Teupasenti, Molina 11866 (<named-content xmlns:xlink="http://www.w3.org/1999/xlink" content-type="dwc:institutional_code" xlink:type="simple">NY</named-content>); Matorrales Quebrada El Coyol, Sierra El Chile entre El Junquillo y El Robledal, Molina 14158 (<named-content xmlns:xlink="http://www.w3.org/1999/xlink" content-type="dwc:institutional_code" xlink:type="simple">NY</named-content>); Bosque mixto Quebrada Tapahuasca, Molina 14658 (<named-content xmlns:xlink="http://www.w3.org/1999/xlink" content-type="dwc:institutional_code" xlink:type="simple">NY</named-content>). Gracias a Dios: Mocorón 60 km SO de Puerto Lempira, Rivas 131 (<named-content xmlns:xlink="http://www.w3.org/1999/xlink" content-type="dwc:institutional_code" xlink:type="simple">NY</named-content>); Alrededores de Mocorón 60 km al SO de Puerto Lempira, Torres 136 (<named-content xmlns:xlink="http://www.w3.org/1999/xlink" content-type="dwc:institutional_code" xlink:type="simple">NY</named-content>). <bold>Intibucá</bold>: Cordillera Opalaca, between Calaveras and Pela Naríz road to La Esperanza, Molina <!--PageBreak-->22600 (<named-content xmlns:xlink="http://www.w3.org/1999/xlink" content-type="dwc:institutional_code" xlink:type="simple">NY</named-content>). <bold>Morazán</bold>: entre la Pirámide y Zambrano, Molina 11030 (<named-content xmlns:xlink="http://www.w3.org/1999/xlink" content-type="dwc:institutional_code" xlink:type="simple">MO</named-content>, <named-content xmlns:xlink="http://www.w3.org/1999/xlink" content-type="dwc:institutional_code" xlink:type="simple">NY</named-content>); carretera a Maraita, Molina 13781 (<named-content xmlns:xlink="http://www.w3.org/1999/xlink" content-type="dwc:institutional_code" xlink:type="simple">NY</named-content>); along Agua Amarilla creek 5 kms. north of El Zamorano, Molina 26269 (<named-content xmlns:xlink="http://www.w3.org/1999/xlink" content-type="dwc:institutional_code" xlink:type="simple">NY</named-content>); Region of Agua Amarilla above El Zamorano, Standley et al. 5074 (<named-content xmlns:xlink="http://www.w3.org/1999/xlink" content-type="dwc:institutional_code" xlink:type="simple">NY</named-content>); Agua amarilla, Williams and Molina 10142, 12156 (<named-content xmlns:xlink="http://www.w3.org/1999/xlink" content-type="dwc:institutional_code" xlink:type="simple">MO</named-content>, <named-content xmlns:xlink="http://www.w3.org/1999/xlink" content-type="dwc:institutional_code" xlink:type="simple">NY</named-content>). <bold>Siguatepeque</bold>: near El Achote, hills above the plains of Siguatepeque, Yuncker et al. 5822, 5825, 5909 (<named-content xmlns:xlink="http://www.w3.org/1999/xlink" content-type="dwc:institutional_code" xlink:type="simple">MO</named-content>, <named-content xmlns:xlink="http://www.w3.org/1999/xlink" content-type="dwc:institutional_code" xlink:type="simple">NY</named-content>).</p><p>
            <bold>NICARAGUA. Nueva Segovia</bold>: in gorge on Cerro Mogoton, Atwood and Neill AN15 (<named-content xmlns:xlink="http://www.w3.org/1999/xlink" content-type="dwc:institutional_code" xlink:type="simple">MO</named-content>, <named-content xmlns:xlink="http://www.w3.org/1999/xlink" content-type="dwc:institutional_code" xlink:type="simple">NY</named-content>); San Mateo, 16 millas al sur de Tronquera cerca de Río Wawa, Molina 15075 (<named-content xmlns:xlink="http://www.w3.org/1999/xlink" content-type="dwc:institutional_code" xlink:type="simple">MO</named-content>, <named-content xmlns:xlink="http://www.w3.org/1999/xlink" content-type="dwc:institutional_code" xlink:type="simple">NY</named-content>); frecuente a orillas de Río Leicus cerca del campo de aviación de Tronquera 35 kms S. O. de Waspan, Molina 15174 (<named-content xmlns:xlink="http://www.w3.org/1999/xlink" content-type="dwc:institutional_code" xlink:type="simple">MO</named-content>, <named-content xmlns:xlink="http://www.w3.org/1999/xlink" content-type="dwc:institutional_code" xlink:type="simple">NY</named-content>).</p><p>
            <bold>BRAZIL: Bahia</bold>: Camaça, km la 2 da estrada do lado L de Camaça, dos Santos 1340 (<named-content xmlns:xlink="http://www.w3.org/1999/xlink" content-type="dwc:institutional_code" xlink:type="simple">NY</named-content>).</p><p>
            <bold>COLOMBIA. Guajira</bold>: Municipio Riohacha, Sierra Nevada de Santa Marta, sector de Cenuá, Dueñas 1779 (<named-content xmlns:xlink="http://www.w3.org/1999/xlink" content-type="dwc:institutional_code" xlink:type="simple">COL</named-content>). <bold>Magdalena</bold>: Cincinati, Giacometto 138 (<named-content xmlns:xlink="http://www.w3.org/1999/xlink" content-type="dwc:institutional_code" xlink:type="simple">NY</named-content>); along quebrada in S portion of finca Reflejo, Kirkbride 2146 (<named-content xmlns:xlink="http://www.w3.org/1999/xlink" content-type="dwc:institutional_code" xlink:type="simple">NY</named-content>); Around San Andrés de la Sierra, western slope of Cordillera de Santa Marta, Pittier 1684 (<named-content xmlns:xlink="http://www.w3.org/1999/xlink" content-type="dwc:institutional_code" xlink:type="simple">NY</named-content>); Plants of Santa Marta above Agua Dulce, Smith 765 (<named-content xmlns:xlink="http://www.w3.org/1999/xlink" content-type="dwc:institutional_code" xlink:type="simple">NY</named-content>).</p><p>
            <bold>TRINIDAD. Arima</bold>: Cumaca Roadover Morn Croix, Adams 14331 (<named-content xmlns:xlink="http://www.w3.org/1999/xlink" content-type="dwc:institutional_code" xlink:type="simple">NY</named-content>); Arima-Blanchisseuse Road, Kalloo B.1056 (<named-content xmlns:xlink="http://www.w3.org/1999/xlink" content-type="dwc:institutional_code" xlink:type="simple">NY</named-content>); St. Pat’s, Arima Valley, Snow and Fleming 310 (<named-content xmlns:xlink="http://www.w3.org/1999/xlink" content-type="dwc:institutional_code" xlink:type="simple">NY</named-content>); Arima Valley, Snow DS-H (<named-content xmlns:xlink="http://www.w3.org/1999/xlink" content-type="dwc:institutional_code" xlink:type="simple">NY</named-content>); Blanchiseusses River, Snow DS-D (<named-content xmlns:xlink="http://www.w3.org/1999/xlink" content-type="dwc:institutional_code" xlink:type="simple">NY</named-content>).</p><p>
            <bold>VENEZUELA. Falcón</bold>: Cerro Santa Ana, ascensión del lado sur desde el pueblo de Santa Ana, Steyermark and Braun 94654 (<named-content xmlns:xlink="http://www.w3.org/1999/xlink" content-type="dwc:institutional_code" xlink:type="simple">NY</named-content>). <bold>Miranda</bold>: Los Guayabitos (arriba de Baruta), Aristeguieta 2880 (<named-content xmlns:xlink="http://www.w3.org/1999/xlink" content-type="dwc:institutional_code" xlink:type="simple">NY</named-content>); Bernardi s. n. (<named-content xmlns:xlink="http://www.w3.org/1999/xlink" content-type="dwc:institutional_code" xlink:type="simple">NY</named-content>). <bold>Monagas</bold>: Cuenca del Río Caripe al E de Caripe vía Las Margaritas, Quebrada Pajaral 3 km al E de Escuela Rural El Aguacate, 11.2 Km al E del puente sobre el Río Colorado, Michelangeli and Alford 612 (<named-content xmlns:xlink="http://www.w3.org/1999/xlink" content-type="dwc:institutional_code" xlink:type="simple">NY</named-content>); P. G. Pacanilla, Parque Nacional Guatopo, Quebrada al inmediatamente al S de P.G.P Macanilla, 9 km S de Los Alpes, Michelangeli and Michelangeli 803 (<named-content xmlns:xlink="http://www.w3.org/1999/xlink" content-type="dwc:institutional_code" xlink:type="simple">NY</named-content>); Montaña de Aguacate, along Quebrada de Pajarral, tributary to Río Caripe, northeast of Alto de Aguacate, between Caripe and Caripito, Steyermark 62200 (<named-content xmlns:xlink="http://www.w3.org/1999/xlink" content-type="dwc:institutional_code" xlink:type="simple">NY</named-content>). <bold>Zulia</bold>: Distrito Colón, 3 km E of the Río de Oro settlement on the Río de Oro, Davidse et al. 18607 (<named-content xmlns:xlink="http://www.w3.org/1999/xlink" content-type="dwc:institutional_code" xlink:type="simple">NY</named-content>).</p></tp:treatment-sec><ref-list><ref id="B77"><mixed-citation xmlns:xlink="http://www.w3.org/1999/xlink" xlink:type="simple">
          <person-group><name name-style="western"><surname>Schnell</surname><given-names>CE</given-names></name></person-group> (<year>1996</year>) <source>The Genus <italic><tp:taxon-name><tp:taxon-name-part taxon-name-part-type="genus">Conostegia</tp:taxon-name-part></tp:taxon-name></italic> (<tp:taxon-name><tp:taxon-name-part taxon-name-part-type="family">Melastomataceae</tp:taxon-name-part></tp:taxon-name>)</source>. <comment>PhD thesis</comment>, <publisher-name>Harvard University</publisher-name>.</mixed-citation></ref><ref id="B8"><mixed-citation xmlns:xlink="http://www.w3.org/1999/xlink" xlink:type="simple">
          <person-group><name name-style="western"><surname>Almeda</surname><given-names>F</given-names></name></person-group> (<year>2009</year>) <article-title><tp:taxon-name><tp:taxon-name-part taxon-name-part-type="family">Melastomataceae</tp:taxon-name-part></tp:taxon-name>.</article-title> In: <person-group><name name-style="western"><surname>Davidse</surname><given-names>G</given-names></name><name name-style="western"><surname>Sousa-Sánchez</surname><given-names>M</given-names></name><name name-style="western"><surname>Knapp</surname><given-names>S</given-names></name><name name-style="western"><surname>Chiang</surname><given-names>F</given-names></name></person-group> (<role>Eds</role>) <source>Flora Mesoamericana</source> (<volume>vol. 4</volume>). <publisher-name>Universidad Nacional Autónoma de México</publisher-name>, <fpage>164</fpage>–<lpage>338</lpage>.</mixed-citation></ref></ref-list></tp:taxon-treatment>
