# Supplementary material for: A Monograph of Conostegia (Melastomataceae, Miconieae)
Source: PhytoKeys. 2016 Jul 20;(67):1–326. doi: 10.3897/phytokeys.67.6703 (PMC4972245; doi:10.3897/phytokeys.67.6703)
Supplement: XML Treatment for Conostegia jaliscana [file phytokeys.67.6703-treatment15.xml]

<!DOCTYPE tp:taxon-treatment
  PUBLIC "-//TaxonX//DTD Taxonomic Treatment Publishing DTD v0 20100105//EN" "tax-treatment-NSO.dtd">
<tp:taxon-treatment xmlns:tp="http://www.plazi.org/taxpub"><tp:treatment-meta><kwd-group><label>Taxon classification</label><kwd><named-content content-type="kingdom">Plantae</named-content></kwd><kwd><named-content content-type="order">Myrtales</named-content></kwd><kwd><named-content content-type="family">Melastomataceae</named-content></kwd></kwd-group><mixed-citation publication-type="journal"><person-group><name><surname>Kriebel</surname><given-names>Ricardo</given-names></name></person-group><article-title>A Monograph of <italic><tp:taxon-name><tp:taxon-name-part taxon-name-part-type="genus">Conostegia</tp:taxon-name-part></tp:taxon-name></italic> (<tp:taxon-name><tp:taxon-name-part taxon-name-part-type="family">Melastomataceae</tp:taxon-name-part></tp:taxon-name>, <tp:taxon-name><tp:taxon-name-part taxon-name-part-type="tribe">Miconieae</tp:taxon-name-part></tp:taxon-name>)</article-title><source>PhytoKeys</source><day>20</day><month>7</month><year>2016</year><volume>2016</volume><issue>67</issue><fpage>1</fpage><lpage>326</lpage><pub-id pub-id-type="doi">10.3897/phytokeys.67.6703</pub-id></mixed-citation></tp:treatment-meta><tp:nomenclature><tp:taxon-name>
            <tp:taxon-name-part taxon-name-part-type="genus">Conostegia</tp:taxon-name-part>
            <tp:taxon-name-part taxon-name-part-type="species">jaliscana</tp:taxon-name-part>
          </tp:taxon-name><tp:taxon-authority>Standl.</tp:taxon-authority><tp:nomenclature-citation-list><tp:nomenclature-citation><tp:taxon-name>
                <tp:taxon-name-part taxon-name-part-type="genus">Conostegia</tp:taxon-name-part> <tp:taxon-name-part taxon-name-part-type="species">jaliscana</tp:taxon-name-part></tp:taxon-name><comment>Standl., Field Mus. Publ. Bot. 4: 245. 1929. Type: Mexico. Jalisco: Streamside, Arroyo de los Hornos, Hacienda del Ototal, E of San Sebastian, Sierra Madre, 1500 m, 5 March 1927, Y. Mexía 1819 (holotype: F!, isotypes: A!, <named-content xmlns:xlink="http://www.w3.org/1999/xlink" content-type="dwc:institutional_code" xlink:type="simple">BM</named-content>!, C, <named-content xmlns:xlink="http://www.w3.org/1999/xlink" content-type="dwc:institutional_code" xlink:type="simple">CAS</named-content>!, <named-content xmlns:xlink="http://www.w3.org/1999/xlink" content-type="dwc:institutional_code" xlink:type="simple">GH</named-content>!, <named-content xmlns:xlink="http://www.w3.org/1999/xlink" content-type="dwc:institutional_code" xlink:type="simple">LA</named-content>, <named-content xmlns:xlink="http://www.w3.org/1999/xlink" content-type="dwc:institutional_code" xlink:type="simple">MICH</named-content>, <named-content xmlns:xlink="http://www.w3.org/1999/xlink" content-type="dwc:institutional_code" xlink:type="simple">MO</named-content>!, <named-content xmlns:xlink="http://www.w3.org/1999/xlink" content-type="dwc:institutional_code" xlink:type="simple">NY</named-content>!, S!, <named-content xmlns:xlink="http://www.w3.org/1999/xlink" content-type="dwc:institutional_code" xlink:type="simple">TEX</named-content>!, <named-content xmlns:xlink="http://www.w3.org/1999/xlink" content-type="dwc:institutional_code" xlink:type="simple">UC</named-content>, <named-content xmlns:xlink="http://www.w3.org/1999/xlink" content-type="dwc:institutional_code" xlink:type="simple">US</named-content>!).</comment></tp:nomenclature-citation></tp:nomenclature-citation-list></tp:nomenclature><tp:treatment-sec sec-type="description" id="SECID0EO6IM"><title>Description.</title><p>Shrubs 2–4 m tall with young tetragonal stems which become terete with age that are glabrescent to finely and sparsely furfuraceous; the nodal line present. Leaves of a pair equal to unequal in length. Petioles 0.4–1.2 cm. Leaf blades <!--PageBreak-->6–17 × 2–6 cm, 3–5 plinerved, with the innermost pair of veins diverging from the mid vein 1–2 cm above the base, elliptic, the base acute, the apex acute to acuminate, adaxially glabrous or sparsely ciliate, abaxially pubescent with stellate trichomes on the veins, the margins serrulate and ciliate. Inflorescence a terminal panicle 3–7 cm long branched above the base but sometimes appearing branched at the base because of multiple inflorescences arising at opposing meristems at the terminal node, accessory branches apparently absent, branches flattened; bracteoles linear to ovate, 2 mm long, early deciduous and appearing absent. Pedicels 2–5 mm. Flowers (5-)6–7 merous, calyptrate. Floral buds 10–15 × 4–7.1 mm, slightly ovoid to elliptic, subacute or rounded at the base, acute to acuminate at the apex, slightly constricted below the middle, the calyptra and base weakly differentiated; hypanthium 4.5–5.5 × 5–6 mm, glabrescent with inconspicuous sessile stellate hairs. Petals ca. 7–8 × 5–6 mm, white, broadly spatulate, probably spreading, glabrous. Stamens 15–20, 7 mm long, the filaments 3–4 mm long, white, anthers 3.5–4 mm long, linear-subulate, recurved, <!--PageBreak-->yellow, the pore not observed, terminal. Ovary 6–7 locular, inferior, glabrous, and elevated into a collar around the style base. Style 4–6 mm, curving and not widening below the stigma, bent beneath the tip, apparently no vertical or horizontal distance between the anthers and the stigma; stigma subcapitate, ca 1 mm wide. Mature berries not seen.</p></tp:treatment-sec><tp:treatment-sec sec-type="distribution" id="SECID0EY6IM"><title>Distribution</title><p>(Fig. <xref ref-type="fig" rid="F83">83</xref>). Endemic to Mexico where it occurs in the Sierra Madre in the states of Jalisco and Guerrero from 700–1600 m in elevation.</p><fig id="F83" position="float" orientation="portrait"><label>Figure 83.</label><caption><p>Distribution of <italic><tp:taxon-name><tp:taxon-name-part taxon-name-part-type="genus">Conostegia</tp:taxon-name-part> <tp:taxon-name-part taxon-name-part-type="species">jaliscana</tp:taxon-name-part></tp:taxon-name></italic>.</p></caption><graphic xmlns:xlink="http://www.w3.org/1999/xlink" xlink:href="phytokeys-067-001-g083.jpg" position="float" orientation="portrait" xlink:type="simple" id="oo_96441.jpg"/></fig><p>
            <italic><tp:taxon-name><tp:taxon-name-part taxon-name-part-type="genus">Conostegia</tp:taxon-name-part> <tp:taxon-name-part taxon-name-part-type="species">jaliscana</tp:taxon-name-part></tp:taxon-name></italic> is a rare species reported usually from alongside streams. It has few-flowered inflorescences and relatively long and acute to acuminate floral buds. <xref ref-type="bibr" rid="B77">Schnell (1996)</xref> placed <italic><tp:taxon-name><tp:taxon-name-part taxon-name-part-type="genus">Conostegia</tp:taxon-name-part> <tp:taxon-name-part taxon-name-part-type="species">jaliscana</tp:taxon-name-part></tp:taxon-name></italic> with the three Jamaican endemic in his section <italic><tp:taxon-name><tp:taxon-name-part taxon-name-part-type="section">Conostegia</tp:taxon-name-part></tp:taxon-name></italic> but also hinted to the possibility of <italic><tp:taxon-name><tp:taxon-name-part taxon-name-part-type="genus">Conostegia</tp:taxon-name-part> <tp:taxon-name-part taxon-name-part-type="species">jaliscana</tp:taxon-name-part></tp:taxon-name></italic> being closely related to species in his subgenus <italic><tp:taxon-name><tp:taxon-name-part taxon-name-part-type="subgenus">Lobatostigma</tp:taxon-name-part></tp:taxon-name></italic>. This latter hypothesis is the one supported in the molecular phylogeny.</p></tp:treatment-sec><tp:treatment-sec sec-type="material" id="SECID0ELCJM"><title>Specimens examined.</title><p>
            <bold>MEXICO. Guerrero</bold> (fide Schnell): in Sierra Madre del Sur, 20 mi S of Chilpancingo on the Acapulco Highway, Smith M73 (<named-content xmlns:xlink="http://www.w3.org/1999/xlink" content-type="dwc:institutional_code" xlink:type="simple">TEX</named-content>). <bold>Jalisco</bold>: ca. 27.8 mi sse of Puerto Vallarta on a new dirt road to silver mine, left hand turnoff hwy 200 toward Manzanillo, Almeda 2540 (<named-content xmlns:xlink="http://www.w3.org/1999/xlink" content-type="dwc:institutional_code" xlink:type="simple">CAS</named-content>).</p></tp:treatment-sec><ref-list><ref id="B77"><mixed-citation xmlns:xlink="http://www.w3.org/1999/xlink" xlink:type="simple">
          <person-group><name name-style="western"><surname>Schnell</surname><given-names>CE</given-names></name></person-group> (<year>1996</year>) <source>The Genus <italic><tp:taxon-name><tp:taxon-name-part taxon-name-part-type="genus">Conostegia</tp:taxon-name-part></tp:taxon-name></italic> (<tp:taxon-name><tp:taxon-name-part taxon-name-part-type="family">Melastomataceae</tp:taxon-name-part></tp:taxon-name>)</source>. <comment>PhD thesis</comment>, <publisher-name>Harvard University</publisher-name>.</mixed-citation></ref></ref-list></tp:taxon-treatment>
