# Supplementary material for: A Monograph of Conostegia (Melastomataceae, Miconieae)
Source: PhytoKeys. 2016 Jul 20;(67):1–326. doi: 10.3897/phytokeys.67.6703 (PMC4972245; doi:10.3897/phytokeys.67.6703)
Supplement: XML Treatment for Conostegia lindenii [file phytokeys.67.6703-treatment16.xml]

<!DOCTYPE tp:taxon-treatment
  PUBLIC "-//TaxonX//DTD Taxonomic Treatment Publishing DTD v0 20100105//EN" "tax-treatment-NSO.dtd">
<tp:taxon-treatment xmlns:tp="http://www.plazi.org/taxpub"><tp:treatment-meta><kwd-group><label>Taxon classification</label><kwd><named-content content-type="kingdom">Plantae</named-content></kwd><kwd><named-content content-type="order">Myrtales</named-content></kwd><kwd><named-content content-type="family">Melastomataceae</named-content></kwd></kwd-group><mixed-citation publication-type="journal"><person-group><name><surname>Kriebel</surname><given-names>Ricardo</given-names></name></person-group><article-title>A Monograph of <italic><tp:taxon-name><tp:taxon-name-part taxon-name-part-type="genus">Conostegia</tp:taxon-name-part></tp:taxon-name></italic> (<tp:taxon-name><tp:taxon-name-part taxon-name-part-type="family">Melastomataceae</tp:taxon-name-part></tp:taxon-name>, <tp:taxon-name><tp:taxon-name-part taxon-name-part-type="tribe">Miconieae</tp:taxon-name-part></tp:taxon-name>)</article-title><source>PhytoKeys</source><day>20</day><month>7</month><year>2016</year><volume>2016</volume><issue>67</issue><fpage>1</fpage><lpage>326</lpage><pub-id pub-id-type="doi">10.3897/phytokeys.67.6703</pub-id></mixed-citation></tp:treatment-meta><tp:nomenclature><tp:taxon-name>
            <tp:taxon-name-part taxon-name-part-type="genus">Conostegia</tp:taxon-name-part>
            <tp:taxon-name-part taxon-name-part-type="species">lindenii</tp:taxon-name-part>
          </tp:taxon-name><tp:taxon-authority>Cogn.</tp:taxon-authority><xref ref-type="fig" rid="F84">Fig. 84</xref><tp:nomenclature-citation-list><tp:nomenclature-citation><tp:taxon-name>
                <tp:taxon-name-part taxon-name-part-type="genus">Conostegia</tp:taxon-name-part> <tp:taxon-name-part taxon-name-part-type="species">lindenii</tp:taxon-name-part></tp:taxon-name><comment>Cogn, DC. Monog. Phan. 7: 705. 1891. Type: Cuba. La Guinea, 600 m, no date, J. Linden 2204 (holotype: <named-content xmlns:xlink="http://www.w3.org/1999/xlink" content-type="dwc:institutional_code" xlink:type="simple">LE</named-content>, isotype: <named-content xmlns:xlink="http://www.w3.org/1999/xlink" content-type="dwc:institutional_code" xlink:type="simple">BR</named-content>!).</comment></tp:nomenclature-citation><tp:nomenclature-citation><tp:taxon-name>
                <tp:taxon-name-part taxon-name-part-type="genus">Conostegia</tp:taxon-name-part> <tp:taxon-name-part taxon-name-part-type="species">lomensis</tp:taxon-name-part></tp:taxon-name><comment>Urban, Fedde Rep. Sp. Nov. 17: 161. 1921. Type. Dominican Republic. Santo Domingo: Barahona, La Loma, 1000 m, September 1911, M. Fuertes 1028 (holotype: A!).</comment></tp:nomenclature-citation><tp:nomenclature-citation><tp:taxon-name>
                <tp:taxon-name-part taxon-name-part-type="genus">Conostegia</tp:taxon-name-part> <tp:taxon-name-part taxon-name-part-type="species">furfuracea</tp:taxon-name-part></tp:taxon-name><comment>Urban &amp; Ekman, Arkiv. Bot. 23A (11): 15. 1931. Type: DOMINICAN REPUBLIC. Santo Domingo: Duarte, Cordillera Septentrional, Loma Quita-Espuela, c. 700 m, 25 April 1929, E. Ekman H12273 (holotype: S!, isotypes: A!, <named-content xmlns:xlink="http://www.w3.org/1999/xlink" content-type="dwc:institutional_code" xlink:type="simple">GH</named-content>!, <named-content xmlns:xlink="http://www.w3.org/1999/xlink" content-type="dwc:institutional_code" xlink:type="simple">NY</named-content>!, <named-content xmlns:xlink="http://www.w3.org/1999/xlink" content-type="dwc:institutional_code" xlink:type="simple">US</named-content>!).</comment></tp:nomenclature-citation></tp:nomenclature-citation-list></tp:nomenclature><tp:treatment-sec sec-type="description" id="SECID0EEGJM"><title>Description.</title><p>Shrubs or small trees to 6 m tall, stems tetragonal but soon terete and densely pubescent with sessile and stipitate stellate hairs; the nodal line present yet slight. Leaves of a pair equal to subequal in length. Petiole 0.8–2.5 cm long. Leaf blade 6–18 × 2–6 cm, 3–5 nerved, narrowly ovate to elliptic or ovate, acute to rounded at the base, acute to acuminate or rarely obtuse at the apex, the margins entire or obscurely denticulate, adaxially glabrous, abaxially densely covered with stellate and stipitate trichomes. Inflorescence a terminal panicle 6–12 cm long branched above the base but sometimes appearing branched at the base because of multiple inflorescences arising at opposing meristems at the terminal node, accessory branches apparently absent; bracts and bracteoles to 3 mm long, linear, early deciduous. Pedicels 2–7 mm long, covered with stellate and branching trichomes. Flowers (4-)5(-6) merous, calyptrate. Floral buds 8–9 × 3–4 mm, pyriform to lachrimiform, truncate or rounded at the base, narrowly acute and acuminate at the apex, the apex with somewhat discernible lobes, the calyptra well differentiated from the hypanthium; hypanthium 4–5 × 3.5–4 mm, campanunlate, sparsely to densely beset with stellate hairs and minute brown glands. Petals ca. 5 mm long, white, obtriangular, spreading to a little reflexed, rounded apically, glabrous. Stamens 9–14, 3–3.5 mm long, radially arranged around the style but apparently becoming zygomorphic becasuse of the style bending to one side below the stigma, the filament ca. 1.5 mm long, white, lacking a geniculation, anthers 1.5–2 mm, linear and slightly recurved, yellow, the pore ca. 0.1 mm, terminal. Ovary 5–7 locular, inferior, apically glabrous and forming a low collar around the style base. Style 2–3 mm long, bent below the stigma, vertical and horizontal distance from the stigma to the anther absent; stigma truncate, ca. 1 mm wide. Berry 5 × 5 mm, blue black. Seeds 0.4–0.5 mm, ovoid, smooth.</p><fig id="F84" position="float" orientation="portrait"><label>Figure 84.</label><caption><p>
          <italic><tp:taxon-name><tp:taxon-name-part taxon-name-part-type="genus">Conostegia</tp:taxon-name-part> <tp:taxon-name-part taxon-name-part-type="species">lindenii</tp:taxon-name-part></tp:taxon-name></italic>. <bold>A</bold> Inflorescence <bold>B</bold> Close up of flower. Photos by Eldis Bécquer.</p></caption><graphic xmlns:xlink="http://www.w3.org/1999/xlink" xlink:href="phytokeys-067-001-g084.jpg" position="float" orientation="portrait" xlink:type="simple" id="oo_96442.jpg"/></fig></tp:treatment-sec><tp:treatment-sec sec-type="distribution" id="SECID0EEHJM"><title>Distribution</title><p>(Fig. <xref ref-type="fig" rid="F85">85</xref>). Cuba and the Dominican Republic, 750–1300 m elevation.</p><fig id="F85" position="float" orientation="portrait"><label>Figure 85.</label><caption><p>Distribution of <italic><tp:taxon-name><tp:taxon-name-part taxon-name-part-type="genus">Conostegia</tp:taxon-name-part> <tp:taxon-name-part taxon-name-part-type="species">lindenii</tp:taxon-name-part></tp:taxon-name></italic>.</p></caption><graphic xmlns:xlink="http://www.w3.org/1999/xlink" xlink:href="phytokeys-067-001-g085.jpg" position="float" orientation="portrait" xlink:type="simple" id="oo_96443.jpg"/></fig><p>Note that in Dominican Republic a pubescent morphotype of <italic><tp:taxon-name><tp:taxon-name-part taxon-name-part-type="genus">Conostegia</tp:taxon-name-part> <tp:taxon-name-part taxon-name-part-type="species">superba</tp:taxon-name-part></tp:taxon-name></italic> has been collected in the same place. They are similar but when looking at the flower buds, <italic><tp:taxon-name><tp:taxon-name-part taxon-name-part-type="genus">Conostegia</tp:taxon-name-part> <tp:taxon-name-part taxon-name-part-type="species">lindenii</tp:taxon-name-part></tp:taxon-name></italic> has pubescent buds with the lobes somewhat evident in the calyptra apex. In <italic><tp:taxon-name><tp:taxon-name-part taxon-name-part-type="genus">Conostegia</tp:taxon-name-part> <tp:taxon-name-part taxon-name-part-type="species">superba</tp:taxon-name-part></tp:taxon-name></italic> on the other hand, the flower bud and calyptra are glabrous and the lobes not discernible at all.</p></tp:treatment-sec><tp:treatment-sec sec-type="material" id="SECID0EFJJM"><title>Specimens examined.</title><p>
            <bold>CUBA. Oriente</bold>: Loma del Gato and vicinity Cobre Range of Sierra Maestra, Edmond 84 (<named-content xmlns:xlink="http://www.w3.org/1999/xlink" content-type="dwc:institutional_code" xlink:type="simple">NY</named-content>); Sierra Maestra, El Gigante on the high ridge, on Río Guisa, Ekman 16084 (<named-content xmlns:xlink="http://www.w3.org/1999/xlink" content-type="dwc:institutional_code" xlink:type="simple">NY</named-content>).</p><p>
            <bold>DOMINICAN REPUBLIC. Monseñor Nouel</bold>: Road up to Alto Casabito ca. 8 km W of jct. with Highway Duarte on road from Bonao to Constanza, Judd et al. 6521 (<named-content xmlns:xlink="http://www.w3.org/1999/xlink" content-type="dwc:institutional_code" xlink:type="simple">NY</named-content>); Firme de Banilejo Piedra Blanca, Liogier and Liogier 19940 (<named-content xmlns:xlink="http://www.w3.org/1999/xlink" content-type="dwc:institutional_code" xlink:type="simple">NY</named-content>).</p></tp:treatment-sec></tp:taxon-treatment>
