# Supplementary material for: A Monograph of Conostegia (Melastomataceae, Miconieae)
Source: PhytoKeys. 2016 Jul 20;(67):1–326. doi: 10.3897/phytokeys.67.6703 (PMC4972245; doi:10.3897/phytokeys.67.6703)
Supplement: XML Treatment for Conostegia micrantha [file phytokeys.67.6703-treatment18.xml]

<!DOCTYPE tp:taxon-treatment
  PUBLIC "-//TaxonX//DTD Taxonomic Treatment Publishing DTD v0 20100105//EN" "tax-treatment-NSO.dtd">
<tp:taxon-treatment xmlns:tp="http://www.plazi.org/taxpub"><tp:treatment-meta><kwd-group><label>Taxon classification</label><kwd><named-content content-type="kingdom">Plantae</named-content></kwd><kwd><named-content content-type="order">Myrtales</named-content></kwd><kwd><named-content content-type="family">Melastomataceae</named-content></kwd></kwd-group><mixed-citation publication-type="journal"><person-group><name><surname>Kriebel</surname><given-names>Ricardo</given-names></name></person-group><article-title>A Monograph of <italic><tp:taxon-name><tp:taxon-name-part taxon-name-part-type="genus">Conostegia</tp:taxon-name-part></tp:taxon-name></italic> (<tp:taxon-name><tp:taxon-name-part taxon-name-part-type="family">Melastomataceae</tp:taxon-name-part></tp:taxon-name>, <tp:taxon-name><tp:taxon-name-part taxon-name-part-type="tribe">Miconieae</tp:taxon-name-part></tp:taxon-name>)</article-title><source>PhytoKeys</source><day>20</day><month>7</month><year>2016</year><volume>2016</volume><issue>67</issue><fpage>1</fpage><lpage>326</lpage><pub-id pub-id-type="doi">10.3897/phytokeys.67.6703</pub-id></mixed-citation></tp:treatment-meta><tp:nomenclature><tp:taxon-name>
            <tp:taxon-name-part taxon-name-part-type="genus">Conostegia</tp:taxon-name-part>
            <tp:taxon-name-part taxon-name-part-type="species">micrantha</tp:taxon-name-part>
          </tp:taxon-name><tp:taxon-authority>Standl.</tp:taxon-authority><xref ref-type="fig" rid="F88">Fig. 88</xref><tp:nomenclature-citation-list><tp:nomenclature-citation><tp:taxon-name>
                <tp:taxon-name-part taxon-name-part-type="genus">Conostegia</tp:taxon-name-part> <tp:taxon-name-part taxon-name-part-type="species">micrantha</tp:taxon-name-part></tp:taxon-name><comment>Standl., Field Mus. Nat. Hist, Bot. Series 4: 246. 1929. Type: Panama. Bocas del Toro: Buena Vista Camp on Chiriquí Trail, Almirante, 400 m, January–March 1928, G. Cooper 578 (holotype F!, isotype <named-content xmlns:xlink="http://www.w3.org/1999/xlink" content-type="dwc:institutional_code" xlink:type="simple">NY</named-content>!).</comment></tp:nomenclature-citation></tp:nomenclature-citation-list></tp:nomenclature><tp:treatment-sec sec-type="description" id="SECID0E5UJM"><title>Description.</title><p>Shrubs to trees 1.5–10 m tall with tetragonal to terete stem which are densely tomentose with sessile stellate hairs; the nodal line present yet slight. Leaves of a pair equal to subequal in length. Petioles 0.5–6 cm long. Leaves 5.7–21.5 × 2–10.5 cm, 3–5 nerved or slightly plinerved, ovate-elliptic to ovate, the base acute to obtuse, the apex acute to acuminate, the margins entire or remotely denticulate, the adaxial surface glabrous, the abaxial surface densely tomentose with sessile stellate hairs. Inflorescence a terminal panicle 5–12.5 cm long branched above the base but sometimes appearing branched at the base because of multiple inflorescences arising at opposing meristems at the terminal node, accessory branches present or absent; bracteoles to 3 mm long, linear, early deciduous. Pedicels 0.5–3 mm long. Flowers (4-)5(-6) merous, calyptrate. Floral buds 2.5–6.5 × 1.5–3.5 mm, obovoid pyriform, the base rounded, the apex rounded to acute or or short apiculate, slightly constricted below the calyptra; the hypanthium 3–3.25 × 2.35–2.85 mm, with scattered stellate trichomes. Petals 3.5–5.25 × 2.5–3 mm, totally white with or white with pink or violet bases, oblong or broadly ovate, spreading to somewhat reflexed, glabrous, entire. Stamens mostly 12–18, 3.5–5.5 mm long, slightly zygomorphic, the filament 1.5–2.5 mm, white, 1.8–2.5 × 0.5–0.75 mm, linear to slightly sinuous, cream to yellow, the pore ca. 0.1 mm, subterminal and slightly ventrally inclined. Ovary 5–7 locular, inferior, glabrous, lacking an elevated collar around the style base. Style 3–4 mm, straight but bending slightly towards the apex, vertical distance between the anther and the stigma ca. -0.5 mm, horizontal distance absent; stigma capitellate, 1–1.5 mm wide. Berry 5–6 × 5–6 mm, purple black. Seeds 0.3–0.6 mm long, pyramidal, the testa smooth to slightly foveolate.</p><fig id="F88" position="float" orientation="portrait"><label>Figure 88.</label><caption><p>
          <italic><tp:taxon-name><tp:taxon-name-part taxon-name-part-type="genus">Conostegia</tp:taxon-name-part> <tp:taxon-name-part taxon-name-part-type="species">micrantha</tp:taxon-name-part></tp:taxon-name></italic>. <bold>A</bold> Branch apex <bold>B</bold> Abaxial view of leaf base. Photos of specimen vouchered <italic>R. Kriebel 5553</italic>.</p></caption><graphic xmlns:xlink="http://www.w3.org/1999/xlink" xlink:href="phytokeys-067-001-g088.jpg" position="float" orientation="portrait" xlink:type="simple" id="oo_96446.jpg"/></fig></tp:treatment-sec><tp:treatment-sec sec-type="distribution" id="SECID0EAWJM"><title>Distribution</title><p>(Fig. <xref ref-type="fig" rid="F89">89</xref>). Nicaragua to Panama and in Ecuador, 100–1200 m elevation.</p><fig id="F89" position="float" orientation="portrait"><label>Figure 89.</label><caption><p>Distribution of <italic><tp:taxon-name><tp:taxon-name-part taxon-name-part-type="genus">Conostegia</tp:taxon-name-part> <tp:taxon-name-part taxon-name-part-type="species">micrantha</tp:taxon-name-part></tp:taxon-name></italic>.</p></caption><graphic xmlns:xlink="http://www.w3.org/1999/xlink" xlink:href="phytokeys-067-001-g089.jpg" position="float" orientation="portrait" xlink:type="simple" id="oo_96447.jpg"/></fig><p>
            <italic><tp:taxon-name><tp:taxon-name-part taxon-name-part-type="genus">Conostegia</tp:taxon-name-part> <tp:taxon-name-part taxon-name-part-type="species">micrantha</tp:taxon-name-part></tp:taxon-name></italic> is very similar to <italic><tp:taxon-name><tp:taxon-name-part taxon-name-part-type="genus">Conostegia</tp:taxon-name-part> <tp:taxon-name-part taxon-name-part-type="species">montana</tp:taxon-name-part></tp:taxon-name></italic> from which it can de distinguished on the basis of the dense indument of stellate trichomes on the stem apices, the abaxial surface of the leaves, and the inflorescence. Some populations of <italic><tp:taxon-name><tp:taxon-name-part taxon-name-part-type="genus">Conostegia</tp:taxon-name-part> <tp:taxon-name-part taxon-name-part-type="species">montana</tp:taxon-name-part></tp:taxon-name></italic> on the Caribbean islands as well as in Central American highlands can have stellate trichomes, complicating their distinction. When sympatric, such as in La Selva Biological Station in Costa Rica, <italic><tp:taxon-name><tp:taxon-name-part taxon-name-part-type="genus">Conostegia</tp:taxon-name-part> <tp:taxon-name-part taxon-name-part-type="species">montana</tp:taxon-name-part></tp:taxon-name></italic> is glabrous and has narrower leaves. <xref ref-type="bibr" rid="B77">Schnell (1996)</xref> discussed the possibility that this species is derived from <italic><tp:taxon-name><tp:taxon-name-part taxon-name-part-type="genus">Conostegia</tp:taxon-name-part> <tp:taxon-name-part taxon-name-part-type="species">montana</tp:taxon-name-part></tp:taxon-name></italic>. This is indeed a possibility supported also by the molecular phylogeny where <italic><tp:taxon-name><tp:taxon-name-part taxon-name-part-type="genus">Conostegia</tp:taxon-name-part> <tp:taxon-name-part taxon-name-part-type="species">micrantha</tp:taxon-name-part></tp:taxon-name></italic> falls in a clade of several specimens of <italic><tp:taxon-name><tp:taxon-name-part taxon-name-part-type="genus">Conostegia</tp:taxon-name-part> <tp:taxon-name-part taxon-name-part-type="species">montana</tp:taxon-name-part></tp:taxon-name></italic>. The question does remain as to whether <italic><tp:taxon-name><tp:taxon-name-part taxon-name-part-type="genus">Conostegia</tp:taxon-name-part> <tp:taxon-name-part taxon-name-part-type="species">montana</tp:taxon-name-part></tp:taxon-name></italic> should be considered a single species.</p></tp:treatment-sec><tp:treatment-sec sec-type="material" id="SECID0EXZJM"><title>Specimens examined.</title><p>
            <bold>NICARAGUA. Río San Juan</bold>: in tall forest near Río San Juan at ‘‘El Relos” ca. midpoint between El Castillo and Delta de San Juan, Bunting <!--PageBreak-->and Licht 771 (<named-content xmlns:xlink="http://www.w3.org/1999/xlink" content-type="dwc:institutional_code" xlink:type="simple">NY</named-content>). <bold>Jinotega</bold>: Cordillera Isabelia near Río Bote Comarca de Bocaycito 117 km from Matagalpa, Neill 7170 (<named-content xmlns:xlink="http://www.w3.org/1999/xlink" content-type="dwc:institutional_code" xlink:type="simple">NY</named-content>).</p><p>
            <bold>COSTA RICA. Alajuela</bold>: Cataratas de San Ramón, Brenes 13654 (<named-content xmlns:xlink="http://www.w3.org/1999/xlink" content-type="dwc:institutional_code" xlink:type="simple">CR</named-content>, <named-content xmlns:xlink="http://www.w3.org/1999/xlink" content-type="dwc:institutional_code" xlink:type="simple">NY</named-content>); Forested stream edge and cleared slopes below the Methodist Rural Center Quebrada Marín, About 7 km east of Ciudad Quesada, Burger and Stolze 4990 (<named-content xmlns:xlink="http://www.w3.org/1999/xlink" content-type="dwc:institutional_code" xlink:type="simple">CR</named-content>, F, <named-content xmlns:xlink="http://www.w3.org/1999/xlink" content-type="dwc:institutional_code" xlink:type="simple">NY</named-content>); Upala, San Cristobal, Sendero toma de agua, Espinoza 1739 (<named-content xmlns:xlink="http://www.w3.org/1999/xlink" content-type="dwc:institutional_code" xlink:type="simple">INB</named-content>, <named-content xmlns:xlink="http://www.w3.org/1999/xlink" content-type="dwc:institutional_code" xlink:type="simple">NY</named-content>); R. V. S. Bosque Alegre, Laguna Hule, Kriebel and Larraguivel 694 (<named-content xmlns:xlink="http://www.w3.org/1999/xlink" content-type="dwc:institutional_code" xlink:type="simple">INB</named-content>, <named-content xmlns:xlink="http://www.w3.org/1999/xlink" content-type="dwc:institutional_code" xlink:type="simple">NY</named-content>); Woods N.E. base of Arenal Volcano 5 km W of Fortuna San Carlos, Lent 2524 (<named-content xmlns:xlink="http://www.w3.org/1999/xlink" content-type="dwc:institutional_code" xlink:type="simple">NY</named-content>); San Carlos, Fortuna, R. B. Arenal Mundo Aventura, Rodríguez 8715 (<named-content xmlns:xlink="http://www.w3.org/1999/xlink" content-type="dwc:institutional_code" xlink:type="simple">INB</named-content>, <named-content xmlns:xlink="http://www.w3.org/1999/xlink" content-type="dwc:institutional_code" xlink:type="simple">NY</named-content>); Bijagua, Parque Nacional Volcán Tenorio, estación Pilón, Santamaría and Azofeifa 1104 (<named-content xmlns:xlink="http://www.w3.org/1999/xlink" content-type="dwc:institutional_code" xlink:type="simple">INB</named-content>, <named-content xmlns:xlink="http://www.w3.org/1999/xlink" content-type="dwc:institutional_code" xlink:type="simple">NY</named-content>); Villa Quesada, San Carlos, Smith 2508 (<named-content xmlns:xlink="http://www.w3.org/1999/xlink" content-type="dwc:institutional_code" xlink:type="simple">CR</named-content>, <named-content xmlns:xlink="http://www.w3.org/1999/xlink" content-type="dwc:institutional_code" xlink:type="simple">NY</named-content>); P. N. Tenorio, Sector Pilón, Río Celeste, Desviación hacia la catarata, Vargas and Villalobos 1243 (<named-content xmlns:xlink="http://www.w3.org/1999/xlink" content-type="dwc:institutional_code" xlink:type="simple">INB</named-content>, <named-content xmlns:xlink="http://www.w3.org/1999/xlink" content-type="dwc:institutional_code" xlink:type="simple">NY</named-content>); Near Artezalea and Methodist Rural Center about 8 km N.E. of Villa Quesada, Williams 17200 (<named-content xmlns:xlink="http://www.w3.org/1999/xlink" content-type="dwc:institutional_code" xlink:type="simple">NY</named-content>). <bold>Cartago</bold>: entre Pavones y Chitaria, Turrialba, Jiménez 734 (<named-content xmlns:xlink="http://www.w3.org/1999/xlink" content-type="dwc:institutional_code" xlink:type="simple">CR</named-content>, <named-content xmlns:xlink="http://www.w3.org/1999/xlink" content-type="dwc:institutional_code" xlink:type="simple">NY</named-content>). <!--PageBreak--><bold>Heredia</bold>: Finca La Selva, the OTS Field Station on the Río Puerto Viejo just E of its junction with the Río Sarapiquí, Southern boundary, SW corner, Folsom 9525 (<named-content xmlns:xlink="http://www.w3.org/1999/xlink" content-type="dwc:institutional_code" xlink:type="simple">INB</named-content>, <named-content xmlns:xlink="http://www.w3.org/1999/xlink" content-type="dwc:institutional_code" xlink:type="simple">NY</named-content>); Cantón de Sarapiquí, entre Bijagual y Magsasay, Bosque ripario sobre el río Mojón, Rodríguez et al. 3110 (<named-content xmlns:xlink="http://www.w3.org/1999/xlink" content-type="dwc:institutional_code" xlink:type="simple">INB</named-content>, <named-content xmlns:xlink="http://www.w3.org/1999/xlink" content-type="dwc:institutional_code" xlink:type="simple">NY</named-content>). <bold>Limón</bold>: Pococí, P.N. Braulio Carrillo, Estación Quebrada González, entre sendero El Ceibo y sendero Botarrama, Rodríguez et al. 5076 (<named-content xmlns:xlink="http://www.w3.org/1999/xlink" content-type="dwc:institutional_code" xlink:type="simple">INB</named-content>, <named-content xmlns:xlink="http://www.w3.org/1999/xlink" content-type="dwc:institutional_code" xlink:type="simple">NY</named-content>); Talamanca, Bratsi ca. 1 km NW de Laguna Dabagri, Rodríguez et al. 11296 (<named-content xmlns:xlink="http://www.w3.org/1999/xlink" content-type="dwc:institutional_code" xlink:type="simple">INB</named-content>, <named-content xmlns:xlink="http://www.w3.org/1999/xlink" content-type="dwc:institutional_code" xlink:type="simple">NY</named-content>).</p><p>
            <bold>PANAMA. Bocas del Toro</bold>: Región of Almirante, Buena Vista camp on Chiriquí trail, Cooper 619 (<named-content xmlns:xlink="http://www.w3.org/1999/xlink" content-type="dwc:institutional_code" xlink:type="simple">NY</named-content>). <bold>Coclé</bold>: n. side Gaital above El Valle, Darwin 2780 (<named-content xmlns:xlink="http://www.w3.org/1999/xlink" content-type="dwc:institutional_code" xlink:type="simple">NY</named-content>); El Valle de Antón, Trailside woods near La Mesa about 5 miles north of El Valle, Wilbur and Luteyn 11721 (<named-content xmlns:xlink="http://www.w3.org/1999/xlink" content-type="dwc:institutional_code" xlink:type="simple">NY</named-content>).</p><p>
            <bold>ECUADOR</bold> (fide Schnell). <bold>Esmeraldas</bold>: near Río Palavi Awá encampment, Hoover et al. 3741 (<named-content xmlns:xlink="http://www.w3.org/1999/xlink" content-type="dwc:institutional_code" xlink:type="simple">MO</named-content>). <bold>Los Ríos or Pichincha</bold>: Montañas de Ila, on road from Patricia Pilar to 24 de Mayo, Dodson et al. 8673 (<named-content xmlns:xlink="http://www.w3.org/1999/xlink" content-type="dwc:institutional_code" xlink:type="simple">MO</named-content>).</p></tp:treatment-sec><ref-list><ref id="B77"><mixed-citation xmlns:xlink="http://www.w3.org/1999/xlink" xlink:type="simple">
          <person-group><name name-style="western"><surname>Schnell</surname><given-names>CE</given-names></name></person-group> (<year>1996</year>) <source>The Genus <italic><tp:taxon-name><tp:taxon-name-part taxon-name-part-type="genus">Conostegia</tp:taxon-name-part></tp:taxon-name></italic> (<tp:taxon-name><tp:taxon-name-part taxon-name-part-type="family">Melastomataceae</tp:taxon-name-part></tp:taxon-name>)</source>. <comment>PhD thesis</comment>, <publisher-name>Harvard University</publisher-name>.</mixed-citation></ref></ref-list></tp:taxon-treatment>
