# Supplementary material for: A Monograph of Conostegia (Melastomataceae, Miconieae)
Source: PhytoKeys. 2016 Jul 20;(67):1–326. doi: 10.3897/phytokeys.67.6703 (PMC4972245; doi:10.3897/phytokeys.67.6703)
Supplement: XML Treatment for Conostegia montana [file phytokeys.67.6703-treatment19.xml]

<!DOCTYPE tp:taxon-treatment
  PUBLIC "-//TaxonX//DTD Taxonomic Treatment Publishing DTD v0 20100105//EN" "tax-treatment-NSO.dtd">
<tp:taxon-treatment xmlns:tp="http://www.plazi.org/taxpub"><tp:treatment-meta><kwd-group><label>Taxon classification</label><kwd><named-content content-type="kingdom">Plantae</named-content></kwd><kwd><named-content content-type="order">Myrtales</named-content></kwd><kwd><named-content content-type="family">Melastomataceae</named-content></kwd></kwd-group><mixed-citation publication-type="journal"><person-group><name><surname>Kriebel</surname><given-names>Ricardo</given-names></name></person-group><article-title>A Monograph of <italic><tp:taxon-name><tp:taxon-name-part taxon-name-part-type="genus">Conostegia</tp:taxon-name-part></tp:taxon-name></italic> (<tp:taxon-name><tp:taxon-name-part taxon-name-part-type="family">Melastomataceae</tp:taxon-name-part></tp:taxon-name>, <tp:taxon-name><tp:taxon-name-part taxon-name-part-type="tribe">Miconieae</tp:taxon-name-part></tp:taxon-name>)</article-title><source>PhytoKeys</source><day>20</day><month>7</month><year>2016</year><volume>2016</volume><issue>67</issue><fpage>1</fpage><lpage>326</lpage><pub-id pub-id-type="doi">10.3897/phytokeys.67.6703</pub-id></mixed-citation></tp:treatment-meta><tp:nomenclature><tp:taxon-name>
            <tp:taxon-name-part taxon-name-part-type="genus">Conostegia</tp:taxon-name-part>
            <tp:taxon-name-part taxon-name-part-type="species">montana</tp:taxon-name-part>
          </tp:taxon-name><tp:taxon-authority>(Swartz) D. Don ex DC</tp:taxon-authority><xref ref-type="fig" rid="F90">Figs 90</xref><xref ref-type="fig" rid="F91">, 91</xref><!--PageBreak--><tp:nomenclature-citation-list><tp:nomenclature-citation><tp:taxon-name>
                <tp:taxon-name-part taxon-name-part-type="genus">Conostegia</tp:taxon-name-part> <tp:taxon-name-part taxon-name-part-type="species">montana</tp:taxon-name-part></tp:taxon-name><comment>(Swartz) D. Don ex DC, Prodr. 3: 175. 1828. <tp:taxon-name><tp:taxon-name-part taxon-name-part-type="genus">Melastoma</tp:taxon-name-part> <tp:taxon-name-part taxon-name-part-type="species">montana</tp:taxon-name-part></tp:taxon-name> Swartz, Prodr. Veg. Ind. Occ. 69. 1788. Type: Jamaica. no date, O. Swartz s.n. (holotype: S!)</comment></tp:nomenclature-citation><tp:nomenclature-citation><tp:taxon-name>
                <tp:taxon-name-part taxon-name-part-type="genus">Melastoma</tp:taxon-name-part> <tp:taxon-name-part taxon-name-part-type="species">calyptrata</tp:taxon-name-part></tp:taxon-name><comment>Desr. in Lam. Encycl. Meth. Bot. 4: 51. 1797. Type: Antilles, 177 in herb. Surian (v.s. Apud. D. de Jussieu) (not seen: Cogniaux’s monograph cites a Richard specimen at P, apparently the type, of which there is a photograph in <named-content xmlns:xlink="http://www.w3.org/1999/xlink" content-type="dwc:institutional_code" xlink:type="simple">IJ</named-content>; the latter has served to authenticate the name).</comment></tp:nomenclature-citation><tp:nomenclature-citation><tp:taxon-name>
                <tp:taxon-name-part taxon-name-part-type="genus">Conostegia</tp:taxon-name-part> <tp:taxon-name-part taxon-name-part-type="species">alpina</tp:taxon-name-part></tp:taxon-name><comment>Macfad., Fl. Jamaica 2: 72. 1850; nom. inval.</comment></tp:nomenclature-citation><tp:nomenclature-citation><tp:taxon-name>
                <tp:taxon-name-part taxon-name-part-type="genus">Conostegia</tp:taxon-name-part> <tp:taxon-name-part taxon-name-part-type="species">calyptrata</tp:taxon-name-part></tp:taxon-name><comment>(Desr.) DC, Prodr. 3: 174. 1828.</comment></tp:nomenclature-citation><tp:nomenclature-citation><tp:taxon-name>
                <tp:taxon-name-part taxon-name-part-type="genus">Conostegia</tp:taxon-name-part> <tp:taxon-name-part taxon-name-part-type="species">cooperi</tp:taxon-name-part></tp:taxon-name><comment>Cogn, DC. Mon. Phan. 7: 705. 1891. Type: Costa Rica: Cartago: 1500 m, 1888, J. Cooper 290 (distributed by Donnell Smith as 5740) (holotype: <named-content xmlns:xlink="http://www.w3.org/1999/xlink" content-type="dwc:institutional_code" xlink:type="simple">BR</named-content>; isotypes: A, <named-content xmlns:xlink="http://www.w3.org/1999/xlink" content-type="dwc:institutional_code" xlink:type="simple">CAS</named-content>!, F, <named-content xmlns:xlink="http://www.w3.org/1999/xlink" content-type="dwc:institutional_code" xlink:type="simple">GH</named-content>!, K!, M!, <named-content xmlns:xlink="http://www.w3.org/1999/xlink" content-type="dwc:institutional_code" xlink:type="simple">US</named-content>!).</comment></tp:nomenclature-citation><tp:nomenclature-citation><tp:taxon-name>
                <tp:taxon-name-part taxon-name-part-type="genus">Conostegia</tp:taxon-name-part> <tp:taxon-name-part taxon-name-part-type="species">petiolata</tp:taxon-name-part></tp:taxon-name><comment>Gleason, Brittonia 1: 184. 1932. Type: British Guiana (= Guyana). Demerara, no date, Parker s.n. (holotype: K!).</comment></tp:nomenclature-citation><tp:nomenclature-citation><tp:taxon-name>
                <tp:taxon-name-part taxon-name-part-type="genus">Conostegia</tp:taxon-name-part> <tp:taxon-name-part taxon-name-part-type="species">multiflora</tp:taxon-name-part></tp:taxon-name><comment>Gleason, Bull. Torrey Bot. Club 66: 416. 1939. Type: Ecuador. Esmeraldas: Playa Rica, Parroquia de Concepción, 105 m, 7 December 1936, Y. Mexía 8409 (holotype: <named-content xmlns:xlink="http://www.w3.org/1999/xlink" content-type="dwc:institutional_code" xlink:type="simple">NY</named-content>!; isotypes: <named-content xmlns:xlink="http://www.w3.org/1999/xlink" content-type="dwc:institutional_code" xlink:type="simple">BM</named-content>, F!, <named-content xmlns:xlink="http://www.w3.org/1999/xlink" content-type="dwc:institutional_code" xlink:type="simple">GH</named-content>, K!, <named-content xmlns:xlink="http://www.w3.org/1999/xlink" content-type="dwc:institutional_code" xlink:type="simple">MO</named-content>, <named-content xmlns:xlink="http://www.w3.org/1999/xlink" content-type="dwc:institutional_code" xlink:type="simple">NY</named-content>!, S!, <named-content xmlns:xlink="http://www.w3.org/1999/xlink" content-type="dwc:institutional_code" xlink:type="simple">UC</named-content>!, <named-content xmlns:xlink="http://www.w3.org/1999/xlink" content-type="dwc:institutional_code" xlink:type="simple">US</named-content>!).</comment></tp:nomenclature-citation></tp:nomenclature-citation-list></tp:nomenclature><tp:treatment-sec sec-type="description" id="SECID0EMFKM"><title>Description.</title><p>Shrubs to small trees 2–11 m tall with apically tetragonal stems that are glabrous or pubescent with stellate hairs or occasionally furfuraceous with sessile and stipitate stellate hairs; the nodal line present yet slight. Leaves of a pair equal to unequal in length. Petioles 0.3–6.7 cm long, sometimes bearing to small tubercles abaxially at the lamina/petiole junction. Leaf blades 3.8–21.3 × 1.2–9.6 cm, 3–5 nerved or slightly plinerved, narrowly ovate to ovate, elliptic or obovate, glabrous <!--PageBreak--><!--PageBreak--><!--PageBreak-->adaxially, glabrous or with some scattered stellulate hairs abaxially. The base acute to rounded, the apex acute to acuminate, the margin entire to serrate. Inflorescence a terminal panicle 2.7–18.1 cm long branched above the base but sometimes appearing branched at the base because of multiple inflorescences arising at opposing meristems at the terminal node, rarely a spike, accessory branches infrequent, the rachis glabrous or with some stellulate hairs, sometimes strongly flattened, subulate, lanceolate or slightly ovate, bracteoles 0.5–1 × 0.25–0.5 mm, early deciduous or persistent. Flowers sessile or more commonly with pedicels to 1mm long. Flowers (4-)5(-7) merous, calyptrate. Flower buds 4–7(-10) × 2.25–4.3 mm, variable in shape, mostly obovoid to ellipsoid, the base rounded, the apex acute to apiculate, slightly constricted below the calyptra; the hypanthium 2.85–3.25 × 4–4.5 mm, glabrous or with few scattered stellate trichomes. Petals 4.5–5.25 × 4–4.25 mm, white to pink or lilac, oblong or <!--PageBreak-->obovate, spreading to somewhat reflexed, the apex rounded to emarginate, glabrous. Stamens (9-)12–16(-19), slightly zygomorphic, the filament 2.5–3.5 mm, white, 1.5–2.5 × 0.5–0.75 mm, yellow, the pore 0.1–0.25 mm wide. Ovary (4-)5–7(-8) locular, inferior, the apex glabrous and elevated into a collar around the style. Style 3.25–3.75 mm, straight and curving towards the apex, vertical distance between the anther and the stigma -2 – -0.5 mm, horizontal distance absent, stigma truncate to capitellate, 1.3–1.6 mm wide. Berry 4.5–6 × 4.5–6 mm, purple black. Seeds 0.6 mm, pyramidal, smooth.</p><fig id="F90" position="float" orientation="portrait"><label>Figure 90.</label><caption><p>Morphological variation in <italic><tp:taxon-name><tp:taxon-name-part taxon-name-part-type="genus">Conostegia</tp:taxon-name-part> <tp:taxon-name-part taxon-name-part-type="species">montana</tp:taxon-name-part></tp:taxon-name></italic>. <bold>A</bold> Fertile branch <bold>B</bold> Abaxial leaf surface <bold>C</bold> Flower and floral buds <bold>D</bold> Fruit <bold>E</bold> Flower and floral buds <bold>F</bold> Abaxial leaf surface <bold>G</bold> Flower and floral buds <bold>H</bold> Branch showing leaf bases (note tubercles towards the apex of the petioles) <bold>I</bold> Inflorescence <bold>J</bold> Abaxial leaf surface (note serrate margin) <bold>K</bold> Inflorescence <bold>L</bold> Flower and floral buds <bold>M</bold> Inflorescence <bold>N</bold> Leaf abaxial surface (note coriaceous leaves) <bold>O</bold> Infructescence <bold>A–D</bold> from specimen vouchered <italic>R. Kriebel 5446</italic> <bold>E</bold> from specimen vouchered <italic>R. Kriebel 5544</italic> <bold>F–G</bold> from specimen vouchered <italic>R. Kriebel 5446</italic> <bold>H–I</bold> from specimen vouchered <italic>R. Kriebel 5593</italic> <bold>J–K</bold> from specimen vouchered <italic>R. Kriebel 5751</italic> <bold>L–M</bold> from specimen vouchered <italic>R. Kriebel 4895</italic> <bold>N–O</bold> from specimen vouchered <italic>R. Kriebel 5662</italic>.</p></caption><graphic xmlns:xlink="http://www.w3.org/1999/xlink" xlink:href="phytokeys-067-001-g090.jpg" position="float" orientation="portrait" xlink:type="simple" id="oo_96448.jpg"/></fig><fig id="F91" position="float" orientation="portrait"><label>Figure 91.</label><caption><p>
          <italic><tp:taxon-name><tp:taxon-name-part taxon-name-part-type="genus">Conostegia</tp:taxon-name-part> <tp:taxon-name-part taxon-name-part-type="species">montana</tp:taxon-name-part></tp:taxon-name></italic>. <bold>A</bold> Longitudinal cut of a flower bud <bold>B</bold> Petal <bold>C</bold> Stamen, lateral view <bold>D</bold> Style <bold>E</bold> Flower bud <bold>F</bold> Flower <bold>G</bold> Longitudinal cut of a flower <bold>H</bold> Petal <bold>I</bold> Stamen, lateral view <bold>J</bold> Style <bold>K</bold> Flower bud <bold>L</bold> Flower <bold>M</bold> Longitudinal cut of a flower <bold>N</bold> Petal <bold>O</bold> Stamen, lateral view <bold>P</bold> Style <bold>Q</bold> Longitudinal cut of a flower bud <bold>R</bold> Flower <bold>S</bold> Longitudinal cut of a flower <bold>T</bold> Petal <bold>U</bold> Stamen, lateral view <bold>V</bold> Style. <bold>A–D</bold> from specimen vouchered <italic>R. Kriebel 5544</italic> <bold>E–J</bold> from specimen vouchered <italic>R. Kriebel 5568</italic>. <bold>K–P</bold> from specimen vouchered <bold>R</bold> <italic>Kriebel 5751</italic> from specimen vouchered <italic>R. Kriebel 5544</italic> <bold>Q–V</bold> from specimen vouchered <italic>R. Kriebel 5593</italic>.</p></caption><graphic xmlns:xlink="http://www.w3.org/1999/xlink" xlink:href="phytokeys-067-001-g091.jpg" position="float" orientation="portrait" xlink:type="simple" id="oo_96449.jpg"/></fig></tp:treatment-sec><tp:treatment-sec sec-type="distribution" id="SECID0EALKM"><title>Distribution</title><p>(Fig. <xref ref-type="fig" rid="F92">92</xref>). Lesser Antilles, Jamaica, in Mesoamerica from Mexico (Chiapas) to Panama (except Belize and El Salvador), western Colombia, northern Ecuador, and coastal Venezuela, at 0–2100 m in elevation.</p><fig id="F92" position="float" orientation="portrait"><label>Figure 92.</label><caption><p>Distribution of <italic><tp:taxon-name><tp:taxon-name-part taxon-name-part-type="genus">Conostegia</tp:taxon-name-part> <tp:taxon-name-part taxon-name-part-type="species">montana</tp:taxon-name-part></tp:taxon-name></italic>.</p></caption><graphic xmlns:xlink="http://www.w3.org/1999/xlink" xlink:href="phytokeys-067-001-g092.jpg" position="float" orientation="portrait" xlink:type="simple" id="oo_96450.jpg"/></fig><p>Among the variation of this species there are populations in the mountains of Guatemala and Costa Rica that have two small knob-like structures at the apex of the petioles. In general this species tends to have some pubescence but never as dense and with as well defined stellate trichomes as typical <italic><tp:taxon-name><tp:taxon-name-part taxon-name-part-type="genus">Conostegia</tp:taxon-name-part> <tp:taxon-name-part taxon-name-part-type="species">micrantha</tp:taxon-name-part></tp:taxon-name></italic>. Other populations such as the one at La Selva Biological Station in Costa Rica are glabrous and symmpatric with typical <italic><tp:taxon-name><tp:taxon-name-part taxon-name-part-type="genus">Conostegia</tp:taxon-name-part> <tp:taxon-name-part taxon-name-part-type="species">micrantha</tp:taxon-name-part></tp:taxon-name></italic>. Other variants include leaves with conspicuously serrate margins such as a population in Cerro Hornito in Panama, and one population in Cerro Jefe, also in Panama, has very coriaceous leaves. For similarities to <italic><tp:taxon-name><tp:taxon-name-part taxon-name-part-type="genus">Conostegia</tp:taxon-name-part> <tp:taxon-name-part taxon-name-part-type="species">vulcanicola</tp:taxon-name-part></tp:taxon-name></italic>, see discussion under the latter. The molecular phylogeny (<xref ref-type="bibr" rid="B51">Kriebel et al. 2015</xref>) including several specimens of different phenotypes of <italic><tp:taxon-name><tp:taxon-name-part taxon-name-part-type="genus">Conostegia</tp:taxon-name-part> <tp:taxon-name-part taxon-name-part-type="species">montana</tp:taxon-name-part></tp:taxon-name></italic> from Guatemala, Costa Rica, Panama, and Jamaica revealed a clade with good support which included all the latter accessions, but also included <italic><tp:taxon-name><tp:taxon-name-part taxon-name-part-type="genus">Conostegia</tp:taxon-name-part> <tp:taxon-name-part taxon-name-part-type="species">micrantha</tp:taxon-name-part></tp:taxon-name></italic> and <italic><tp:taxon-name><tp:taxon-name-part taxon-name-part-type="genus">Conostegia</tp:taxon-name-part> <tp:taxon-name-part taxon-name-part-type="species">setosa</tp:taxon-name-part></tp:taxon-name></italic> nested within them. This suggests <italic><tp:taxon-name><tp:taxon-name-part taxon-name-part-type="genus">Conostegia</tp:taxon-name-part> <tp:taxon-name-part taxon-name-part-type="species">montana</tp:taxon-name-part></tp:taxon-name></italic> is actually paraphyletic indicating this species complex is in need of more work. One species that is recognized in this revision and which <xref ref-type="bibr" rid="B77">Schnell (1996)</xref> considered a synonym of <italic><tp:taxon-name><tp:taxon-name-part taxon-name-part-type="genus">Conostegia</tp:taxon-name-part> <tp:taxon-name-part taxon-name-part-type="species">montana</tp:taxon-name-part></tp:taxon-name></italic> is <italic><tp:taxon-name><tp:taxon-name-part taxon-name-part-type="genus">Conostegia</tp:taxon-name-part> <tp:taxon-name-part taxon-name-part-type="species">fragrantissima</tp:taxon-name-part></tp:taxon-name></italic>. For a discussion of the differences between both, see the discussion under the latter species. <xref ref-type="bibr" rid="B77">Schnell (1996)</xref> clarified the precedence of the Swartz name <italic><tp:taxon-name><tp:taxon-name-part taxon-name-part-type="genus">Melastoma</tp:taxon-name-part> <tp:taxon-name-part taxon-name-part-type="species">montana</tp:taxon-name-part></tp:taxon-name></italic> over <italic><tp:taxon-name><tp:taxon-name-part taxon-name-part-type="genus">Melastoma</tp:taxon-name-part> <tp:taxon-name-part taxon-name-part-type="species">calyptrata</tp:taxon-name-part></tp:taxon-name></italic>.</p></tp:treatment-sec><tp:treatment-sec sec-type="material" id="SECID0E4PKM"><title>Specimens examined.</title><p>
            <bold>DOMINICA. Roseau</bold>: Laudat, Beard 1467 (<named-content xmlns:xlink="http://www.w3.org/1999/xlink" content-type="dwc:institutional_code" xlink:type="simple">NY</named-content>); Near the Fresh Water Lake on southeast side of Morne Micotrin and along old road on side of the mountain 1–1/2 miles east of Laudat, Chambers 2563 (<named-content xmlns:xlink="http://www.w3.org/1999/xlink" content-type="dwc:institutional_code" xlink:type="simple">MO</named-content> <named-content xmlns:xlink="http://www.w3.org/1999/xlink" content-type="dwc:institutional_code" xlink:type="simple">NY</named-content>); Castle Bruce Road and Trace, Cowan 1622 (<named-content xmlns:xlink="http://www.w3.org/1999/xlink" content-type="dwc:institutional_code" xlink:type="simple">NY</named-content>); Lloyd 188 (<named-content xmlns:xlink="http://www.w3.org/1999/xlink" content-type="dwc:institutional_code" xlink:type="simple">NY</named-content>); <bold>St. John.</bold> Morne Diablotin on NW ridge, Webster 13325 (<named-content xmlns:xlink="http://www.w3.org/1999/xlink" content-type="dwc:institutional_code" xlink:type="simple">MO</named-content>, <named-content xmlns:xlink="http://www.w3.org/1999/xlink" content-type="dwc:institutional_code" xlink:type="simple">NY</named-content>); Sylvania, Rainforest bordering Imperial Road, Hodge 3972 (<named-content xmlns:xlink="http://www.w3.org/1999/xlink" content-type="dwc:institutional_code" xlink:type="simple">NY</named-content>); Proctor 95 (<named-content xmlns:xlink="http://www.w3.org/1999/xlink" content-type="dwc:institutional_code" xlink:type="simple">NY</named-content>); Lower slopes of Morne Plat Pays above Bellevue along trail to Grand Bay, Wilbur et al. 7879 (<named-content xmlns:xlink="http://www.w3.org/1999/xlink" content-type="dwc:institutional_code" xlink:type="simple">NY</named-content>).</p><p>
            <bold>GUADALOUPE. Basse Terre</bold>: Grand Etang, Barrier 2404 (<named-content xmlns:xlink="http://www.w3.org/1999/xlink" content-type="dwc:institutional_code" xlink:type="simple">NY</named-content>); loc. cit., Martin and Gus 489 (<named-content xmlns:xlink="http://www.w3.org/1999/xlink" content-type="dwc:institutional_code" xlink:type="simple">NY</named-content>); Forest above Bains Jaunes, Howard 19386 (<named-content xmlns:xlink="http://www.w3.org/1999/xlink" content-type="dwc:institutional_code" xlink:type="simple">NY</named-content>); Forest near les Mamelles, Howard 19778 (<named-content xmlns:xlink="http://www.w3.org/1999/xlink" content-type="dwc:institutional_code" xlink:type="simple">NY</named-content>).</p><p>
            <bold>JAMAICA. Portland</bold>: Hillside Cura Cura Gap, Britton 3527 (<named-content xmlns:xlink="http://www.w3.org/1999/xlink" content-type="dwc:institutional_code" xlink:type="simple">NY</named-content>); North side of Cuna Cuna Pass, Harris 10652 (<named-content xmlns:xlink="http://www.w3.org/1999/xlink" content-type="dwc:institutional_code" xlink:type="simple">NY</named-content>); 0.5 mile north of Hardwar Gap, Port Royal Mts, Proctor 9346 (<named-content xmlns:xlink="http://www.w3.org/1999/xlink" content-type="dwc:institutional_code" xlink:type="simple">NY</named-content>). <bold>St. Andrew</bold>: Blue Mountains, along the road from Newcas<!--PageBreak-->tle to Catherine’s Peak, Skean and Slantis 1872 (<named-content xmlns:xlink="http://www.w3.org/1999/xlink" content-type="dwc:institutional_code" xlink:type="simple">MO</named-content>, <named-content xmlns:xlink="http://www.w3.org/1999/xlink" content-type="dwc:institutional_code" xlink:type="simple">NY</named-content>); Blue Mountains, Hollywell Gardens, along the ”Waterfall Trail” originating at the rental cabins, Skean and Slantis 1903 (<named-content xmlns:xlink="http://www.w3.org/1999/xlink" content-type="dwc:institutional_code" xlink:type="simple">NY</named-content>). <bold>St. George</bold>: Vicinity of Cinchona, between Moodee’s Gap and Vinegar Hill, Britton 163, 221 (<named-content xmlns:xlink="http://www.w3.org/1999/xlink" content-type="dwc:institutional_code" xlink:type="simple">NY</named-content>); Below Vinegar Hill, Harris 6336 (<named-content xmlns:xlink="http://www.w3.org/1999/xlink" content-type="dwc:institutional_code" xlink:type="simple">NY</named-content>). <bold>St. Thomas</bold>: Saint Thomas and Portland Parish boundary, Blue Mountains, Trail from just below Blue Mountain Peak (Middle Peak) to Portland Gap, Judd 5288 (<named-content xmlns:xlink="http://www.w3.org/1999/xlink" content-type="dwc:institutional_code" xlink:type="simple">NY</named-content>); Portland Gap, Proctor 8204, 9597 (<named-content xmlns:xlink="http://www.w3.org/1999/xlink" content-type="dwc:institutional_code" xlink:type="simple">NY</named-content>); West slope of Blue Mt. Peak, Proctor 9443 (<named-content xmlns:xlink="http://www.w3.org/1999/xlink" content-type="dwc:institutional_code" xlink:type="simple">NY</named-content>); West slopes of Blue Mountain Peak between Portland Gap and the top, Skean and Slantis 1919 (<named-content xmlns:xlink="http://www.w3.org/1999/xlink" content-type="dwc:institutional_code" xlink:type="simple">NY</named-content>).</p><p>
            <bold>MARTINIQUE. Saint-Pierre</bold>: Near L’Alma, Bailey and Bailey 284 (<named-content xmlns:xlink="http://www.w3.org/1999/xlink" content-type="dwc:institutional_code" xlink:type="simple">NY</named-content>); Valle du Carbet St. Denis, Duss 108924 (<named-content xmlns:xlink="http://www.w3.org/1999/xlink" content-type="dwc:institutional_code" xlink:type="simple">NY</named-content>).</p><p>
            <bold>ST. VINCENT.</bold> Valley of north fork of Cumberland River, Morton 5519 (<named-content xmlns:xlink="http://www.w3.org/1999/xlink" content-type="dwc:institutional_code" xlink:type="simple">MO</named-content>, <named-content xmlns:xlink="http://www.w3.org/1999/xlink" content-type="dwc:institutional_code" xlink:type="simple">NY</named-content>); Smith and Smith 994 (<named-content xmlns:xlink="http://www.w3.org/1999/xlink" content-type="dwc:institutional_code" xlink:type="simple">NY</named-content>).</p><p>
            <bold>MEXICO</bold> (fide Schnell). <bold>Chiapas</bold>: km 18 Col. Cuahutemoc trinitaria Chiapas, Shilom Ton 8196 (<named-content xmlns:xlink="http://www.w3.org/1999/xlink" content-type="dwc:institutional_code" xlink:type="simple">MO</named-content>).</p><p>
            <bold>GUATEMALA. Alta Verapaz</bold>: Wet forest near Tactic above the bridge across Río Frío, Standley 90312 (<named-content xmlns:xlink="http://www.w3.org/1999/xlink" content-type="dwc:institutional_code" xlink:type="simple">NY</named-content>); Large swamp east of Tactic, Standley 92640 (<named-content xmlns:xlink="http://www.w3.org/1999/xlink" content-type="dwc:institutional_code" xlink:type="simple">NY</named-content>). <bold>Baja Verapaz</bold>: Entrada al Biotopo Universitario para la Conservación del Quetzal, Kriebel et al. 5568 (<named-content xmlns:xlink="http://www.w3.org/1999/xlink" content-type="dwc:institutional_code" xlink:type="simple">NY</named-content>, <named-content xmlns:xlink="http://www.w3.org/1999/xlink" content-type="dwc:institutional_code" xlink:type="simple">USCG</named-content>); Biotopo del Quetzal WNW of Purulhá, Stevens et al. 25434 (<named-content xmlns:xlink="http://www.w3.org/1999/xlink" content-type="dwc:institutional_code" xlink:type="simple">MO</named-content>, <named-content xmlns:xlink="http://www.w3.org/1999/xlink" content-type="dwc:institutional_code" xlink:type="simple">NY</named-content>). <bold>Izabal</bold>: Sierra Caral, sendero al sur de la casa de investigadores hacia la cima de la Sierra Caral, mitad del camino, Kriebel et al. 5593 (<named-content xmlns:xlink="http://www.w3.org/1999/xlink" content-type="dwc:institutional_code" xlink:type="simple">NY</named-content>, <named-content xmlns:xlink="http://www.w3.org/1999/xlink" content-type="dwc:institutional_code" xlink:type="simple">USCG</named-content>).</p><p>
            <bold>HONDURAS. Comayagua</bold>: Bosque de pino-liquidambar de Montaña El Cedral Cordillera Montecillos, Molina 7202 (<named-content xmlns:xlink="http://www.w3.org/1999/xlink" content-type="dwc:institutional_code" xlink:type="simple">NY</named-content>). <bold>Cortés</bold>: frecuente en el bosque nebuloso de Cusuco, Montaña Idalfonso, norte de Cofradía, Molina 7256, 8252 (<named-content xmlns:xlink="http://www.w3.org/1999/xlink" content-type="dwc:institutional_code" xlink:type="simple">NY</named-content>). <bold>Intibucá</bold>: Bosque abierto de El Cedral 20 kms al suroeste de Siguatepeque camino a Jesus de Otoro, Molina 6150 (<named-content xmlns:xlink="http://www.w3.org/1999/xlink" content-type="dwc:institutional_code" xlink:type="simple">NY</named-content>). <bold>La Paz</bold>: Cut over cloud forest of Montaña Verde on Cordillera Guajiquiro, Molina 24374 (<named-content xmlns:xlink="http://www.w3.org/1999/xlink" content-type="dwc:institutional_code" xlink:type="simple">NY</named-content>). <bold>Ocotepeque</bold>: a 35 km al NE de Nvo Ocotepeque camino a San Pedro Sula, Martínez and Téllez 12986 (<named-content xmlns:xlink="http://www.w3.org/1999/xlink" content-type="dwc:institutional_code" xlink:type="simple">MO</named-content>, <named-content xmlns:xlink="http://www.w3.org/1999/xlink" content-type="dwc:institutional_code" xlink:type="simple">NY</named-content>).</p><p>
            <bold>COSTA RICA. Alajuela</bold>: La Palma de San Ramón, Brenes 5577, 5647, 6282 (<named-content xmlns:xlink="http://www.w3.org/1999/xlink" content-type="dwc:institutional_code" xlink:type="simple">CR</named-content>, <named-content xmlns:xlink="http://www.w3.org/1999/xlink" content-type="dwc:institutional_code" xlink:type="simple">NY</named-content>); Guatuso, P.N. Volcán Tenorio, Cuenca del Río Frío, Alto Masís, Chaves and Muñoz 335 (<named-content xmlns:xlink="http://www.w3.org/1999/xlink" content-type="dwc:institutional_code" xlink:type="simple">INB</named-content>, <named-content xmlns:xlink="http://www.w3.org/1999/xlink" content-type="dwc:institutional_code" xlink:type="simple">NY</named-content>); Finca La Paz, San Ramón, Kriebel 1476 (<named-content xmlns:xlink="http://www.w3.org/1999/xlink" content-type="dwc:institutional_code" xlink:type="simple">INB</named-content>, <named-content xmlns:xlink="http://www.w3.org/1999/xlink" content-type="dwc:institutional_code" xlink:type="simple">NY</named-content>); Parque Nacional Volcán Tenorio, Estación El Pilón, Sendero hacia Cerro Montezuma, Kriebel et al. 5496 (<named-content xmlns:xlink="http://www.w3.org/1999/xlink" content-type="dwc:institutional_code" xlink:type="simple">INB</named-content>, <named-content xmlns:xlink="http://www.w3.org/1999/xlink" content-type="dwc:institutional_code" xlink:type="simple">NY</named-content>); Vara Blanca de Sarapiquí, north slope of Central Cordillera, Skutch 3314 (<named-content xmlns:xlink="http://www.w3.org/1999/xlink" content-type="dwc:institutional_code" xlink:type="simple">NY</named-content>). <bold>Cartago</bold>: approximately 2 km E of Peñas Blancas bordering the Río Naranjo, Almeda and Nakai 3958 (<named-content xmlns:xlink="http://www.w3.org/1999/xlink" content-type="dwc:institutional_code" xlink:type="simple">CR</named-content>, <named-content xmlns:xlink="http://www.w3.org/1999/xlink" content-type="dwc:institutional_code" xlink:type="simple">NY</named-content>); P.N. Tapantí, alrededores de la estación, Kriebel 5352 (<named-content xmlns:xlink="http://www.w3.org/1999/xlink" content-type="dwc:institutional_code" xlink:type="simple">INB</named-content>, <named-content xmlns:xlink="http://www.w3.org/1999/xlink" content-type="dwc:institutional_code" xlink:type="simple">NY</named-content>); Kiri Lodge sendero a la catarata, Kriebel et al. 5466 (<named-content xmlns:xlink="http://www.w3.org/1999/xlink" content-type="dwc:institutional_code" xlink:type="simple">INB</named-content>, <named-content xmlns:xlink="http://www.w3.org/1999/xlink" content-type="dwc:institutional_code" xlink:type="simple">NY</named-content>); south slope of Turrialba Volcano above Santa Cruz, Williams 19662 (<named-content xmlns:xlink="http://www.w3.org/1999/xlink" content-type="dwc:institutional_code" xlink:type="simple">NY</named-content>). Heredia: Z. P. La Selva, camino al lindero sur, Kriebel et al. 3984 (<named-content xmlns:xlink="http://www.w3.org/1999/xlink" content-type="dwc:institutional_code" xlink:type="simple">INB</named-content>, <named-content xmlns:xlink="http://www.w3.org/1999/xlink" content-type="dwc:institutional_code" xlink:type="simple">NY</named-content>). <bold>Limón</bold>: Parque Internacional La Amistad, Camp 2, ridge above camp, Monro and Santamaria 5540 (<named-content xmlns:xlink="http://www.w3.org/1999/xlink" content-type="dwc:institutional_code" xlink:type="simple">INB</named-content>, <named-content xmlns:xlink="http://www.w3.org/1999/xlink" content-type="dwc:institutional_code" xlink:type="simple">NY</named-content>); Talamanca, P.I. La Amistad, colectando en transecto 2 y alrededores, Solano 4165 (<named-content xmlns:xlink="http://www.w3.org/1999/xlink" content-type="dwc:institutional_code" xlink:type="simple">INB</named-content>, <named-content xmlns:xlink="http://www.w3.org/1999/xlink" content-type="dwc:institutional_code" xlink:type="simple">NY</named-content>); Valle de la Estrella, Fila <!--PageBreak-->Matama, Cerca de 11 km SW del pueblo de Aguas Zarcas, Sitio Helechal, Solano et al. 4759 (<named-content xmlns:xlink="http://www.w3.org/1999/xlink" content-type="dwc:institutional_code" xlink:type="simple">INB</named-content>, <named-content xmlns:xlink="http://www.w3.org/1999/xlink" content-type="dwc:institutional_code" xlink:type="simple">NY</named-content>). <bold>Puntarenas</bold>: Monteverde cloud forest reserve, Lumer 1025, 1101 (<named-content xmlns:xlink="http://www.w3.org/1999/xlink" content-type="dwc:institutional_code" xlink:type="simple">CR</named-content>, <named-content xmlns:xlink="http://www.w3.org/1999/xlink" content-type="dwc:institutional_code" xlink:type="simple">NY</named-content>); Buenos Aires Sabanas Esperanza y Bosques Aledaños, Santamaría et al. 4407 (<named-content xmlns:xlink="http://www.w3.org/1999/xlink" content-type="dwc:institutional_code" xlink:type="simple">INB</named-content>, <named-content xmlns:xlink="http://www.w3.org/1999/xlink" content-type="dwc:institutional_code" xlink:type="simple">NY</named-content>). <bold>San José</bold>: Pérez Zeledón, Río Nuevo, Savegre Abajo, Finca de Julio Mena, Estrada et al. 2194 (<named-content xmlns:xlink="http://www.w3.org/1999/xlink" content-type="dwc:institutional_code" xlink:type="simple">CR</named-content>, <named-content xmlns:xlink="http://www.w3.org/1999/xlink" content-type="dwc:institutional_code" xlink:type="simple">NY</named-content>); Río Quebradas a orillas de la carretera Interamericana camino a Pérez Zeledón, Kriebel and Hammel 3338 (<named-content xmlns:xlink="http://www.w3.org/1999/xlink" content-type="dwc:institutional_code" xlink:type="simple">INB</named-content>, <named-content xmlns:xlink="http://www.w3.org/1999/xlink" content-type="dwc:institutional_code" xlink:type="simple">NY</named-content>).</p><p>
            <bold>PANAMA. Bocas del Toro</bold>: Robalo Trail Northern slopes of Cerro Horqueta, Allen 4942, 5006 (<named-content xmlns:xlink="http://www.w3.org/1999/xlink" content-type="dwc:institutional_code" xlink:type="simple">NY</named-content>); along road to Chiriquí Grande c. 10 road miles from continental divide and about 2 miles along road east of highway, McPherson 10834 (<named-content xmlns:xlink="http://www.w3.org/1999/xlink" content-type="dwc:institutional_code" xlink:type="simple">MO</named-content>, <named-content xmlns:xlink="http://www.w3.org/1999/xlink" content-type="dwc:institutional_code" xlink:type="simple">NY</named-content>). <bold>Canal Zone</bold>: Militar Reserva Fuerta Sherman and adjacent canal zone, road S-1 between Gatun and Pina, Liesner 1360 (<named-content xmlns:xlink="http://www.w3.org/1999/xlink" content-type="dwc:institutional_code" xlink:type="simple">MO</named-content>, <named-content xmlns:xlink="http://www.w3.org/1999/xlink" content-type="dwc:institutional_code" xlink:type="simple">NY</named-content>); Premontane wet forest along road S1 5.5 km W of Gatun Dam, Nee and Hale 9692 (<named-content xmlns:xlink="http://www.w3.org/1999/xlink" content-type="dwc:institutional_code" xlink:type="simple">NY</named-content>). <bold>Chiriquí</bold>: Quebrada Velo Vcty. Finca Lerida, Allen 4684 (<named-content xmlns:xlink="http://www.w3.org/1999/xlink" content-type="dwc:institutional_code" xlink:type="simple">NY</named-content>); heavily forested slope above the Río Caldera beyond Bajo Mono in the vecinity of Boquete, Wilbur et al. 11075 (<named-content xmlns:xlink="http://www.w3.org/1999/xlink" content-type="dwc:institutional_code" xlink:type="simple">MO</named-content>, <named-content xmlns:xlink="http://www.w3.org/1999/xlink" content-type="dwc:institutional_code" xlink:type="simple">NY</named-content>). <bold>Colón</bold>: Carretera hacia el poblado de Piñas, Galdames and Guillén 3317, 3320 (<named-content xmlns:xlink="http://www.w3.org/1999/xlink" content-type="dwc:institutional_code" xlink:type="simple">MO</named-content>, <named-content xmlns:xlink="http://www.w3.org/1999/xlink" content-type="dwc:institutional_code" xlink:type="simple">NY</named-content>); Santa Rita Ridge 2-3 miles from Transisthmian Hwy, Gentry 1860 (<named-content xmlns:xlink="http://www.w3.org/1999/xlink" content-type="dwc:institutional_code" xlink:type="simple">NY</named-content>). <bold>Darién</bold>: Coasi-Cana trail on Cerro Campamento E. of Tres Bocas headwater of Río Coasi, Kirkbride and Duke 1253 (<named-content xmlns:xlink="http://www.w3.org/1999/xlink" content-type="dwc:institutional_code" xlink:type="simple">MO</named-content>, <named-content xmlns:xlink="http://www.w3.org/1999/xlink" content-type="dwc:institutional_code" xlink:type="simple">NY</named-content>). <bold>Panamá</bold>: between peaks of Cerro Trinidad saddle on SE slope, Kirkbride and Duke 1643 (<named-content xmlns:xlink="http://www.w3.org/1999/xlink" content-type="dwc:institutional_code" xlink:type="simple">MO</named-content>, <named-content xmlns:xlink="http://www.w3.org/1999/xlink" content-type="dwc:institutional_code" xlink:type="simple">NY</named-content>); El Llano-Cartí road about 4.6 miles north of junction with Pan-American Highway, trail to east, McPherson 12514 (<named-content xmlns:xlink="http://www.w3.org/1999/xlink" content-type="dwc:institutional_code" xlink:type="simple">MO</named-content>, <named-content xmlns:xlink="http://www.w3.org/1999/xlink" content-type="dwc:institutional_code" xlink:type="simple">NY</named-content>). <bold>San Blas</bold>: El Llano-Carti road near Nusagandi along Sendero Nusagandi, c. 11 road-miles from Pan-American Highway, McPherson 12731 (<named-content xmlns:xlink="http://www.w3.org/1999/xlink" content-type="dwc:institutional_code" xlink:type="simple">MO</named-content>, <named-content xmlns:xlink="http://www.w3.org/1999/xlink" content-type="dwc:institutional_code" xlink:type="simple">NY</named-content>). <bold>Veraguas</bold>: Serranía de Tute, Aranda et al. 2672 (<named-content xmlns:xlink="http://www.w3.org/1999/xlink" content-type="dwc:institutional_code" xlink:type="simple">NY</named-content>); above Santa Fé on slopes of Cerro Tute below Agricultural School, Gentry 6217 (<named-content xmlns:xlink="http://www.w3.org/1999/xlink" content-type="dwc:institutional_code" xlink:type="simple">MO</named-content>, <named-content xmlns:xlink="http://www.w3.org/1999/xlink" content-type="dwc:institutional_code" xlink:type="simple">NY</named-content>).</p><p>
            <bold>COLOMBIA. Antioquia</bold>: Municipio Campamento, 6 km NO del pueblo en la vía a Mina Las Brisas, Callejas et al. (<named-content xmlns:xlink="http://www.w3.org/1999/xlink" content-type="dwc:institutional_code" xlink:type="simple">MO</named-content>, <named-content xmlns:xlink="http://www.w3.org/1999/xlink" content-type="dwc:institutional_code" xlink:type="simple">NY</named-content>). <bold>Chocó</bold>: cerca del río Atrato en los alrededores de Quibdó, Araque and Barkley 129 (<named-content xmlns:xlink="http://www.w3.org/1999/xlink" content-type="dwc:institutional_code" xlink:type="simple">NY</named-content>); Rio Munguido afluente del rio Atrato, alrededores de Altagracia, Forero et al. 1504 (<named-content xmlns:xlink="http://www.w3.org/1999/xlink" content-type="dwc:institutional_code" xlink:type="simple">MO</named-content>, <named-content xmlns:xlink="http://www.w3.org/1999/xlink" content-type="dwc:institutional_code" xlink:type="simple">NY</named-content>); Top of Serranía del Darien ca. due east of Unguia, Gentry et al. 16790 (<named-content xmlns:xlink="http://www.w3.org/1999/xlink" content-type="dwc:institutional_code" xlink:type="simple">MO</named-content>, <named-content xmlns:xlink="http://www.w3.org/1999/xlink" content-type="dwc:institutional_code" xlink:type="simple">NY</named-content>); Top of Serranía del Darien exactly on the frontier with Panama, N.E. of Cerro Mali, Gentry et al. 16982 (<named-content xmlns:xlink="http://www.w3.org/1999/xlink" content-type="dwc:institutional_code" xlink:type="simple">MO</named-content>, <named-content xmlns:xlink="http://www.w3.org/1999/xlink" content-type="dwc:institutional_code" xlink:type="simple">NY</named-content>); North ridge of Alto de Buey east-southwest of El Valle, Gentry and Fallen 17381 (<named-content xmlns:xlink="http://www.w3.org/1999/xlink" content-type="dwc:institutional_code" xlink:type="simple">NY</named-content>); 7 km W. of Tutenendo on road to Quibdo, Gentry and Fallen 17591 (<named-content xmlns:xlink="http://www.w3.org/1999/xlink" content-type="dwc:institutional_code" xlink:type="simple">MO</named-content>, <named-content xmlns:xlink="http://www.w3.org/1999/xlink" content-type="dwc:institutional_code" xlink:type="simple">NY</named-content>). <bold>El Valle</bold>: Cordillera Occidental, vertiente occidental, Hoya del río Digua lado izquierdo, Piedra de Moler, Cuatrecasas 14983, 15100 (<named-content xmlns:xlink="http://www.w3.org/1999/xlink" content-type="dwc:institutional_code" xlink:type="simple">NY</named-content>); Costa del Pacífico, río Yurumanguí, El Aguacate, Cuatrecasas 16146 (<named-content xmlns:xlink="http://www.w3.org/1999/xlink" content-type="dwc:institutional_code" xlink:type="simple">NY</named-content>); Río Calima (región del Chocó), entre Herradura de Ordónez y Peña de Campotriste, Cuatrecasas 16633, 16689 (<named-content xmlns:xlink="http://www.w3.org/1999/xlink" content-type="dwc:institutional_code" xlink:type="simple">NY</named-content>); Costa del Pacífico, río Cajambre, Barco, Cuatrecasas 16950, 17247 (<named-content xmlns:xlink="http://www.w3.org/1999/xlink" content-type="dwc:institutional_code" xlink:type="simple">NY</named-content>); Punta Magdalena, Haught 5589 (<named-content xmlns:xlink="http://www.w3.org/1999/xlink" content-type="dwc:institutional_code" xlink:type="simple">NY</named-content>). <bold>Gorgona Island</bold>: “Sr. George” Expedition 705 (<named-content xmlns:xlink="http://www.w3.org/1999/xlink" content-type="dwc:institutional_code" xlink:type="simple">NY</named-content>). Nariño: Barbacoas, Alston 8490 (<named-content xmlns:xlink="http://www.w3.org/1999/xlink" content-type="dwc:institutional_code" xlink:type="simple">NY</named-content>).</p><p>
            <bold>ECUADOR. Esmeraldas</bold>: San José km 321 along railroad from Ibarra to San Lorenzo, Boom 1325 (<named-content xmlns:xlink="http://www.w3.org/1999/xlink" content-type="dwc:institutional_code" xlink:type="simple">MO</named-content>, <named-content xmlns:xlink="http://www.w3.org/1999/xlink" content-type="dwc:institutional_code" xlink:type="simple">NY</named-content>); The Mache-Chindul Ecological Reserve, Bilsa Bio<!--PageBreak-->logical Station, Mache mountains 35 km W of Quinindé, collected on Ramon Loor’s property, Clark 3088 (<named-content xmlns:xlink="http://www.w3.org/1999/xlink" content-type="dwc:institutional_code" xlink:type="simple">NY</named-content>); Bilsa Biological Station, Reserva Ecologica Mache-Chindul 40 km NW of Quinindé, Loma de los Guerrilleros, Permanent plot 2, Clark 4054 (<named-content xmlns:xlink="http://www.w3.org/1999/xlink" content-type="dwc:institutional_code" xlink:type="simple">MO</named-content>, <named-content xmlns:xlink="http://www.w3.org/1999/xlink" content-type="dwc:institutional_code" xlink:type="simple">NY</named-content>); Territorio Indígena Awá, Mataje village, Neil et al. 12498 (<named-content xmlns:xlink="http://www.w3.org/1999/xlink" content-type="dwc:institutional_code" xlink:type="simple">MO</named-content>, <named-content xmlns:xlink="http://www.w3.org/1999/xlink" content-type="dwc:institutional_code" xlink:type="simple">NY</named-content>); Reserva Biologica Bilsa, sendero Amarillo, Stern and Tepe 392 (<named-content xmlns:xlink="http://www.w3.org/1999/xlink" content-type="dwc:institutional_code" xlink:type="simple">NY</named-content>). <bold>Pichincha</bold>: Carretera Quito-Puerto Quito km 113, Betancourt 139 (<named-content xmlns:xlink="http://www.w3.org/1999/xlink" content-type="dwc:institutional_code" xlink:type="simple">NY</named-content>); Reserva de ENDESA km 113 along Quito-Pto. Quito rd, Luteyn and Borchsenius 13343 (<named-content xmlns:xlink="http://www.w3.org/1999/xlink" content-type="dwc:institutional_code" xlink:type="simple">NY</named-content>).</p><p>
            <bold>VENEZUELA</bold> (fide Schnell). <bold>Zulia</bold>: San José de los Altos, Sierra Perijá, Delascio and Benkowsky 2952 (<named-content xmlns:xlink="http://www.w3.org/1999/xlink" content-type="dwc:institutional_code" xlink:type="simple">US</named-content>).</p></tp:treatment-sec><ref-list><ref id="B51"><mixed-citation xmlns:xlink="http://www.w3.org/1999/xlink" xlink:type="simple">
          <person-group><name name-style="western"><surname>Kriebel</surname><given-names>R</given-names></name><name name-style="western"><surname>Michelangeli</surname><given-names>F</given-names></name><name name-style="western"><surname>Kelly</surname><given-names>L</given-names></name></person-group> (<year>2015</year>) <article-title>Discovery of unusual anatomical and continuous characters in the evolutionary history of <italic><tp:taxon-name><tp:taxon-name-part taxon-name-part-type="genus">Conostegia</tp:taxon-name-part></tp:taxon-name></italic> (<tp:taxon-name><tp:taxon-name-part taxon-name-part-type="family">Melastomataceae</tp:taxon-name-part></tp:taxon-name>).</article-title> <source>Molecular Phylogenetics and Evolution</source> <volume>82</volume>: <fpage>289</fpage>–<lpage>313</lpage>. doi: <ext-link xlink:type="simple" ext-link-type="doi" xlink:href="10.1016/j.ympev.2014.09.021">10.1016/j.ympev.2014.09.021</ext-link></mixed-citation></ref><ref id="B77"><mixed-citation xmlns:xlink="http://www.w3.org/1999/xlink" xlink:type="simple">
          <person-group><name name-style="western"><surname>Schnell</surname><given-names>CE</given-names></name></person-group> (<year>1996</year>) <source>The Genus <italic><tp:taxon-name><tp:taxon-name-part taxon-name-part-type="genus">Conostegia</tp:taxon-name-part></tp:taxon-name></italic> (<tp:taxon-name><tp:taxon-name-part taxon-name-part-type="family">Melastomataceae</tp:taxon-name-part></tp:taxon-name>)</source>. <comment>PhD thesis</comment>, <publisher-name>Harvard University</publisher-name>.</mixed-citation></ref></ref-list></tp:taxon-treatment>
