# Supplementary material for: A Monograph of Conostegia (Melastomataceae, Miconieae)
Source: PhytoKeys. 2016 Jul 20;(67):1–326. doi: 10.3897/phytokeys.67.6703 (PMC4972245; doi:10.3897/phytokeys.67.6703)
Supplement: XML Treatment for Conostegia muriculata [file phytokeys.67.6703-treatment20.xml]

<!DOCTYPE tp:taxon-treatment
  PUBLIC "-//TaxonX//DTD Taxonomic Treatment Publishing DTD v0 20100105//EN" "tax-treatment-NSO.dtd">
<tp:taxon-treatment xmlns:tp="http://www.plazi.org/taxpub"><tp:treatment-meta><kwd-group><label>Taxon classification</label><kwd><named-content content-type="kingdom">Plantae</named-content></kwd><kwd><named-content content-type="order">Myrtales</named-content></kwd><kwd><named-content content-type="family">Melastomataceae</named-content></kwd></kwd-group><mixed-citation publication-type="journal"><person-group><name><surname>Kriebel</surname><given-names>Ricardo</given-names></name></person-group><article-title>A Monograph of <italic><tp:taxon-name><tp:taxon-name-part taxon-name-part-type="genus">Conostegia</tp:taxon-name-part></tp:taxon-name></italic> (<tp:taxon-name><tp:taxon-name-part taxon-name-part-type="family">Melastomataceae</tp:taxon-name-part></tp:taxon-name>, <tp:taxon-name><tp:taxon-name-part taxon-name-part-type="tribe">Miconieae</tp:taxon-name-part></tp:taxon-name>)</article-title><source>PhytoKeys</source><day>20</day><month>7</month><year>2016</year><volume>2016</volume><issue>67</issue><fpage>1</fpage><lpage>326</lpage><pub-id pub-id-type="doi">10.3897/phytokeys.67.6703</pub-id></mixed-citation></tp:treatment-meta><tp:nomenclature><tp:taxon-name>
            <tp:taxon-name-part taxon-name-part-type="genus">Conostegia</tp:taxon-name-part>
            <tp:taxon-name-part taxon-name-part-type="species">muriculata</tp:taxon-name-part>
          </tp:taxon-name><tp:taxon-authority>Almeda</tp:taxon-authority><xref ref-type="fig" rid="F93">Fig. 93</xref><tp:nomenclature-citation-list><tp:nomenclature-citation><tp:taxon-name>
                <tp:taxon-name-part taxon-name-part-type="genus">Conostegia</tp:taxon-name-part> <tp:taxon-name-part taxon-name-part-type="species">muriculata</tp:taxon-name-part></tp:taxon-name><comment>Almeda, Proc. Calif. Acad. Sci. 46: 330. 1990. Type: Panama. Bocas del Toro: above Chiriqui Grande 10 road-miles from continental divide and 2 mi along road to E (<named-content xmlns:xlink="http://www.w3.org/1999/xlink" content-type="dwc:verbatimCoordinates" xlink:type="simple"><named-content content-type="geo-json" specific-use="{&#34;type&#34;:&#34;Point&#34;,&#34;coordinates&#34;:[-82.16666667,8.9166667]}" id="NCID0EBGLM" xlink:type="simple">0855'N 8210'W</named-content></named-content>, 300 m), 6 August 1988, <italic>G. McPherson 12836</italic> (holotype: <named-content xmlns:xlink="http://www.w3.org/1999/xlink" content-type="dwc:institutional_code" xlink:type="simple">CAS</named-content>!, isotypes: <named-content xmlns:xlink="http://www.w3.org/1999/xlink" content-type="dwc:institutional_code" xlink:type="simple">CR</named-content>!, <named-content xmlns:xlink="http://www.w3.org/1999/xlink" content-type="dwc:institutional_code" xlink:type="simple">DUKE</named-content>, <named-content xmlns:xlink="http://www.w3.org/1999/xlink" content-type="dwc:institutional_code" xlink:type="simple">MO</named-content>!, <named-content xmlns:xlink="http://www.w3.org/1999/xlink" content-type="dwc:institutional_code" xlink:type="simple">PMA</named-content>, <named-content xmlns:xlink="http://www.w3.org/1999/xlink" content-type="dwc:institutional_code" xlink:type="simple">US</named-content>!).</comment></tp:nomenclature-citation></tp:nomenclature-citation-list></tp:nomenclature><tp:treatment-sec sec-type="description" id="SECID0EJHLM"><title>Description.</title><p>Shrubs to small trees to 3.5 m tall with slightly to evidently tetragonal stems towards the apex, essentially glabrous or with inconspicuous scales; the nodal line present. Leaves of a pair somewhat unequal in size. Petioles 1.7–7.5 cm long. Leaf blade 18–27 × 6–13.5 cm, 3–5 nerved, elliptic to elliptic-ovate, the base acute or obtuse, the apex acute to abruptly acuminate, the margin entire, both surfaces glabrous but inconspicuously glandular puncticulate. Inflorescence a terminal, elongated and deflexed or arching panicle 8–30 cm long branching well above the base, accessory branches absent or present, rachis glabrous, bracts and bracteoles to 1 mm long, linear, early deciduous. Pedicels 1.5–2.5 mm. Flowers 5 merous, pyriform, calyptrate. Flower buds 5–9 × 3–4.5 mm, the base rounded to obtuse, the apex acute to acuminate, constricted below the calyptra, the calyptra and hypanthium differentiated; the hypanthium 2–2.5 × 2.75–3.15 mm, campanulate, glabrous and inconspicuously glandular puncticulate. Petals 5–7 × 4.5–6 mm, white to lavender, obovate, glabrous, emarginate. Stamens (9-)10, 4.5–5.5 mm long, slightly zygomorphic, the filament ca. 3 mm, white, anthers 2.25–2.75 × 0.6–0.9 mm, linear-oblong, yellow or pale yellow, the pore ca. 0.1 mm, subterminal and ventrally inclined. Ovary 5–6(-7), <!--PageBreak-->inferior, apically glabrous and lacking a collar around the style base. Style 3–3.5 mm, straight and bending below the tip, vertical and horizontal distance from the anther to the stigma ca. -1.25 – -0.5 mm, stigma capitate, 1–1.5 mm wide. Berry 5–6 × 5–6 mm, dark purple. Seeds 0.4–0.6 mm, ovoid to pyramidal, the testa muriculate.</p><fig id="F93" position="float" orientation="portrait"><label>Figure 93.</label><caption><p>
          <italic><tp:taxon-name><tp:taxon-name-part taxon-name-part-type="genus">Conostegia</tp:taxon-name-part> <tp:taxon-name-part taxon-name-part-type="species">muriculata</tp:taxon-name-part></tp:taxon-name></italic>. <bold>A</bold> Inflorescence <bold>B</bold> Lateral view of flower <bold>C</bold> Frontal view of flower. Photographs by Laurencio Martínez.</p></caption><graphic xmlns:xlink="http://www.w3.org/1999/xlink" xlink:href="phytokeys-067-001-g093.jpg" position="float" orientation="portrait" xlink:type="simple" id="oo_96451.jpg"/></fig></tp:treatment-sec><tp:treatment-sec sec-type="distribution" id="SECID0EOILM"><title>Distribution</title><p>(Fig. <xref ref-type="fig" rid="F94">94</xref>). Endemic to the Caribbean slope of south eastern Costa Rica and northern Panama, 40–1200 m in elevation.</p><fig id="F94" position="float" orientation="portrait"><label>Figure 94.</label><caption><p>Distribution of <italic><tp:taxon-name><tp:taxon-name-part taxon-name-part-type="genus">Conostegia</tp:taxon-name-part> <tp:taxon-name-part taxon-name-part-type="species">muriculata</tp:taxon-name-part></tp:taxon-name></italic>.</p></caption><graphic xmlns:xlink="http://www.w3.org/1999/xlink" xlink:href="phytokeys-067-001-g094.jpg" position="float" orientation="portrait" xlink:type="simple" id="oo_96452.jpg"/></fig><p>
            <italic><tp:taxon-name><tp:taxon-name-part taxon-name-part-type="genus">Conostegia</tp:taxon-name-part> <tp:taxon-name-part taxon-name-part-type="species">muriculata</tp:taxon-name-part></tp:taxon-name></italic> is a distinctive species recognized by being overall glabrous, pendant inflorescence, purple petals and muriculate seeds. Unfortunately the phylogenetic placement of this species remains unknown. Because of its small flower buds and being almost totally glabrous, it likely belongs in the <italic><tp:taxon-name><tp:taxon-name-part taxon-name-part-type="genus">Conostegia</tp:taxon-name-part> <tp:taxon-name-part taxon-name-part-type="species">montana</tp:taxon-name-part></tp:taxon-name></italic> complex in section <italic><tp:taxon-name><tp:taxon-name-part taxon-name-part-type="section">Conostegia</tp:taxon-name-part></tp:taxon-name></italic>. As in all species in section <italic><tp:taxon-name><tp:taxon-name-part taxon-name-part-type="section">Conostegia</tp:taxon-name-part></tp:taxon-name></italic>, the style is short (Fig. <xref ref-type="fig" rid="F93">93</xref>). <xref ref-type="bibr" rid="B77">Schnell (1996)</xref> mentions the fact that several specimen labels point to an understory habitat and suggests it is probably a shade tolerant species.</p></tp:treatment-sec><tp:treatment-sec sec-type="material" id="SECID0E2KLM"><title>Specimens examined.</title><p>
            <bold>COSTA RICA. Limón</bold>: Sixaola, San Miguel, Finca Albergue ASACODE, Quesada 356 (<named-content xmlns:xlink="http://www.w3.org/1999/xlink" content-type="dwc:institutional_code" xlink:type="simple">CR</named-content>, <named-content xmlns:xlink="http://www.w3.org/1999/xlink" content-type="dwc:institutional_code" xlink:type="simple">NY</named-content>).</p><p>
            <bold>PANAMA. Bocas del Toro</bold>: above Chiriquí Grande on a side road about 10 road miles below the Continental Divide about 2.5 miles east on that road, Almeda et al. 6328 (<named-content xmlns:xlink="http://www.w3.org/1999/xlink" content-type="dwc:institutional_code" xlink:type="simple">CAS</named-content>, <named-content xmlns:xlink="http://www.w3.org/1999/xlink" content-type="dwc:institutional_code" xlink:type="simple">CR</named-content>, <named-content xmlns:xlink="http://www.w3.org/1999/xlink" content-type="dwc:institutional_code" xlink:type="simple">MO</named-content>, <named-content xmlns:xlink="http://www.w3.org/1999/xlink" content-type="dwc:institutional_code" xlink:type="simple">NY</named-content>). <bold>Veraguas</bold>: Distrito de Santa Fé, Serranía de Tute, Galdames et al. 3122 (<named-content xmlns:xlink="http://www.w3.org/1999/xlink" content-type="dwc:institutional_code" xlink:type="simple">MO</named-content>, <named-content xmlns:xlink="http://www.w3.org/1999/xlink" content-type="dwc:institutional_code" xlink:type="simple">NY</named-content>).</p></tp:treatment-sec><ref-list><ref id="B77"><mixed-citation xmlns:xlink="http://www.w3.org/1999/xlink" xlink:type="simple">
          <person-group><name name-style="western"><surname>Schnell</surname><given-names>CE</given-names></name></person-group> (<year>1996</year>) <source>The Genus <italic><tp:taxon-name><tp:taxon-name-part taxon-name-part-type="genus">Conostegia</tp:taxon-name-part></tp:taxon-name></italic> (<tp:taxon-name><tp:taxon-name-part taxon-name-part-type="family">Melastomataceae</tp:taxon-name-part></tp:taxon-name>)</source>. <comment>PhD thesis</comment>, <publisher-name>Harvard University</publisher-name>.</mixed-citation></ref></ref-list></tp:taxon-treatment>
