# Supplementary material for: A Monograph of Conostegia (Melastomataceae, Miconieae)
Source: PhytoKeys. 2016 Jul 20;(67):1–326. doi: 10.3897/phytokeys.67.6703 (PMC4972245; doi:10.3897/phytokeys.67.6703)
Supplement: XML Treatment for Conostegia oerstediana [file phytokeys.67.6703-treatment21.xml]

<!DOCTYPE tp:taxon-treatment
  PUBLIC "-//TaxonX//DTD Taxonomic Treatment Publishing DTD v0 20100105//EN" "tax-treatment-NSO.dtd">
<tp:taxon-treatment xmlns:tp="http://www.plazi.org/taxpub"><tp:treatment-meta><kwd-group><label>Taxon classification</label><kwd><named-content content-type="kingdom">Plantae</named-content></kwd><kwd><named-content content-type="order">Myrtales</named-content></kwd><kwd><named-content content-type="family">Melastomataceae</named-content></kwd></kwd-group><mixed-citation publication-type="journal"><person-group><name><surname>Kriebel</surname><given-names>Ricardo</given-names></name></person-group><article-title>A Monograph of <italic><tp:taxon-name><tp:taxon-name-part taxon-name-part-type="genus">Conostegia</tp:taxon-name-part></tp:taxon-name></italic> (<tp:taxon-name><tp:taxon-name-part taxon-name-part-type="family">Melastomataceae</tp:taxon-name-part></tp:taxon-name>, <tp:taxon-name><tp:taxon-name-part taxon-name-part-type="tribe">Miconieae</tp:taxon-name-part></tp:taxon-name>)</article-title><source>PhytoKeys</source><day>20</day><month>7</month><year>2016</year><volume>2016</volume><issue>67</issue><fpage>1</fpage><lpage>326</lpage><pub-id pub-id-type="doi">10.3897/phytokeys.67.6703</pub-id></mixed-citation></tp:treatment-meta><tp:nomenclature><tp:taxon-name>
            <tp:taxon-name-part taxon-name-part-type="genus">Conostegia</tp:taxon-name-part>
            <tp:taxon-name-part taxon-name-part-type="species">oerstediana</tp:taxon-name-part>
          </tp:taxon-name><tp:taxon-authority>O. Berg ex Triana</tp:taxon-authority><xref ref-type="fig" rid="F95">Fig. 95</xref><!--PageBreak--><tp:nomenclature-citation-list><tp:nomenclature-citation><tp:taxon-name>
                <tp:taxon-name-part taxon-name-part-type="genus">Conostegia</tp:taxon-name-part> <tp:taxon-name-part taxon-name-part-type="species">oerstediana</tp:taxon-name-part></tp:taxon-name><comment>O. Berg ex Triana, Trans. Linn. Soc. 28: 98. 1872. Type: Costa Rica. Naranjo, no date, A. Oersted 11 (holotype: C; isotypes: <named-content xmlns:xlink="http://www.w3.org/1999/xlink" content-type="dwc:institutional_code" xlink:type="simple">BR</named-content>!, K!, <named-content xmlns:xlink="http://www.w3.org/1999/xlink" content-type="dwc:institutional_code" xlink:type="simple">GH</named-content>).</comment></tp:nomenclature-citation></tp:nomenclature-citation-list></tp:nomenclature><tp:treatment-sec sec-type="description" id="SECID0EKOLM"><title>Description.</title><p>Trees 4.5–18 m tall with whitish flaky bark and tetragonal and ridged stems that are glabrous or with sessile stellate trichomes, these usually minute and inconspicuous; the nodal line present but frequently inconspicuous, lenticels frequent at the nodes. Leaves of a pair equal to somewhat unequal in length. Petiole 1.3–9 cm. Leaf blade 5.2–25 × 2.9–15 cm, 3–5-plinerved, with the innermost diverging from the mid vein just above the blade or rarely up to 3 cm above the base in opposite or alternate fashion, ovate or elliptic, thick, the base acute to rounded, the apex rounded and abruptly acute to acuminate, the margin entire to denticulate, glabrous on both surfaces. Inflorescence a terminal panicle 6–18 cm long branched above the base but sometimes appearing branched at the base because of multiple inflorescences arising at opposing meristems at the terminal node, bracts absent or if present elliptic to ovate and up to 3 cm long, accessory branches present, the rachis glabrous, bracts apparently lacking and bracteoles early deciduous. Pedicels 1–8 mm. Flowers 6–10 merous (mostly 8), calyptrate. Flower buds 5–12 × 5–10 mm, spherical, the base rounded to <!--PageBreak--><!--PageBreak-->truncate, the apex rounded to truncate and usually short apiculate, not constricted and undifferentiated; the hypanthium 5–5.5 × 7–8.25 mm, smooth to more frequently tuberculate, glabrous and frequently evidently white. Petals 7–11 × 7–11 mm, white, obovate, spreading and overlapping, emarginate, glabrous, spreading and overlapping, entire. Stamens (20-)24–28(-36), 7–9 mm long, radial but appearing bilateral because stamens often get stuck below the stigma, the filament 4–5 mm, white, anthers 3–4 × 1–1.5 mm, elliptical to linear-oblong, yellow, strongly laterally compressed, the base sagittate, the pore 0.2–0.3 mm, terminal. Ovary 14–20 locular, inferior, apically glabrous. Style 5.75–8 mm, bending downward to ca. 45 degrees throughout anthesis and protruding below the anthers, vertical distance from the anthers to the stigma ca. 0 mm, horizontal distance ca. -2–0; stigma crateriform, consisting of 14–21 laterally compressed lobes, 4–6 mm wide. Berry 11–14 × 8–10 mm, blue-black or purple-black. Seeds 0.6–0.8 mm, pyramidal, the testa smooth.</p><fig id="F95" position="float" orientation="portrait"><label>Figure 95.</label><caption><p>
          <italic><tp:taxon-name><tp:taxon-name-part taxon-name-part-type="genus">Conostegia</tp:taxon-name-part> <tp:taxon-name-part taxon-name-part-type="species">oerstediana</tp:taxon-name-part></tp:taxon-name></italic>. <bold>A</bold> Leaf abaxial surface <bold>B</bold> Flower at anthesis showing many stamens stuck below the stigma <bold>C</bold> Lateral view of a flower showing bent style <bold>D</bold> Infructescence <bold>E</bold> Longitudinal section of flower bud <bold>F</bold> View of pickled flower from above <bold>G</bold> Lateral view of pickled flower with petals removed <bold>H</bold> Longitudinal section of a flower at anthesis <bold>I</bold> Petal <bold>J</bold> Stamen <bold>K</bold> Style <bold>A</bold> and <bold>D</bold> from specimen vouchered <italic>R. Kriebel 5633</italic> <bold>B, C, E–K</bold> from specimen vouchered <italic>R. Kriebel 5627</italic>.</p></caption><graphic xmlns:xlink="http://www.w3.org/1999/xlink" xlink:href="phytokeys-067-001-g095.jpg" position="float" orientation="portrait" xlink:type="simple" id="oo_96453.jpg"/></fig></tp:treatment-sec><tp:treatment-sec sec-type="distribution" id="SECID0EKQLM"><title>Distribution</title><p>(Fig. <xref ref-type="fig" rid="F96">96</xref>). Nicaragua to west Panama where it occurs in the mountains from (550)1000–2400 m elevation.</p><fig id="F96" position="float" orientation="portrait"><label>Figure 96.</label><caption><p>Distribution of <italic><tp:taxon-name><tp:taxon-name-part taxon-name-part-type="genus">Conostegia</tp:taxon-name-part> <tp:taxon-name-part taxon-name-part-type="species">oerstediana</tp:taxon-name-part></tp:taxon-name></italic>.</p></caption><graphic xmlns:xlink="http://www.w3.org/1999/xlink" xlink:href="phytokeys-067-001-g096.jpg" position="float" orientation="portrait" xlink:type="simple" id="oo_96454.jpg"/></fig><p>Specimens from Chiriquí have been annotated as <italic><tp:taxon-name><tp:taxon-name-part taxon-name-part-type="genus">Conostegia</tp:taxon-name-part> <tp:taxon-name-part taxon-name-part-type="species">macrantha</tp:taxon-name-part></tp:taxon-name></italic> (<italic>White 194</italic>, <italic>Penneys and Olmos 1738</italic>-both at <named-content xmlns:xlink="http://www.w3.org/1999/xlink" content-type="dwc:institutional_code" xlink:type="simple">NY</named-content>). I have included these specimens in the circumscription of <italic><tp:taxon-name><tp:taxon-name-part taxon-name-part-type="genus">Conostegia</tp:taxon-name-part> <tp:taxon-name-part taxon-name-part-type="species">oerstediana</tp:taxon-name-part></tp:taxon-name></italic> on the basis of their glabrous leaves as well as on the description of the style in the second above mentioned specimen where the style was described as curving downward whereas in <italic><tp:taxon-name><tp:taxon-name-part taxon-name-part-type="genus">Conostegia</tp:taxon-name-part> <tp:taxon-name-part taxon-name-part-type="species">macrantha</tp:taxon-name-part></tp:taxon-name></italic> it is straight. Most populations have tubercles on the hypanthium but in some populations these are reduced or lacking. When the tubercles are lacking, <italic><tp:taxon-name><tp:taxon-name-part taxon-name-part-type="genus">Conostegia</tp:taxon-name-part> <tp:taxon-name-part taxon-name-part-type="species">oerstediana</tp:taxon-name-part></tp:taxon-name></italic> looks similar to <italic><tp:taxon-name><tp:taxon-name-part taxon-name-part-type="genus">Conostegia</tp:taxon-name-part> <tp:taxon-name-part taxon-name-part-type="species">bernoulliana</tp:taxon-name-part></tp:taxon-name></italic>. The latter lacks the spherical floral buds of <italic><tp:taxon-name><tp:taxon-name-part taxon-name-part-type="genus">Conostegia</tp:taxon-name-part> <tp:taxon-name-part taxon-name-part-type="species">oerstediana</tp:taxon-name-part></tp:taxon-name></italic> and instead has a constriction in the middle of the bud. Also, the leaves in <italic><tp:taxon-name><tp:taxon-name-part taxon-name-part-type="genus">Conostegia</tp:taxon-name-part> <tp:taxon-name-part taxon-name-part-type="species">bernoulliana</tp:taxon-name-part></tp:taxon-name></italic> are narrower. <italic><tp:taxon-name><tp:taxon-name-part taxon-name-part-type="genus">Conostegia</tp:taxon-name-part> <tp:taxon-name-part taxon-name-part-type="species">oerstediana</tp:taxon-name-part></tp:taxon-name></italic> is also similar to <italic><tp:taxon-name><tp:taxon-name-part taxon-name-part-type="genus">Conostegia</tp:taxon-name-part> <tp:taxon-name-part taxon-name-part-type="species">bigibbosa</tp:taxon-name-part></tp:taxon-name></italic>. The latter name was considered a synonym of <italic><tp:taxon-name><tp:taxon-name-part taxon-name-part-type="genus">Conostegia</tp:taxon-name-part> <tp:taxon-name-part taxon-name-part-type="species">oerstediana</tp:taxon-name-part></tp:taxon-name></italic>. See the discussion under <italic><tp:taxon-name><tp:taxon-name-part taxon-name-part-type="genus">Conostegia</tp:taxon-name-part> <tp:taxon-name-part taxon-name-part-type="species">bigibbosa</tp:taxon-name-part></tp:taxon-name></italic> for the differences between the two species. See also <xref ref-type="bibr" rid="B77">Schnell (1996)</xref> for details on crossing experiments between <italic><tp:taxon-name><tp:taxon-name-part taxon-name-part-type="genus">Conostegia</tp:taxon-name-part> <tp:taxon-name-part taxon-name-part-type="species">oerstediana</tp:taxon-name-part></tp:taxon-name></italic> and close relatives. Flowers of this species have good fragrance which has been reported on several specimens (e.i., <italic>N. Zamora 5843</italic>, <italic>5844</italic>, <italic>5845</italic>-<named-content xmlns:xlink="http://www.w3.org/1999/xlink" content-type="dwc:institutional_code" xlink:type="simple">INB</named-content>, <named-content xmlns:xlink="http://www.w3.org/1999/xlink" content-type="dwc:institutional_code" xlink:type="simple">MO</named-content>). These flowers have been observed to be visited by <italic><tp:taxon-name><tp:taxon-name-part taxon-name-part-type="genus">Bombus</tp:taxon-name-part> <tp:taxon-name-part taxon-name-part-type="species">volluceloides</tp:taxon-name-part></tp:taxon-name></italic> and other large unidentified bees. Berries of this species have a good taste. <xref ref-type="bibr" rid="B77">Schnell (1996)</xref> notes the almost exclusivity of growing on volcanic soils of this species and <xref ref-type="bibr" rid="B84">Umaña Dodero (1988)</xref> documented peak flowering in December for populations in Grecia, Costa Rica. <italic><tp:taxon-name><tp:taxon-name-part taxon-name-part-type="genus">Phoradendron</tp:taxon-name-part> <tp:taxon-name-part taxon-name-part-type="species">chrysocladon</tp:taxon-name-part></tp:taxon-name></italic> A. Gray has been reported as a parasite of <italic><tp:taxon-name><tp:taxon-name-part taxon-name-part-type="genus">Conostegia</tp:taxon-name-part> <tp:taxon-name-part taxon-name-part-type="species">oerstediana</tp:taxon-name-part></tp:taxon-name></italic> (Braby and Nishida, 2010).</p></tp:treatment-sec><tp:treatment-sec sec-type="material" id="SECID0EFXLM"><title>Specimens examined.</title><p>
            <bold>NICARAGUA. Granada</bold>: in forest on Mombacho Volcano, Williams 20009, 20039 (<named-content xmlns:xlink="http://www.w3.org/1999/xlink" content-type="dwc:institutional_code" xlink:type="simple">MO</named-content>, <named-content xmlns:xlink="http://www.w3.org/1999/xlink" content-type="dwc:institutional_code" xlink:type="simple">NY</named-content>).</p><p>
            <bold>COSTA RICA. Alajuela</bold>: Los Angeles de Heredia, Brenes 14646 (<named-content xmlns:xlink="http://www.w3.org/1999/xlink" content-type="dwc:institutional_code" xlink:type="simple">CR</named-content>, <named-content xmlns:xlink="http://www.w3.org/1999/xlink" content-type="dwc:institutional_code" xlink:type="simple">NY</named-content>); Los Angeles de San Ramón, Brenes 168, 3820, 6093, 6711, 13630 (<named-content xmlns:xlink="http://www.w3.org/1999/xlink" content-type="dwc:institutional_code" xlink:type="simple">CR</named-content>, <named-content xmlns:xlink="http://www.w3.org/1999/xlink" content-type="dwc:institutional_code" xlink:type="simple">NY</named-content>); El Socorro de San Ramón (Haut de la Palma), Brenes 5242 (<named-content xmlns:xlink="http://www.w3.org/1999/xlink" content-type="dwc:institutional_code" xlink:type="simple">CR</named-content>, <named-content xmlns:xlink="http://www.w3.org/1999/xlink" content-type="dwc:institutional_code" xlink:type="simple">NY</named-content>); San Miguel Arriba de Grecia, Finca Arnold Haehner, Kriebel 5408 (<named-content xmlns:xlink="http://www.w3.org/1999/xlink" content-type="dwc:institutional_code" xlink:type="simple">INB</named-content>, <named-content xmlns:xlink="http://www.w3.org/1999/xlink" content-type="dwc:institutional_code" xlink:type="simple">NY</named-content>); Zarcero, Upper edge tropical zone, Pacific watershed edge of woodland, Smith 7 (<named-content xmlns:xlink="http://www.w3.org/1999/xlink" content-type="dwc:institutional_code" xlink:type="simple">NY</named-content>); near Tapezco River, Cordillera Central, about 10 km north of Zarcero, Williams et al. 28927 (<named-content xmlns:xlink="http://www.w3.org/1999/xlink" content-type="dwc:institutional_code" xlink:type="simple">NY</named-content>). <bold>Cartago</bold>: <!--PageBreak-->Paraíso, Parque Nacional Tapantí Macizo de La Muerte, a orilla de la calle el cruce de Río Humo al tunnel, Acosta and Ramírez 572 (<named-content xmlns:xlink="http://www.w3.org/1999/xlink" content-type="dwc:institutional_code" xlink:type="simple">INB</named-content>, <named-content xmlns:xlink="http://www.w3.org/1999/xlink" content-type="dwc:institutional_code" xlink:type="simple">MO</named-content>, <named-content xmlns:xlink="http://www.w3.org/1999/xlink" content-type="dwc:institutional_code" xlink:type="simple">NY</named-content>); a 20 metros del río Grande de Orosi, Tapantí, Jiménez 1596 (<named-content xmlns:xlink="http://www.w3.org/1999/xlink" content-type="dwc:institutional_code" xlink:type="simple">CR</named-content>, <named-content xmlns:xlink="http://www.w3.org/1999/xlink" content-type="dwc:institutional_code" xlink:type="simple">NY</named-content>); Paraíso, Parque Nacional Tapantí Macizo de La Muerte, Alrededores de la estación, Kriebel 5338 (<named-content xmlns:xlink="http://www.w3.org/1999/xlink" content-type="dwc:institutional_code" xlink:type="simple">INB</named-content>, <named-content xmlns:xlink="http://www.w3.org/1999/xlink" content-type="dwc:institutional_code" xlink:type="simple">NY</named-content>); Woods beside Río Sombrero, 1.5 km S. of Muneco, Lent 1904 (<named-content xmlns:xlink="http://www.w3.org/1999/xlink" content-type="dwc:institutional_code" xlink:type="simple">NY</named-content>); P. N. Tapantí, 500 meters after Rangers Station, Vargas and Villalobos 3827 (<named-content xmlns:xlink="http://www.w3.org/1999/xlink" content-type="dwc:institutional_code" xlink:type="simple">INB</named-content>, <named-content xmlns:xlink="http://www.w3.org/1999/xlink" content-type="dwc:institutional_code" xlink:type="simple">MO</named-content>, <named-content xmlns:xlink="http://www.w3.org/1999/xlink" content-type="dwc:institutional_code" xlink:type="simple">NY</named-content>). <bold>Heredia</bold>: Collected along the slopes of Cerro Zurquí above the Río Para Blanco, Taylor 17631 (<named-content xmlns:xlink="http://www.w3.org/1999/xlink" content-type="dwc:institutional_code" xlink:type="simple">NY</named-content>). <bold>Puntarenas</bold>: Cordillera de Tilarán, Road to San Luís about 3 km downslope from the Monteverde Cloud Forest Reserve Station, Almeda and Daniel 7179 (<named-content xmlns:xlink="http://www.w3.org/1999/xlink" content-type="dwc:institutional_code" xlink:type="simple">CAS</named-content>, <named-content xmlns:xlink="http://www.w3.org/1999/xlink" content-type="dwc:institutional_code" xlink:type="simple">NY</named-content>); Monteverde San Luis Cerro Chomogo, Kriebel et al. 5515 (<named-content xmlns:xlink="http://www.w3.org/1999/xlink" content-type="dwc:institutional_code" xlink:type="simple">INB</named-content>, <named-content xmlns:xlink="http://www.w3.org/1999/xlink" content-type="dwc:institutional_code" xlink:type="simple">NY</named-content>); Monteverde property of John Campbell, Lumer 1013 (<named-content xmlns:xlink="http://www.w3.org/1999/xlink" content-type="dwc:institutional_code" xlink:type="simple">NY</named-content>). <bold>San José</bold>: Vicinity of Altos Tablazo about 10 km. W of Tablon and SE of Higuito, Almeda et al. 2841 (<named-content xmlns:xlink="http://www.w3.org/1999/xlink" content-type="dwc:institutional_code" xlink:type="simple">CR</named-content>, <named-content xmlns:xlink="http://www.w3.org/1999/xlink" content-type="dwc:institutional_code" xlink:type="simple">NY</named-content>); Old cart road to Limon, 5.6 km N of San Jeronimo, near La Palma, Hill et al. 17791 <!--PageBreak-->(<named-content xmlns:xlink="http://www.w3.org/1999/xlink" content-type="dwc:institutional_code" xlink:type="simple">CR</named-content>); Acosta, Salvaje, Kriebel 5416 (<named-content xmlns:xlink="http://www.w3.org/1999/xlink" content-type="dwc:institutional_code" xlink:type="simple">INB</named-content>, <named-content xmlns:xlink="http://www.w3.org/1999/xlink" content-type="dwc:institutional_code" xlink:type="simple">NY</named-content>); Alto La Palma, Lumer 1341 (<named-content xmlns:xlink="http://www.w3.org/1999/xlink" content-type="dwc:institutional_code" xlink:type="simple">NY</named-content>); La Palma, Tonduz 7427 (<named-content xmlns:xlink="http://www.w3.org/1999/xlink" content-type="dwc:institutional_code" xlink:type="simple">NY</named-content>); Heavily pastured slopes between Volcán Barba and Irazú about 5 miles northeast of San Vicente, Wilbur and Stone 9666 (<named-content xmlns:xlink="http://www.w3.org/1999/xlink" content-type="dwc:institutional_code" xlink:type="simple">CR</named-content>, <named-content xmlns:xlink="http://www.w3.org/1999/xlink" content-type="dwc:institutional_code" xlink:type="simple">NY</named-content>); in mountains near Tarbaca about 15 kms south of San José, Williams 19466 (<named-content xmlns:xlink="http://www.w3.org/1999/xlink" content-type="dwc:institutional_code" xlink:type="simple">NY</named-content>).</p><p>
            <bold>PANAMA. Chiriquí</bold>: Vicinity of Gualaca ca 8 mi from Planes de Hornito, La Fortuna on road to damsite, Antonio 5157 (<named-content xmlns:xlink="http://www.w3.org/1999/xlink" content-type="dwc:institutional_code" xlink:type="simple">MO</named-content>, <named-content xmlns:xlink="http://www.w3.org/1999/xlink" content-type="dwc:institutional_code" xlink:type="simple">NY</named-content>); Fortuna Dam region, along Quebrada Arena near continental divide, McPherson 8723 (<named-content xmlns:xlink="http://www.w3.org/1999/xlink" content-type="dwc:institutional_code" xlink:type="simple">NY</named-content>); above Boquete near Parque Nacional Volcan Barú, along Río Caldera in Alto Chiquero, Penneys and Olmos 1738 (<named-content xmlns:xlink="http://www.w3.org/1999/xlink" content-type="dwc:institutional_code" xlink:type="simple">NY</named-content>); Distrito de Bugaba, Santa Clara, Hartmann’s finca, van der Werff and Herrera 7091 (<named-content xmlns:xlink="http://www.w3.org/1999/xlink" content-type="dwc:institutional_code" xlink:type="simple">MO</named-content>, <named-content xmlns:xlink="http://www.w3.org/1999/xlink" content-type="dwc:institutional_code" xlink:type="simple">NY</named-content>).</p></tp:treatment-sec><ref-list><ref id="B77"><mixed-citation xmlns:xlink="http://www.w3.org/1999/xlink" xlink:type="simple">
          <person-group><name name-style="western"><surname>Schnell</surname><given-names>CE</given-names></name></person-group> (<year>1996</year>) <source>The Genus <italic><tp:taxon-name><tp:taxon-name-part taxon-name-part-type="genus">Conostegia</tp:taxon-name-part></tp:taxon-name></italic> (<tp:taxon-name><tp:taxon-name-part taxon-name-part-type="family">Melastomataceae</tp:taxon-name-part></tp:taxon-name>)</source>. <comment>PhD thesis</comment>, <publisher-name>Harvard University</publisher-name>.</mixed-citation></ref><ref id="B84"><mixed-citation xmlns:xlink="http://www.w3.org/1999/xlink" xlink:type="simple">
          <person-group><name name-style="western"><surname>Umaña Dodero</surname><given-names>G</given-names></name></person-group> (<year>1988</year>) <article-title>Fenología de <italic><tp:taxon-name><tp:taxon-name-part taxon-name-part-type="genus">Conostegia</tp:taxon-name-part> <tp:taxon-name-part taxon-name-part-type="species">oerstediana</tp:taxon-name-part></tp:taxon-name></italic> Berg ex Triana y <italic><tp:taxon-name><tp:taxon-name-part taxon-name-part-type="genus">C.</tp:taxon-name-part> <tp:taxon-name-part taxon-name-part-type="species">xalapensis</tp:taxon-name-part></tp:taxon-name></italic> (Bonpl.) D. Don (<tp:taxon-name><tp:taxon-name-part taxon-name-part-type="family">Melastomataceae</tp:taxon-name-part></tp:taxon-name>) en el Bosque del Niño, Reserva Forestal de Grecia, Costa Rica.</article-title> <source>Brenesia</source> <volume>30</volume>: <fpage>27</fpage>–<lpage>37</lpage>.</mixed-citation></ref></ref-list></tp:taxon-treatment>
