# Supplementary material for: A Monograph of Conostegia (Melastomataceae, Miconieae)
Source: PhytoKeys. 2016 Jul 20;(67):1–326. doi: 10.3897/phytokeys.67.6703 (PMC4972245; doi:10.3897/phytokeys.67.6703)
Supplement: XML Treatment for Conostegia procera [file phytokeys.67.6703-treatment23.xml]

<!DOCTYPE tp:taxon-treatment
  PUBLIC "-//TaxonX//DTD Taxonomic Treatment Publishing DTD v0 20100105//EN" "tax-treatment-NSO.dtd">
<tp:taxon-treatment xmlns:tp="http://www.plazi.org/taxpub"><tp:treatment-meta><kwd-group><label>Taxon classification</label><kwd><named-content content-type="kingdom">Plantae</named-content></kwd><kwd><named-content content-type="order">Myrtales</named-content></kwd><kwd><named-content content-type="family">Melastomataceae</named-content></kwd></kwd-group><mixed-citation publication-type="journal"><person-group><name><surname>Kriebel</surname><given-names>Ricardo</given-names></name></person-group><article-title>A Monograph of <italic><tp:taxon-name><tp:taxon-name-part taxon-name-part-type="genus">Conostegia</tp:taxon-name-part></tp:taxon-name></italic> (<tp:taxon-name><tp:taxon-name-part taxon-name-part-type="family">Melastomataceae</tp:taxon-name-part></tp:taxon-name>, <tp:taxon-name><tp:taxon-name-part taxon-name-part-type="tribe">Miconieae</tp:taxon-name-part></tp:taxon-name>)</article-title><source>PhytoKeys</source><day>20</day><month>7</month><year>2016</year><volume>2016</volume><issue>67</issue><fpage>1</fpage><lpage>326</lpage><pub-id pub-id-type="doi">10.3897/phytokeys.67.6703</pub-id></mixed-citation></tp:treatment-meta><tp:nomenclature><tp:taxon-name>
            <tp:taxon-name-part taxon-name-part-type="genus">Conostegia</tp:taxon-name-part>
            <tp:taxon-name-part taxon-name-part-type="species">procera</tp:taxon-name-part>
          </tp:taxon-name><tp:taxon-authority>(Swartz) D. Don ex DC</tp:taxon-authority><tp:nomenclature-citation-list><tp:nomenclature-citation><tp:taxon-name>
                <tp:taxon-name-part taxon-name-part-type="genus">Conostegia</tp:taxon-name-part> <tp:taxon-name-part taxon-name-part-type="species">procera</tp:taxon-name-part></tp:taxon-name><comment>(Swartz) D. Don ex DC., Prodr. 3: 174. 1828. <tp:taxon-name><tp:taxon-name-part taxon-name-part-type="genus">Melastoma</tp:taxon-name-part> <tp:taxon-name-part taxon-name-part-type="species">procera</tp:taxon-name-part></tp:taxon-name> Swartz, Prodr. Veg. Ind. Occ. 68. 1788. Type Jamaica. no date, O. Swartz s.n. (lectotype: S!, designated here; isolectotype: <named-content xmlns:xlink="http://www.w3.org/1999/xlink" content-type="dwc:institutional_code" xlink:type="simple">BM</named-content>!).</comment></tp:nomenclature-citation><!--PageBreak--></tp:nomenclature-citation-list></tp:nomenclature><tp:treatment-sec sec-type="description" id="SECID0EVPMM"><title>Description.</title><p>Trees to about 7 m tall with subtetragonal, stems stellate pubescent apically, glabrous to glabrescent with age; the nodal line present. Leaves of a pair equal to somewhat unequal in length. Petiole 1–5 cm. Leaf blades 4–15.5 × 3.1–7 cm, 3-nerved, elliptic, the base obtuse, the apex obtuse, acute or acuminate, the margin entire or weakly crenulate-dentate near the apex, the adaxial surface glabrous, the abaxial surface glabrous except for tuft domatia of stipitate branching hairs present at the base of the leaf and minute puncticulate glands throughout the surface. Inflorescence a terminal panicle 5–17.7 cm long branched above the base, rachis flattened accessory branches absent or present, bracts and bracteoles linear, 2–3 mm long, deciduous or appearing absent. Pedicels 5–12 mm. Flowers 6 merous, calyptrate. Floral buds 11–18 × 5–7 mm, elliptic pyriform, the base rounded, apex acuminate and apiculate, slightly constricted in the middle, the hypanthium 4–5 × 4.5–5.25 mm, glabrous and ribbed. Petals 10–14 × 6–9 mm, white or pinkish white, obtriangular, spreading, emarginate, glabrous. Stamens (17-)18(-20), 6–7.5 mm long, the filaments 3.5–4 mm long, reportedly yellow, anthers 3.5–4 × 0.5–1 mm, linear, yellow, slightly laterally compressed, the pore ca. 0.2 mm wide, terminal. Ovary (5-)6(-7) locular, inferior, the apex glabrous and elevated into a conspicuous collar around the style. Style 7–8 mm long, bending below the stigma, vertical and horizontal distance from the anthers to the stigma absent; stigma, punctate, ca. 0.5 mm wide. Dry berry 7–9 × 7–9 mm. Seeds 0.5–0.75 mm, ovoid to pyramidal, the testa angulate and smooth to slightly roughened.</p></tp:treatment-sec><tp:treatment-sec sec-type="distribution" id="SECID0E1PMM"><title>Distribution</title><p>(Fig. <xref ref-type="fig" rid="F99">99</xref>). Endemic to Jamaica, 500–1300 m in elevation.</p><fig id="F99" position="float" orientation="portrait"><label>Figure 99.</label><caption><p>Distribution of <italic><tp:taxon-name><tp:taxon-name-part taxon-name-part-type="genus">Conostegia</tp:taxon-name-part> <tp:taxon-name-part taxon-name-part-type="species">procera</tp:taxon-name-part></tp:taxon-name></italic>.</p></caption><graphic xmlns:xlink="http://www.w3.org/1999/xlink" xlink:href="phytokeys-067-001-g099.jpg" position="float" orientation="portrait" xlink:type="simple" id="oo_96457.jpg"/></fig><p>
            <italic><tp:taxon-name><tp:taxon-name-part taxon-name-part-type="genus">Conostegia</tp:taxon-name-part> <tp:taxon-name-part taxon-name-part-type="species">procera</tp:taxon-name-part></tp:taxon-name></italic> can be recognized by its leaves with mite domatia, usually white flowers, and ribbed hypanthium. <xref ref-type="bibr" rid="B77">Schnell (1996)</xref> found this species does not overlap in flowering time with the other Jamaican endemics. <xref ref-type="bibr" rid="B77">Schnell (1996)</xref> thought <italic><tp:taxon-name><tp:taxon-name-part taxon-name-part-type="genus">Conostegia</tp:taxon-name-part> <tp:taxon-name-part taxon-name-part-type="species">procera</tp:taxon-name-part></tp:taxon-name></italic> highly resembled <italic><tp:taxon-name><tp:taxon-name-part taxon-name-part-type="genus">Conostegia</tp:taxon-name-part> <tp:taxon-name-part taxon-name-part-type="species">jaliscana</tp:taxon-name-part></tp:taxon-name></italic> and placed it in a section together with the rest of Jamaican endemics. The molecular phylogeny places both Jamaican endemics sampled (including <italic><tp:taxon-name><tp:taxon-name-part taxon-name-part-type="genus">Conostegia</tp:taxon-name-part> <tp:taxon-name-part taxon-name-part-type="species">procera</tp:taxon-name-part></tp:taxon-name></italic>) forming a well supported clade and belonging to a clade that also includes <italic><tp:taxon-name><tp:taxon-name-part taxon-name-part-type="genus">Conostegia</tp:taxon-name-part> <tp:taxon-name-part taxon-name-part-type="species">rufescens</tp:taxon-name-part></tp:taxon-name></italic> and <italic><tp:taxon-name><tp:taxon-name-part taxon-name-part-type="genus">Conostegia</tp:taxon-name-part> <tp:taxon-name-part taxon-name-part-type="species">cuatrecasii</tp:taxon-name-part></tp:taxon-name></italic>. <italic><tp:taxon-name><tp:taxon-name-part taxon-name-part-type="genus">Conostegia</tp:taxon-name-part> <tp:taxon-name-part taxon-name-part-type="species">jaliscana</tp:taxon-name-part></tp:taxon-name></italic> on the other hand falls with species of the giant stigma clade, which is centered in Central America.</p></tp:treatment-sec><tp:treatment-sec sec-type="material" id="SECID0ELTMM"><title>Specimens examined.</title><p>
            <bold>JAMAICA. St. Andrew</bold>: Southwest slope of Mt. Horeb above Hardwar Gap, Proctor 10321 (<named-content xmlns:xlink="http://www.w3.org/1999/xlink" content-type="dwc:institutional_code" xlink:type="simple">NY</named-content>). <bold>St. Thomas</bold>: Hillside, Mansfield, Britton 3607 (<named-content xmlns:xlink="http://www.w3.org/1999/xlink" content-type="dwc:institutional_code" xlink:type="simple">NY</named-content>); Mountain trail between House Hill and Cuna Cuna Gap, Maxon 8949 (<named-content xmlns:xlink="http://www.w3.org/1999/xlink" content-type="dwc:institutional_code" xlink:type="simple">NY</named-content>).</p></tp:treatment-sec><ref-list><ref id="B77"><mixed-citation xmlns:xlink="http://www.w3.org/1999/xlink" xlink:type="simple">
          <person-group><name name-style="western"><surname>Schnell</surname><given-names>CE</given-names></name></person-group> (<year>1996</year>) <source>The Genus <italic><tp:taxon-name><tp:taxon-name-part taxon-name-part-type="genus">Conostegia</tp:taxon-name-part></tp:taxon-name></italic> (<tp:taxon-name><tp:taxon-name-part taxon-name-part-type="family">Melastomataceae</tp:taxon-name-part></tp:taxon-name>)</source>. <comment>PhD thesis</comment>, <publisher-name>Harvard University</publisher-name>.</mixed-citation></ref></ref-list></tp:taxon-treatment>
