# Supplementary material for: A Monograph of Conostegia (Melastomataceae, Miconieae)
Source: PhytoKeys. 2016 Jul 20;(67):1–326. doi: 10.3897/phytokeys.67.6703 (PMC4972245; doi:10.3897/phytokeys.67.6703)
Supplement: XML Treatment for Conostegia rhodopetala [file phytokeys.67.6703-treatment25.xml]

<!DOCTYPE tp:taxon-treatment
  PUBLIC "-//TaxonX//DTD Taxonomic Treatment Publishing DTD v0 20100105//EN" "tax-treatment-NSO.dtd">
<tp:taxon-treatment xmlns:tp="http://www.plazi.org/taxpub"><tp:treatment-meta><kwd-group><label>Taxon classification</label><kwd><named-content content-type="kingdom">Plantae</named-content></kwd><kwd><named-content content-type="order">Myrtales</named-content></kwd><kwd><named-content content-type="family">Melastomataceae</named-content></kwd></kwd-group><mixed-citation publication-type="journal"><person-group><name><surname>Kriebel</surname><given-names>Ricardo</given-names></name></person-group><article-title>A Monograph of <italic><tp:taxon-name><tp:taxon-name-part taxon-name-part-type="genus">Conostegia</tp:taxon-name-part></tp:taxon-name></italic> (<tp:taxon-name><tp:taxon-name-part taxon-name-part-type="family">Melastomataceae</tp:taxon-name-part></tp:taxon-name>, <tp:taxon-name><tp:taxon-name-part taxon-name-part-type="tribe">Miconieae</tp:taxon-name-part></tp:taxon-name>)</article-title><source>PhytoKeys</source><day>20</day><month>7</month><year>2016</year><volume>2016</volume><issue>67</issue><fpage>1</fpage><lpage>326</lpage><pub-id pub-id-type="doi">10.3897/phytokeys.67.6703</pub-id></mixed-citation></tp:treatment-meta><tp:nomenclature><tp:taxon-name>
            <tp:taxon-name-part taxon-name-part-type="genus">Conostegia</tp:taxon-name-part>
            <tp:taxon-name-part taxon-name-part-type="species">rhodopetala</tp:taxon-name-part>
          </tp:taxon-name><tp:taxon-authority>Donn. Smith</tp:taxon-authority><xref ref-type="fig" rid="F101">Fig. 101</xref><!--PageBreak--><tp:nomenclature-citation-list><tp:nomenclature-citation><tp:taxon-name>
                <tp:taxon-name-part taxon-name-part-type="genus">Conostegia</tp:taxon-name-part> <tp:taxon-name-part taxon-name-part-type="species">rhodopetala</tp:taxon-name-part></tp:taxon-name><comment>Donn. Smith, Bot. Gaz. 42: 295. 1906. Type: Costa Rica. San José: La Palma de San José, 1500–1700 m, 22 May 1898, Tonduz 12347 (lectotype: <named-content xmlns:xlink="http://www.w3.org/1999/xlink" content-type="dwc:institutional_code" xlink:type="simple">NY</named-content>!, designated here; isolectotypes: <named-content xmlns:xlink="http://www.w3.org/1999/xlink" content-type="dwc:institutional_code" xlink:type="simple">BR</named-content>!, F!, <named-content xmlns:xlink="http://www.w3.org/1999/xlink" content-type="dwc:institutional_code" xlink:type="simple">US</named-content>!). Other syntypes: COSTA RICA. San José: La Palma de San José, 1500–1700 m, A. Tonduz 9702 (<named-content xmlns:xlink="http://www.w3.org/1999/xlink" content-type="dwc:institutional_code" xlink:type="simple">BR</named-content>!(2), <named-content xmlns:xlink="http://www.w3.org/1999/xlink" content-type="dwc:institutional_code" xlink:type="simple">NY</named-content>!, <named-content xmlns:xlink="http://www.w3.org/1999/xlink" content-type="dwc:institutional_code" xlink:type="simple">US</named-content>!), H. Pittier 10169 (<named-content xmlns:xlink="http://www.w3.org/1999/xlink" content-type="dwc:institutional_code" xlink:type="simple">BR</named-content>!(2), M!, <named-content xmlns:xlink="http://www.w3.org/1999/xlink" content-type="dwc:institutional_code" xlink:type="simple">US</named-content>!); Heredia: San Isidro, Rio de Las Lajas,1500 m, H. Pittier 14022 (F!, <named-content xmlns:xlink="http://www.w3.org/1999/xlink" content-type="dwc:institutional_code" xlink:type="simple">NY</named-content>!, <named-content xmlns:xlink="http://www.w3.org/1999/xlink" content-type="dwc:institutional_code" xlink:type="simple">US</named-content>!).</comment></tp:nomenclature-citation></tp:nomenclature-citation-list></tp:nomenclature><tp:treatment-sec sec-type="description" id="SECID0EO6MM"><title>Description.</title><p>Trees 3–12 m tall with tetragonal glabrous stems that sometimes have inconspicuous dendritic trichomes particularly noticeable when dry; the nodal line present but faint. Leaves of a pair equal to somewhat unequal in length. Petiole 1–7.1 cm. Leaf blades 7–23.1 × 3–9.8 cm, 3–5 plinerved, with the innermost pair of primary veins diverging from the mid vein 0.5–1 cm above the base in opposite or sub opposite fashion, elliptic to oblong or elliptic ovate, the base acute or obtuse, the apex acute to caudate, the margin entire, glabrous on both surfaces (except some specimens with tiny dendritic trichomes abaxially). Inflorescence a terminal panicle 11–25.7 cm long branched above the base but sometimes appearing branched at the base because of multiple inflorescences arising at opposing meristems at the terminal node, accessory branches present, rachis pink; bracts and bracteoles apparently lacking. Pedicel 2–15 mm. Flowers (5-)6(-7) merous, calyptrate. Floral buds 5–11 × 2.5–5 mm, obovoid pyriform, the base obtuse, the apex apiculate, slightly constricted in the middle, the hypanthium 3.5–4 × 4–4.25 mm, campanu<!--PageBreak-->late glabrous. Petals 5–7(-8.3) × 6–8 mm, pink or rarely white, obovate, spreading, the apex emarginate, glabrous. Stamens 12–15(-17), 4.5–6.5 mm long, slightly zygomorphic, the filaments 2.25–3.75 mm, white, anthers 2.5–3.25 × 0.75–1 mm, elliptic to oblong, sagittate at the base, somewhat laterally compressed, yellow, the <!--PageBreak-->pore around 0.1 mm wide, terminal to slightly ventrally inclined. Ovary (5-) 6 (-7) locular, inferior, the apex glabrous, forming a collar around the style. Style 4.5–5 mm, bent below the stigma, vertical distance between anther pore and stigma ca. -1 – -0.5 mm, horizontal distance ca. 0–1mm, stigma slightly expanded, 0.75–1 mm wide. Berry 6–7 × 6–7 mm, purple-black. Seeds 0.3–0.55 mm, ovoid to pyramidal, the testa smooth.</p><fig id="F101" position="float" orientation="portrait"><label>Figure 101.</label><caption><p>
          <italic><tp:taxon-name><tp:taxon-name-part taxon-name-part-type="genus">Conostegia</tp:taxon-name-part> <tp:taxon-name-part taxon-name-part-type="species">rhodopetala</tp:taxon-name-part></tp:taxon-name></italic>. <bold>A</bold> Inflorescence <bold>B</bold> Infrutescence <bold>C</bold> Longitudinal section of a flower bud <bold>D</bold> Pickled flower collected at late anthesis <bold>E</bold> Longitudinal section of a flower at late anthesis with petals removed <bold>F</bold> Petal <bold>G</bold> Stamen <bold>H</bold> Style. Photos <bold>A, C–H</bold> of specimen vouchered <italic>R. Kriebel 5542</italic> <bold>B</bold> from specimen vouchered <italic>R. Kriebel 5462</italic>.</p></caption><graphic xmlns:xlink="http://www.w3.org/1999/xlink" xlink:href="phytokeys-067-001-g101.jpg" position="float" orientation="portrait" xlink:type="simple" id="oo_96459.jpg"/></fig></tp:treatment-sec><tp:treatment-sec sec-type="distribution" id="SECID0EHBNM"><title>Distribution</title><p>(Fig. <xref ref-type="fig" rid="F102">102</xref>). Cloud forests in Costa Rica reaching western Panama, 700–1900 m in elevation.</p><fig id="F102" position="float" orientation="portrait"><label>Figure 102.</label><caption><p>Distribution of <italic><tp:taxon-name><tp:taxon-name-part taxon-name-part-type="genus">Conostegia</tp:taxon-name-part> <tp:taxon-name-part taxon-name-part-type="species">rhodopetala</tp:taxon-name-part></tp:taxon-name></italic>.</p></caption><graphic xmlns:xlink="http://www.w3.org/1999/xlink" xlink:href="phytokeys-067-001-g102.jpg" position="float" orientation="portrait" xlink:type="simple" id="oo_96460.jpg"/></fig><p>
            <italic><tp:taxon-name><tp:taxon-name-part taxon-name-part-type="genus">Conostegia</tp:taxon-name-part> <tp:taxon-name-part taxon-name-part-type="species">rhodopetala</tp:taxon-name-part></tp:taxon-name></italic> can be distinguished by being almost entirely glabrous, having pink inflorescences and floral buds, apiculate floral buds and pink petals. It is similar to <italic><tp:taxon-name><tp:taxon-name-part taxon-name-part-type="genus">Conostegia</tp:taxon-name-part> <tp:taxon-name-part taxon-name-part-type="species">superba</tp:taxon-name-part></tp:taxon-name></italic>, which as <xref ref-type="bibr" rid="B8">Almeda (2009)</xref> recently mentioned has wider leaves and white petals. <xref ref-type="bibr" rid="B77">Schnell (1996)</xref> noted a delay in of up to 5–6 months in fruit ripening and a much shorter fruiting than flowering season.</p><!--PageBreak--></tp:treatment-sec><tp:treatment-sec sec-type="material" id="SECID0EHDNM"><title>Specimens examined.</title><p>
            <bold>COSTA RICA. Alajuela</bold>: San Ramón, Reserva Monteverde, Sendero El Camino, Haber and Zuchowski 12398 (<named-content xmlns:xlink="http://www.w3.org/1999/xlink" content-type="dwc:institutional_code" xlink:type="simple">INB</named-content>, <named-content xmlns:xlink="http://www.w3.org/1999/xlink" content-type="dwc:institutional_code" xlink:type="simple">NY</named-content>); San Carlos, La Tigra, entre la Fila divisoria de agua (Rincón de Cedral) y cerro Bekom, Herrera et al. 8999 (<named-content xmlns:xlink="http://www.w3.org/1999/xlink" content-type="dwc:institutional_code" xlink:type="simple">CR</named-content>, <named-content xmlns:xlink="http://www.w3.org/1999/xlink" content-type="dwc:institutional_code" xlink:type="simple">MO</named-content>, <named-content xmlns:xlink="http://www.w3.org/1999/xlink" content-type="dwc:institutional_code" xlink:type="simple">NY</named-content>); vicinity of La Palma, Maxon 445 (<named-content xmlns:xlink="http://www.w3.org/1999/xlink" content-type="dwc:institutional_code" xlink:type="simple">NY</named-content>); Zapote de San Carlos, Smith 381 (<named-content xmlns:xlink="http://www.w3.org/1999/xlink" content-type="dwc:institutional_code" xlink:type="simple">NY</named-content>); Guadalupe de Zarcero, cantón de Alfaro Ruiz, Smith 702 (<named-content xmlns:xlink="http://www.w3.org/1999/xlink" content-type="dwc:institutional_code" xlink:type="simple">NY</named-content>); P. N. Juan Castro Blanco. Cuenca alta del río La Vieja. Colectando a orillas del río y en la fila, Solano et al. 2667 (<named-content xmlns:xlink="http://www.w3.org/1999/xlink" content-type="dwc:institutional_code" xlink:type="simple">INB</named-content>, <named-content xmlns:xlink="http://www.w3.org/1999/xlink" content-type="dwc:institutional_code" xlink:type="simple">NY</named-content>). <bold>Cartago</bold>: Jiménez, Pejibaye, Turrialba, Refugio El Copal, Sendero Galbula, Kriebel et al. 5462 (<named-content xmlns:xlink="http://www.w3.org/1999/xlink" content-type="dwc:institutional_code" xlink:type="simple">INB</named-content>, <named-content xmlns:xlink="http://www.w3.org/1999/xlink" content-type="dwc:institutional_code" xlink:type="simple">NY</named-content>); Volcan Turrialba on road from La Trinidad to Lechería La Central, Schnell 1076 (<named-content xmlns:xlink="http://www.w3.org/1999/xlink" content-type="dwc:institutional_code" xlink:type="simple">NY</named-content>). <bold>Heredia</bold>: Vara Blanca on road to Cariblanco, Schnell 1081 (<named-content xmlns:xlink="http://www.w3.org/1999/xlink" content-type="dwc:institutional_code" xlink:type="simple">MO</named-content>, <named-content xmlns:xlink="http://www.w3.org/1999/xlink" content-type="dwc:institutional_code" xlink:type="simple">NY</named-content>); Vara Blanca de Sarapiquí north slope of Central Cordillera, Skutch 3224 (<named-content xmlns:xlink="http://www.w3.org/1999/xlink" content-type="dwc:institutional_code" xlink:type="simple">NY</named-content>). <bold>Puntarenas</bold>: Coto Brus, Sendero Las Tablas camino a Cotoncito, Kriebel and Solano 3176 (<named-content xmlns:xlink="http://www.w3.org/1999/xlink" content-type="dwc:institutional_code" xlink:type="simple">INB</named-content>, <named-content xmlns:xlink="http://www.w3.org/1999/xlink" content-type="dwc:institutional_code" xlink:type="simple">NY</named-content>). <bold>San José</bold>: Moravia, P.N. Braulio Carrillo, Cuenca del Sarapiquí, Camino al Bajo de la Hondura, Acosta and Ramírez 389 (<named-content xmlns:xlink="http://www.w3.org/1999/xlink" content-type="dwc:institutional_code" xlink:type="simple">INB</named-content>, <named-content xmlns:xlink="http://www.w3.org/1999/xlink" content-type="dwc:institutional_code" xlink:type="simple">NY</named-content>); Woods high above Río Cascajal 3 km N.E. of Cascajal, Lent 2177 (<named-content xmlns:xlink="http://www.w3.org/1999/xlink" content-type="dwc:institutional_code" xlink:type="simple">NY</named-content>); Vicinity of El General, Skutch 2989 (<named-content xmlns:xlink="http://www.w3.org/1999/xlink" content-type="dwc:institutional_code" xlink:type="simple">MO</named-content>, <named-content xmlns:xlink="http://www.w3.org/1999/xlink" content-type="dwc:institutional_code" xlink:type="simple">NY</named-content>).</p><p>
            <bold>PANAMA. Chiriquí</bold>: Sendero Rio Hornito, Kriebel and Burke 5760 (<named-content xmlns:xlink="http://www.w3.org/1999/xlink" content-type="dwc:institutional_code" xlink:type="simple">PMA</named-content>, <named-content xmlns:xlink="http://www.w3.org/1999/xlink" content-type="dwc:institutional_code" xlink:type="simple">NY</named-content>).</p></tp:treatment-sec><ref-list><ref id="B8"><mixed-citation xmlns:xlink="http://www.w3.org/1999/xlink" xlink:type="simple">
          <person-group><name name-style="western"><surname>Almeda</surname><given-names>F</given-names></name></person-group> (<year>2009</year>) <article-title><tp:taxon-name><tp:taxon-name-part taxon-name-part-type="family">Melastomataceae</tp:taxon-name-part></tp:taxon-name>.</article-title> In: <person-group><name name-style="western"><surname>Davidse</surname><given-names>G</given-names></name><name name-style="western"><surname>Sousa-Sánchez</surname><given-names>M</given-names></name><name name-style="western"><surname>Knapp</surname><given-names>S</given-names></name><name name-style="western"><surname>Chiang</surname><given-names>F</given-names></name></person-group> (<role>Eds</role>) <source>Flora Mesoamericana</source> (<volume>vol. 4</volume>). <publisher-name>Universidad Nacional Autónoma de México</publisher-name>, <fpage>164</fpage>–<lpage>338</lpage>.</mixed-citation></ref><ref id="B77"><mixed-citation xmlns:xlink="http://www.w3.org/1999/xlink" xlink:type="simple">
          <person-group><name name-style="western"><surname>Schnell</surname><given-names>CE</given-names></name></person-group> (<year>1996</year>) <source>The Genus <italic><tp:taxon-name><tp:taxon-name-part taxon-name-part-type="genus">Conostegia</tp:taxon-name-part></tp:taxon-name></italic> (<tp:taxon-name><tp:taxon-name-part taxon-name-part-type="family">Melastomataceae</tp:taxon-name-part></tp:taxon-name>)</source>. <comment>PhD thesis</comment>, <publisher-name>Harvard University</publisher-name>.</mixed-citation></ref></ref-list></tp:taxon-treatment>
