# Supplementary material for: A Monograph of Conostegia (Melastomataceae, Miconieae)
Source: PhytoKeys. 2016 Jul 20;(67):1–326. doi: 10.3897/phytokeys.67.6703 (PMC4972245; doi:10.3897/phytokeys.67.6703)
Supplement: XML Treatment for Conostegia rufescens [file phytokeys.67.6703-treatment26.xml]

<!DOCTYPE tp:taxon-treatment
  PUBLIC "-//TaxonX//DTD Taxonomic Treatment Publishing DTD v0 20100105//EN" "tax-treatment-NSO.dtd">
<tp:taxon-treatment xmlns:tp="http://www.plazi.org/taxpub"><tp:treatment-meta><kwd-group><label>Taxon classification</label><kwd><named-content content-type="kingdom">Plantae</named-content></kwd><kwd><named-content content-type="order">Myrtales</named-content></kwd><kwd><named-content content-type="family">Melastomataceae</named-content></kwd></kwd-group><mixed-citation publication-type="journal"><person-group><name><surname>Kriebel</surname><given-names>Ricardo</given-names></name></person-group><article-title>A Monograph of <italic><tp:taxon-name><tp:taxon-name-part taxon-name-part-type="genus">Conostegia</tp:taxon-name-part></tp:taxon-name></italic> (<tp:taxon-name><tp:taxon-name-part taxon-name-part-type="family">Melastomataceae</tp:taxon-name-part></tp:taxon-name>, <tp:taxon-name><tp:taxon-name-part taxon-name-part-type="tribe">Miconieae</tp:taxon-name-part></tp:taxon-name>)</article-title><source>PhytoKeys</source><day>20</day><month>7</month><year>2016</year><volume>2016</volume><issue>67</issue><fpage>1</fpage><lpage>326</lpage><pub-id pub-id-type="doi">10.3897/phytokeys.67.6703</pub-id></mixed-citation></tp:treatment-meta><tp:nomenclature><tp:taxon-name>
            <tp:taxon-name-part taxon-name-part-type="genus">Conostegia</tp:taxon-name-part>
            <tp:taxon-name-part taxon-name-part-type="species">rufescens</tp:taxon-name-part>
          </tp:taxon-name><tp:taxon-authority>Naudin</tp:taxon-authority><xref ref-type="fig" rid="F103">Fig. 103</xref><tp:nomenclature-citation-list><tp:nomenclature-citation><tp:taxon-name>
                <tp:taxon-name-part taxon-name-part-type="genus">Conostegia</tp:taxon-name-part> <tp:taxon-name-part taxon-name-part-type="species">rufescens</tp:taxon-name-part></tp:taxon-name><comment>Naudin, Ann. Sc. Nat. Bot. ser. 3 16: 108. 1850. Type: Jamaica. no date, W. Purdie s.n. (<xref ref-type="bibr" rid="B77">Schnell (1996)</xref> cited holotype at P “fide Almeda pers. com.” but annotated that of K as the holotype; isotypes: <named-content xmlns:xlink="http://www.w3.org/1999/xlink" content-type="dwc:institutional_code" xlink:type="simple">GH</named-content>!, K!, fragment <named-content xmlns:xlink="http://www.w3.org/1999/xlink" content-type="dwc:institutional_code" xlink:type="simple">BR</named-content>).</comment></tp:nomenclature-citation><tp:nomenclature-citation><tp:taxon-name>
                <tp:taxon-name-part taxon-name-part-type="genus">Conostegia</tp:taxon-name-part> <tp:taxon-name-part taxon-name-part-type="species">formosa</tp:taxon-name-part></tp:taxon-name><comment>Macfad., Fl. Jamaica 2: 70. 1850; nom. inval.</comment></tp:nomenclature-citation><tp:nomenclature-citation><tp:taxon-name>
                <tp:taxon-name-part taxon-name-part-type="genus">Conostegia</tp:taxon-name-part> <tp:taxon-name-part taxon-name-part-type="species">puberula</tp:taxon-name-part></tp:taxon-name><comment>Cogn., DC Monog. Phan. 7: 703. 1891. Type: NICARAGUA. Chontales: no date, B. Seemann 30 (lectotype: <named-content xmlns:xlink="http://www.w3.org/1999/xlink" content-type="dwc:institutional_code" xlink:type="simple">BM</named-content>!, designated here; isolectotypes: <named-content xmlns:xlink="http://www.w3.org/1999/xlink" content-type="dwc:institutional_code" xlink:type="simple">BR</named-content>, K!, <named-content xmlns:xlink="http://www.w3.org/1999/xlink" content-type="dwc:institutional_code" xlink:type="simple">LE</named-content>, W). Additional syntype: Costa Rica. Naranjo, Wendland s.n. (<named-content xmlns:xlink="http://www.w3.org/1999/xlink" content-type="dwc:institutional_code" xlink:type="simple">GOET</named-content>).</comment></tp:nomenclature-citation><tp:nomenclature-citation><tp:taxon-name>
                <tp:taxon-name-part taxon-name-part-type="genus">Conostegia</tp:taxon-name-part> <tp:taxon-name-part taxon-name-part-type="species">hotteana</tp:taxon-name-part></tp:taxon-name><comment>Urban &amp; Ekman, Ark. Bot. 22a 17: 29. 1929. Type: Haiti. Massif de la Hotte, western group, Dame-Marie, Montagniac, 500 m, Ekman 10324 (holotype: S!; isotypes: A!, C, <named-content xmlns:xlink="http://www.w3.org/1999/xlink" content-type="dwc:institutional_code" xlink:type="simple">IJ</named-content>, <named-content xmlns:xlink="http://www.w3.org/1999/xlink" content-type="dwc:institutional_code" xlink:type="simple">NY</named-content>!, <named-content xmlns:xlink="http://www.w3.org/1999/xlink" content-type="dwc:institutional_code" xlink:type="simple">US</named-content>!).</comment></tp:nomenclature-citation><tp:nomenclature-citation><tp:taxon-name>
                <tp:taxon-name-part taxon-name-part-type="genus">Conostegia</tp:taxon-name-part> <tp:taxon-name-part taxon-name-part-type="species">affinis</tp:taxon-name-part></tp:taxon-name><comment>Urban, Arkiv. Bot. 22a 17: 29. 1929. Type: Haiti. Massif de la Hotte, western group, Jeremie, near La Source Chaude, E. Ekman 10264 (holotype: S!).</comment></tp:nomenclature-citation></tp:nomenclature-citation-list></tp:nomenclature><tp:treatment-sec sec-type="description" id="SECID0EVLNM"><title>Description.</title><p>Shrubs to trees 1.5–20 m tall with tetragonal to terete slightly ridged stems that are usually densely covered with small brown dendritic trichomes sometimes intermixed with sessile stellate and stalked-stellate trichomes, sometimes glabrescent; the nodal line present (sometimes obscured by indument). Leaves of a pair equal to somewhat unequal in length. Petioles 0.4–5 cm, occasionally densely setose adaxially. Leaf blades 8–27 × 3–10.5 cm, 3–5 nerved or if plinerved, with the innermost diverging from the mid vein up to about 1 cm above the base in opposite or sub opposite or alternate fashion, elliptic, the base obtuse to acute and sometimes decurrent on the petiole, the apex acute, acuminate or short-caudate, the margin entire to denticulate, the adaxial foliar surface essentially glabrous, the abaxial surface densely or lightly furfuraceous or puberulent with mealy brown stellate or branching trichomes, sessile or short stipitate, thick bodied and short branched. Inflorescence a terminal panicle 5–23 cm branched well above the base but sometimes appearing branched at the base because of multiple inflorescences arising at opposing meristems at the terminal node and with the flowers frequently clustered at the end of the branches, accessory branches absent or present, the rachis pubsecent with brown stellate and branching trichomes, bracts early deciduous or absent, the bracteoles to 3 mm, deciduous. Pedicel 1–3 mm. Flowers 7–8(-12) merous, calyptrate. Floral buds 5.5–12.75 × 3–7 mm, broadly pyriform, the base and apex obtuse to acute, slightly constricted below the torus, the hypanthium 3.5–4.5 × 4–5 mm, ferrugineous. Petals 7–11 × 5–7.5 mm, white or pink, obovate, spreading, rounded-truncate to emarginate, glabrous. Stamens 20–28, 6–7 mm, slightly zygomorphic, the filaments 3.5–5.25 mm, white, anthers 2.75–3.5 × 0.5–0.75 mm, linear and often recurved, yellow or rarely pink or yellow with a pink tip, the base sagittate, somewhat laterally compressed, the pore ca. 0.1 mm, subterminal. Ovary 10–14 locular, inferior, apically glabrous and with a conspicuous collar around the style base. Style 4–7 mm long, straight or slightly bending just below the stigma, distance from the anthers to the stigma ca. -1.5–0 mm, horizontal ca. distance 0–2 mm; stigma capitate, 1.25–75 mm wide. Berry 9–15 × 9–15 mm, blue-black to purple. Seeds 0.5–0.7 mm long, obliquely pyramidal.</p><fig id="F103" position="float" orientation="portrait"><label>Figure 103.</label><caption><p>
          <italic><tp:taxon-name><tp:taxon-name-part taxon-name-part-type="genus">Conostegia</tp:taxon-name-part> <tp:taxon-name-part taxon-name-part-type="species">rufescens</tp:taxon-name-part></tp:taxon-name></italic>. <bold>A</bold> Habit and morphotype with revolute leaf base <bold>B</bold> Leaf abaxial surface <bold>C</bold> Flower at anthesis <bold>D</bold> Berry <bold>E</bold> Longitudinal section of a flower bud <bold>F</bold> Pickled flower at anthesis <bold>G</bold> Longitudinal section of a flower at anthesis <bold>H</bold> Petal <bold>I</bold> Stamen <bold>J</bold> Style. Photograph <bold>A</bold> from voucher <italic>R. Kriebel 5635</italic> <bold>B, C</bold> from <italic>R. Kriebel 5314</italic> <bold>D</bold> by E. Salicetti <bold>E–J</bold> from <italic>R. Kriebel 5687</italic>.</p></caption><graphic xmlns:xlink="http://www.w3.org/1999/xlink" xlink:href="phytokeys-067-001-g103.jpg" position="float" orientation="portrait" xlink:type="simple" id="oo_96461.jpg"/></fig></tp:treatment-sec><tp:treatment-sec sec-type="distribution" id="SECID0ETNNM"><title>Distribution</title><p>(Fig. <xref ref-type="fig" rid="F104">104</xref>). In the mainland ranging from Nicaragua through Costa Rica and Panama to Colombia and Ecuador, in the Caribbean known from Dominican Republic, Jamaica, Haiti, and Puerto Rico, from sea level to 1700 m elevation.</p><fig id="F104" position="float" orientation="portrait"><label>Figure 104.</label><caption><p>Distribution of <italic><tp:taxon-name><tp:taxon-name-part taxon-name-part-type="genus">Conostegia</tp:taxon-name-part> <tp:taxon-name-part taxon-name-part-type="species">rufescens</tp:taxon-name-part></tp:taxon-name></italic>.</p></caption><graphic xmlns:xlink="http://www.w3.org/1999/xlink" xlink:href="phytokeys-067-001-g104.jpg" position="float" orientation="portrait" xlink:type="simple" id="oo_96462.jpg"/></fig><p>
            <italic><tp:taxon-name><tp:taxon-name-part taxon-name-part-type="genus">Conostegia</tp:taxon-name-part> <tp:taxon-name-part taxon-name-part-type="species">rufescens</tp:taxon-name-part></tp:taxon-name></italic> can be recognized by its dense but short indument of mainly small brown dendritic trichomes covering floral buds and veins on the abaxial leaf surface. This species is variable in habit, the amount of indument on the leaves and the shape of the leaf base. In Costa Rica for example, one can find shrubs to small trees in Braulio Carrillo National Park at 500 meters elevation with acute leaf bases and in the same park at 1500 meters tall trees with decurrent leaf bases. <italic><tp:taxon-name><tp:taxon-name-part taxon-name-part-type="genus">Conostegia</tp:taxon-name-part> <tp:taxon-name-part taxon-name-part-type="species">rufescens</tp:taxon-name-part></tp:taxon-name></italic> can be easily confused with <italic><tp:taxon-name><tp:taxon-name-part taxon-name-part-type="genus">Conostegia</tp:taxon-name-part> <tp:taxon-name-part taxon-name-part-type="species">centronioides</tp:taxon-name-part></tp:taxon-name></italic> and <italic><tp:taxon-name><tp:taxon-name-part taxon-name-part-type="genus">Conostegia</tp:taxon-name-part> <tp:taxon-name-part taxon-name-part-type="species">rubiginosa</tp:taxon-name-part></tp:taxon-name></italic> on the basis of the rusty indument. The latter two species differ from <italic><tp:taxon-name><tp:taxon-name-part taxon-name-part-type="genus">Conostegia</tp:taxon-name-part> <tp:taxon-name-part taxon-name-part-type="species">rufescens</tp:taxon-name-part></tp:taxon-name></italic> in their exserted styles. <xref ref-type="bibr" rid="B77">Schnell (1996)</xref> noted limited local flowering seasons and differentiation between population in flowering time due to local adaptation. <xref ref-type="bibr" rid="B77">Schnell (1996)</xref> also studied a population in Alto La Palma, Costa Rica, and noted brief and concentrated flowering peaks, more so than he observed in other species such as <italic><tp:taxon-name><tp:taxon-name-part taxon-name-part-type="genus">Conostegia</tp:taxon-name-part> <tp:taxon-name-part taxon-name-part-type="species">macrantha</tp:taxon-name-part></tp:taxon-name></italic>, <italic><tp:taxon-name><tp:taxon-name-part taxon-name-part-type="genus">Conostegia</tp:taxon-name-part> <tp:taxon-name-part taxon-name-part-type="species">montana</tp:taxon-name-part></tp:taxon-name></italic>, <italic><tp:taxon-name><tp:taxon-name-part taxon-name-part-type="genus">Conostegia</tp:taxon-name-part> <tp:taxon-name-part taxon-name-part-type="species">oerstediana</tp:taxon-name-part></tp:taxon-name></italic>, and <italic><tp:taxon-name><tp:taxon-name-part taxon-name-part-type="genus">Conostegia</tp:taxon-name-part> <tp:taxon-name-part taxon-name-part-type="species">rhodopetala</tp:taxon-name-part></tp:taxon-name></italic>. Lastly, <xref ref-type="bibr" rid="B77">Schnell (1996)</xref> noted the earlier flowering season of populations at lower elevations and a later flowering season for more higher elevation populations. <italic><tp:taxon-name><tp:taxon-name-part taxon-name-part-type="genus">Conostegia</tp:taxon-name-part> <tp:taxon-name-part taxon-name-part-type="species">formosa</tp:taxon-name-part></tp:taxon-name></italic> Macfad. from Jamaica was considered by <xref ref-type="bibr" rid="B77">Schnell (1996)</xref> as conspecific with <italic><tp:taxon-name><tp:taxon-name-part taxon-name-part-type="genus">Conostegia</tp:taxon-name-part> <tp:taxon-name-part taxon-name-part-type="species">rufescens</tp:taxon-name-part></tp:taxon-name></italic> based on Macfadyen’s description. <xref ref-type="bibr" rid="B77">Schnell (1996)</xref> argued that if Macfadyen’s treatment were accepted, <italic><tp:taxon-name><tp:taxon-name-part taxon-name-part-type="genus">Conostegia</tp:taxon-name-part> <tp:taxon-name-part taxon-name-part-type="species">formosa</tp:taxon-name-part></tp:taxon-name></italic> would be the oldest name available.</p></tp:treatment-sec><tp:treatment-sec sec-type="material" id="SECID0ECTNM"><title>Specimens examined.</title><p>
            <bold>HAITI</bold> (fide Schnell). Riviere Glace, Holdridge 2120 (<named-content xmlns:xlink="http://www.w3.org/1999/xlink" content-type="dwc:institutional_code" xlink:type="simple">MICH</named-content>, <named-content xmlns:xlink="http://www.w3.org/1999/xlink" content-type="dwc:institutional_code" xlink:type="simple">US</named-content>).</p><!--PageBreak--><p>
            <bold>JAMAICA. Portland</bold>: Vicinity of Moody’s Gap, Britton 3392 (<named-content xmlns:xlink="http://www.w3.org/1999/xlink" content-type="dwc:institutional_code" xlink:type="simple">NY</named-content>). <bold>Westmoreland</bold>: Copse Mt. Woods c. 1 mile southwest of Rat Trap, Proctor 21476 (<named-content xmlns:xlink="http://www.w3.org/1999/xlink" content-type="dwc:institutional_code" xlink:type="simple">NY</named-content>).</p><p>
            <bold>PUERTO RICO. Luquillo</bold>: Northeastern Luquillo Mts. Rd. 191, Woodbury s.n. (<named-content xmlns:xlink="http://www.w3.org/1999/xlink" content-type="dwc:institutional_code" xlink:type="simple">NY</named-content>).</p><p>
            <bold>NICARAGUA</bold> (fide Schnell). <bold>Jinotega</bold>: Cordillera Isabelia, Macizos de Peñas Blancas, Neill 7180 (<named-content xmlns:xlink="http://www.w3.org/1999/xlink" content-type="dwc:institutional_code" xlink:type="simple">GH</named-content>). Matagalpa: N &amp; NW sides of Cerro Musun above Salto Grande de Q. Negra, Río Bilampi, Neill 1797 (<named-content xmlns:xlink="http://www.w3.org/1999/xlink" content-type="dwc:institutional_code" xlink:type="simple">MO</named-content>). <bold>Zelaya</bold>: 20 km O de Awas Tingi, S. de Rio Wawa, Little and Delvis 23354 (<named-content xmlns:xlink="http://www.w3.org/1999/xlink" content-type="dwc:institutional_code" xlink:type="simple">US</named-content>).</p><p>
            <bold>COSTA RICA. Alajuela</bold>: La Palma de San Ramón, Brenes 4401, 5688, 6283, 16203 (<named-content xmlns:xlink="http://www.w3.org/1999/xlink" content-type="dwc:institutional_code" xlink:type="simple">CR</named-content>, <named-content xmlns:xlink="http://www.w3.org/1999/xlink" content-type="dwc:institutional_code" xlink:type="simple">NY</named-content>); Cerro de “La Muralla” de San Ramón, Brenes 5688 (<named-content xmlns:xlink="http://www.w3.org/1999/xlink" content-type="dwc:institutional_code" xlink:type="simple">NY</named-content>); San Carlos, Fortuna, R. B. Arenal, Mundo Aventura, Rodríguez 8606, 8830 (<named-content xmlns:xlink="http://www.w3.org/1999/xlink" content-type="dwc:institutional_code" xlink:type="simple">INB</named-content>, <named-content xmlns:xlink="http://www.w3.org/1999/xlink" content-type="dwc:institutional_code" xlink:type="simple">NY</named-content>); Villa Quesada, Cantón de San Carlos, Smith 2556 (<named-content xmlns:xlink="http://www.w3.org/1999/xlink" content-type="dwc:institutional_code" xlink:type="simple">NY</named-content>); 3.5 km west of Fortuna, 2.5 km northeast of New Volcan Arenal along sloping base, Taylor and Taylor 11625 (<named-content xmlns:xlink="http://www.w3.org/1999/xlink" content-type="dwc:institutional_code" xlink:type="simple">NY</named-content>); La Palma, Tonduz 12434 (<named-content xmlns:xlink="http://www.w3.org/1999/xlink" content-type="dwc:institutional_code" xlink:type="simple">NY</named-content>). <bold>Cartago</bold>: P.N. Tapantí, sendero Oropéndula, ca. 10 <!--PageBreak-->mfrom river, Penneys and Blanco 1792 (<named-content xmlns:xlink="http://www.w3.org/1999/xlink" content-type="dwc:institutional_code" xlink:type="simple">FLAS</named-content>, <named-content xmlns:xlink="http://www.w3.org/1999/xlink" content-type="dwc:institutional_code" xlink:type="simple">NY</named-content>). <bold>Limón</bold>: Quebrada González, sendero Las Palmas, Kriebel 1422, 5314 (<named-content xmlns:xlink="http://www.w3.org/1999/xlink" content-type="dwc:institutional_code" xlink:type="simple">INB</named-content>, <named-content xmlns:xlink="http://www.w3.org/1999/xlink" content-type="dwc:institutional_code" xlink:type="simple">NY</named-content>); 6 miles inland from mouth of Estrella River, Stork 4614 (<named-content xmlns:xlink="http://www.w3.org/1999/xlink" content-type="dwc:institutional_code" xlink:type="simple">NY</named-content>); Talamanca, Fila Carbón, Buena Vista, Finca Corredor Biológico, Valverde 13 (<named-content xmlns:xlink="http://www.w3.org/1999/xlink" content-type="dwc:institutional_code" xlink:type="simple">CR</named-content>, <named-content xmlns:xlink="http://www.w3.org/1999/xlink" content-type="dwc:institutional_code" xlink:type="simple">NY</named-content>). <bold>Puntarenas</bold>: Forested slopes east of Las Cruces and 5 to 6 km south of San Vito on and around the property of Mr. Robt. Wilson, Burger and Matta 4470 (F, <named-content xmlns:xlink="http://www.w3.org/1999/xlink" content-type="dwc:institutional_code" xlink:type="simple">NY</named-content>); R.B. Monteverde, Cordillera de Tilarán, Pacific slope wet forest road to Continental divide, Haber 11514 (<named-content xmlns:xlink="http://www.w3.org/1999/xlink" content-type="dwc:institutional_code" xlink:type="simple">INB</named-content>, <named-content xmlns:xlink="http://www.w3.org/1999/xlink" content-type="dwc:institutional_code" xlink:type="simple">MO</named-content>, <named-content xmlns:xlink="http://www.w3.org/1999/xlink" content-type="dwc:institutional_code" xlink:type="simple">NY</named-content>). <bold>San José</bold>: Tarrazú, San Lorenzo, Estribaciones sureste de cerro Toro, Estrada et al. 684 (<named-content xmlns:xlink="http://www.w3.org/1999/xlink" content-type="dwc:institutional_code" xlink:type="simple">CR</named-content>, <named-content xmlns:xlink="http://www.w3.org/1999/xlink" content-type="dwc:institutional_code" xlink:type="simple">NY</named-content>); Límite del P. N. Braulio Carrillo, 2 Km después del peaje hacia Guápiles, Kriebel 1938 (<named-content xmlns:xlink="http://www.w3.org/1999/xlink" content-type="dwc:institutional_code" xlink:type="simple">INB</named-content>, <named-content xmlns:xlink="http://www.w3.org/1999/xlink" content-type="dwc:institutional_code" xlink:type="simple">NY</named-content>); Pérez Zeledón, Río Nuevo, El Brujo, 0.5 km NO del Andaribel del Brujo, Rodríguez et al. 6974 (<named-content xmlns:xlink="http://www.w3.org/1999/xlink" content-type="dwc:institutional_code" xlink:type="simple">INB</named-content>, <named-content xmlns:xlink="http://www.w3.org/1999/xlink" content-type="dwc:institutional_code" xlink:type="simple">CR</named-content>, <named-content xmlns:xlink="http://www.w3.org/1999/xlink" content-type="dwc:institutional_code" xlink:type="simple">NY</named-content>); San Isidro de Dota, albergue Tinamú, Santamaría and Morales 813 (<named-content xmlns:xlink="http://www.w3.org/1999/xlink" content-type="dwc:institutional_code" xlink:type="simple">INB</named-content>, <named-content xmlns:xlink="http://www.w3.org/1999/xlink" content-type="dwc:institutional_code" xlink:type="simple">NY</named-content>).</p><p>
            <bold>PANAMA. Bocas del Toro</bold>: Cricamola Valley, Cooper 486 (<named-content xmlns:xlink="http://www.w3.org/1999/xlink" content-type="dwc:institutional_code" xlink:type="simple">NY</named-content>); Buena Vista Camp on Chiriquí trail, Cooper 581 (<named-content xmlns:xlink="http://www.w3.org/1999/xlink" content-type="dwc:institutional_code" xlink:type="simple">NY</named-content>); Along road towards Chiriquí Grande along trail leaving road, McPherson 12553 (<named-content xmlns:xlink="http://www.w3.org/1999/xlink" content-type="dwc:institutional_code" xlink:type="simple">MO</named-content>, <named-content xmlns:xlink="http://www.w3.org/1999/xlink" content-type="dwc:institutional_code" xlink:type="simple">NY</named-content>). <bold>Coclé</bold>: Vicinity of La Mesa, Croat 13325 (F, <named-content xmlns:xlink="http://www.w3.org/1999/xlink" content-type="dwc:institutional_code" xlink:type="simple">MO</named-content>, <named-content xmlns:xlink="http://www.w3.org/1999/xlink" content-type="dwc:institutional_code" xlink:type="simple">NY</named-content>); La Mesa, Gentry 5636 (<named-content xmlns:xlink="http://www.w3.org/1999/xlink" content-type="dwc:institutional_code" xlink:type="simple">MO</named-content>, <named-content xmlns:xlink="http://www.w3.org/1999/xlink" content-type="dwc:institutional_code" xlink:type="simple">NY</named-content>); Vicinity of La Mesa above El Valle, Gentry 7427 (<named-content xmlns:xlink="http://www.w3.org/1999/xlink" content-type="dwc:institutional_code" xlink:type="simple">MO</named-content>, <named-content xmlns:xlink="http://www.w3.org/1999/xlink" content-type="dwc:institutional_code" xlink:type="simple">NY</named-content>). <bold>Veraguas</bold>: Along road on Pacific slope 1-3 km above Escuela Agricola Alto Piedra, Croat 25996 (<named-content xmlns:xlink="http://www.w3.org/1999/xlink" content-type="dwc:institutional_code" xlink:type="simple">NY</named-content>); Area between La Junta and Limón, 5 hours walk north of Alto Calvario, Folsom 5877 (<named-content xmlns:xlink="http://www.w3.org/1999/xlink" content-type="dwc:institutional_code" xlink:type="simple">MO</named-content>, <named-content xmlns:xlink="http://www.w3.org/1999/xlink" content-type="dwc:institutional_code" xlink:type="simple">NY</named-content>). <bold>Colón</bold>: Around Dos Bocas, Río Fató valley, Pittier 4218 (<named-content xmlns:xlink="http://www.w3.org/1999/xlink" content-type="dwc:institutional_code" xlink:type="simple">NY</named-content>).</p><p>
            <bold>COLOMBIA. Nariño</bold>: Espriella, Tumaco, Romero-Castañeda 2801 (<named-content xmlns:xlink="http://www.w3.org/1999/xlink" content-type="dwc:institutional_code" xlink:type="simple">NY</named-content>). <bold>Pichincha</bold>: 20 km W of Santo Domingo de los Colorados, Cazalet 5110 (<named-content xmlns:xlink="http://www.w3.org/1999/xlink" content-type="dwc:institutional_code" xlink:type="simple">NY</named-content>).</p><p>
            <bold>ECUADOR. Esmeraldas</bold>: Parroquia Mataje, Reserva Etnica Awá, Centro Mataje, Aulestia et al. 442 (<named-content xmlns:xlink="http://www.w3.org/1999/xlink" content-type="dwc:institutional_code" xlink:type="simple">MO</named-content>, <named-content xmlns:xlink="http://www.w3.org/1999/xlink" content-type="dwc:institutional_code" xlink:type="simple">NY</named-content>, <named-content xmlns:xlink="http://www.w3.org/1999/xlink" content-type="dwc:institutional_code" xlink:type="simple">QCNE</named-content>); Parroquia de Concepción, bank of Río Santiago, above Playa Rica, Mexia 8471 (<named-content xmlns:xlink="http://www.w3.org/1999/xlink" content-type="dwc:institutional_code" xlink:type="simple">NY</named-content>); Eloy Alfaro, Reserva Ecológica Cotacachi-Cayapas, Parroquia Luis Vargas Torres, Río Santiago, Estero Angostura, Tirado et al. 647 (<named-content xmlns:xlink="http://www.w3.org/1999/xlink" content-type="dwc:institutional_code" xlink:type="simple">MO</named-content>, <named-content xmlns:xlink="http://www.w3.org/1999/xlink" content-type="dwc:institutional_code" xlink:type="simple">NY</named-content>, <named-content xmlns:xlink="http://www.w3.org/1999/xlink" content-type="dwc:institutional_code" xlink:type="simple">QCNE</named-content>).</p></tp:treatment-sec><ref-list><ref id="B77"><mixed-citation xmlns:xlink="http://www.w3.org/1999/xlink" xlink:type="simple">
          <person-group><name name-style="western"><surname>Schnell</surname><given-names>CE</given-names></name></person-group> (<year>1996</year>) <source>The Genus <italic><tp:taxon-name><tp:taxon-name-part taxon-name-part-type="genus">Conostegia</tp:taxon-name-part></tp:taxon-name></italic> (<tp:taxon-name><tp:taxon-name-part taxon-name-part-type="family">Melastomataceae</tp:taxon-name-part></tp:taxon-name>)</source>. <comment>PhD thesis</comment>, <publisher-name>Harvard University</publisher-name>.</mixed-citation></ref></ref-list></tp:taxon-treatment>
