# Supplementary material for: A Monograph of Conostegia (Melastomataceae, Miconieae)
Source: PhytoKeys. 2016 Jul 20;(67):1–326. doi: 10.3897/phytokeys.67.6703 (PMC4972245; doi:10.3897/phytokeys.67.6703)
Supplement: XML Treatment for Conostegia setifera [file phytokeys.67.6703-treatment27.xml]

<!DOCTYPE tp:taxon-treatment
  PUBLIC "-//TaxonX//DTD Taxonomic Treatment Publishing DTD v0 20100105//EN" "tax-treatment-NSO.dtd">
<tp:taxon-treatment xmlns:tp="http://www.plazi.org/taxpub"><tp:treatment-meta><kwd-group><label>Taxon classification</label><kwd><named-content content-type="kingdom">Plantae</named-content></kwd><kwd><named-content content-type="order">Myrtales</named-content></kwd><kwd><named-content content-type="family">Melastomataceae</named-content></kwd></kwd-group><mixed-citation publication-type="journal"><person-group><name><surname>Kriebel</surname><given-names>Ricardo</given-names></name></person-group><article-title>A Monograph of <italic><tp:taxon-name><tp:taxon-name-part taxon-name-part-type="genus">Conostegia</tp:taxon-name-part></tp:taxon-name></italic> (<tp:taxon-name><tp:taxon-name-part taxon-name-part-type="family">Melastomataceae</tp:taxon-name-part></tp:taxon-name>, <tp:taxon-name><tp:taxon-name-part taxon-name-part-type="tribe">Miconieae</tp:taxon-name-part></tp:taxon-name>)</article-title><source>PhytoKeys</source><day>20</day><month>7</month><year>2016</year><volume>2016</volume><issue>67</issue><fpage>1</fpage><lpage>326</lpage><pub-id pub-id-type="doi">10.3897/phytokeys.67.6703</pub-id></mixed-citation></tp:treatment-meta><tp:nomenclature><tp:taxon-name>
            <tp:taxon-name-part taxon-name-part-type="genus">Conostegia</tp:taxon-name-part>
            <tp:taxon-name-part taxon-name-part-type="species">setifera</tp:taxon-name-part>
          </tp:taxon-name><tp:taxon-authority>Standl.</tp:taxon-authority><xref ref-type="fig" rid="F105">Fig. 105</xref><!--PageBreak--><!--PageBreak--><tp:nomenclature-citation-list><tp:nomenclature-citation><tp:taxon-name>
                <tp:taxon-name-part taxon-name-part-type="genus">Conostegia</tp:taxon-name-part> <tp:taxon-name-part taxon-name-part-type="species">setifera</tp:taxon-name-part></tp:taxon-name><comment>Standl., Field Mus. Nat. Hist., Bot. ser. 18: 805. 1938. Type: Costa Rica. Alajuela: Camino de la Finca Johanson, Los Angeles de San Ramón, 15 March 1928, A. Brenes 6041 (holotype: F!, isotypes: <named-content xmlns:xlink="http://www.w3.org/1999/xlink" content-type="dwc:institutional_code" xlink:type="simple">CR</named-content>!, <named-content xmlns:xlink="http://www.w3.org/1999/xlink" content-type="dwc:institutional_code" xlink:type="simple">NY</named-content>!).</comment></tp:nomenclature-citation></tp:nomenclature-citation-list></tp:nomenclature><tp:treatment-sec sec-type="description" id="SECID0ER5NM"><title>Description.</title><p>Trees 4–12 m tall with tetragonal and ridged stems that are sparsely to densely setose with stramineous hairs 2–5 mm long, with or sometimes replaced by a dense but inconspicuous puberulent understory; the nodal line present and bearing coarse setae. Leaves of a pair equal to somewhat unequal in length. Petiole 1.8–7.8 cm. Leaf blades 8–27 × 4–13.5 cm, 3–5 plinerved, with the innermost pair of veins arising 0.5–2 cm above the base in opposite to mostly alternate fashion, elliptic to obovate, <!--PageBreak-->the base acute or obtuse, the apex acute to obtuse or rounded, the margin denticulate and often ciliate, the adaxial surface glabrous, the abaxial surface glabrous except for some pubescence on the nerves. Inflorescence a terminal panicle 4–17.3 cm long with flowers frequently congested at the end of small branches, branching above the base, accessory branches present, the rachis covered mostly with stellate trichomes, bracts to 3 cm long, linear or setulose, deciduous or if setulose persistent, bracteoles replaced by clusters of setae subtending the buds, the setae persistent. Pedicels to 3 mm. Flowers 7–9 merous, calyptrate. Floral buds 6–10 × 6–10.5 mm, globose, the base rounded to truncate, the apex rounded and short-mucronate, not constricted, hypanthium 4.5–5 × 6–8 mm, stellate pubescent and tuberculate. Petals 8–11 × 8–11 mm, white, obovoid, spreading, apically emarginate, glabrous. Stamens 26–31, 6–8 mm long, radial to slightly bilateral resulting from stamens getting stuck below the stigma, the filaments 3.5–4.5 mm long, white, anthers 2.5–3.5 × ca. 1 mm, elliptic, the base sagittate, laterally compressed, yellow, the pore ca. 0.15 mm wide, terminal. Ovary 13–18 locular, inferior, apically glabrous and forming a collar around the style. Style ca. 5 mm long, bending downwards during anthesis and protruding below the anthers, vertical distance frome the anthers to the stigma ca. -2 – 0 mm, horizontal distance ca. 0.5–2 mm; stigma capitate, consisting of 13–18 laterally compressed lobes, ca. 4 mm wide. Berry 10–12 × 10–12 mm, purple black. Seeds ellipsoid, the testa smooth.</p><fig id="F105" position="float" orientation="portrait"><label>Figure 105.</label><caption><p>
          <italic><tp:taxon-name><tp:taxon-name-part taxon-name-part-type="genus">Conostegia</tp:taxon-name-part> <tp:taxon-name-part taxon-name-part-type="species">setifera</tp:taxon-name-part></tp:taxon-name></italic>. <bold>A</bold> Inflorescence <bold>B</bold> Lenticellate node <bold>C</bold> Flower at anthesis. Photos by E. Salicetti.</p></caption><graphic xmlns:xlink="http://www.w3.org/1999/xlink" xlink:href="phytokeys-067-001-g105.jpg" position="float" orientation="portrait" xlink:type="simple" id="oo_96463.jpg"/></fig></tp:treatment-sec><tp:treatment-sec sec-type="distribution" id="SECID0EW6NM"><title>Distribution</title><p>(Fig. <xref ref-type="fig" rid="F106">106</xref>). Ranging from Nicaragua to Costa Rica, 0–1350 m elevation.</p><fig id="F106" position="float" orientation="portrait"><label>Figure 106.</label><caption><p>Distribution of <italic><tp:taxon-name><tp:taxon-name-part taxon-name-part-type="genus">Conostegia</tp:taxon-name-part> <tp:taxon-name-part taxon-name-part-type="species">setifera</tp:taxon-name-part></tp:taxon-name></italic>.</p></caption><graphic xmlns:xlink="http://www.w3.org/1999/xlink" xlink:href="phytokeys-067-001-g106.jpg" position="float" orientation="portrait" xlink:type="simple" id="oo_96464.jpg"/></fig><!--PageBreak--><p>
            <italic><tp:taxon-name><tp:taxon-name-part taxon-name-part-type="genus">Conostegia</tp:taxon-name-part> <tp:taxon-name-part taxon-name-part-type="species">setifera</tp:taxon-name-part></tp:taxon-name></italic> is distinguished by its setose petiole adaxial surface, setose bracteoles and sessile to subsessile, spherical flower buds. Specimens of <italic><tp:taxon-name><tp:taxon-name-part taxon-name-part-type="genus">Conostegia</tp:taxon-name-part> <tp:taxon-name-part taxon-name-part-type="species">setifera</tp:taxon-name-part></tp:taxon-name></italic> have been confused with <italic><tp:taxon-name><tp:taxon-name-part taxon-name-part-type="genus">Conostegia</tp:taxon-name-part> <tp:taxon-name-part taxon-name-part-type="species">lasiopoda</tp:taxon-name-part></tp:taxon-name></italic> based on the setose indument on the petioles. One way to differentiate them with infertile material is that <italic><tp:taxon-name><tp:taxon-name-part taxon-name-part-type="genus">Conostegia</tp:taxon-name-part> <tp:taxon-name-part taxon-name-part-type="species">lasiopoda</tp:taxon-name-part></tp:taxon-name></italic> is consistently basinerved whereas <italic><tp:taxon-name><tp:taxon-name-part taxon-name-part-type="genus">Conostegia</tp:taxon-name-part> <tp:taxon-name-part taxon-name-part-type="species">setifera</tp:taxon-name-part></tp:taxon-name></italic> is plinerved. With fertile material they are unmistakable since <italic><tp:taxon-name><tp:taxon-name-part taxon-name-part-type="genus">Conostegia</tp:taxon-name-part> <tp:taxon-name-part taxon-name-part-type="species">lasiopoda</tp:taxon-name-part></tp:taxon-name></italic> has a long exserted style with a capitate stigma whereas <italic><tp:taxon-name><tp:taxon-name-part taxon-name-part-type="genus">Conostegia</tp:taxon-name-part> <tp:taxon-name-part taxon-name-part-type="species">setifera</tp:taxon-name-part></tp:taxon-name></italic> has a large crateriform lobed stigma, and its style is not exserted. This species was reported from Panama from the specimen <italic>Mori et al. 3850</italic> (at <named-content xmlns:xlink="http://www.w3.org/1999/xlink" content-type="dwc:institutional_code" xlink:type="simple">MO</named-content> and reportedly at <named-content xmlns:xlink="http://www.w3.org/1999/xlink" content-type="dwc:institutional_code" xlink:type="simple">WIS</named-content>) in both <xref ref-type="bibr" rid="B77">Schnell (1996)</xref> and <xref ref-type="bibr" rid="B8">Almeda (2009)</xref> but this specimen was also cited as <italic><tp:taxon-name><tp:taxon-name-part taxon-name-part-type="genus">Conostegia</tp:taxon-name-part> <tp:taxon-name-part taxon-name-part-type="species">dentata</tp:taxon-name-part></tp:taxon-name></italic> in both of the latter publications. I have not been able to locate the specimen <italic>Mori et al. 3850</italic> to confirm its identification. This species is usually encountered in the forest understory and <xref ref-type="bibr" rid="B77">Schnell (1996)</xref> noted that within this habitat, only well lit branches produce flowers.</p><!--PageBreak--></tp:treatment-sec><tp:treatment-sec sec-type="material" id="SECID0EDEOM"><title>Specimens examined.</title><p>
            <bold>NICARAGUA</bold> (fide Schnell). <bold>Río San Juan</bold>: near Caño Chontaleño, 20 km NE of El Castillo, Neil and Vincelli 3519 (<named-content xmlns:xlink="http://www.w3.org/1999/xlink" content-type="dwc:institutional_code" xlink:type="simple">MO</named-content>); 1 km E de Río Sábalos, Moreno 23190 (<named-content xmlns:xlink="http://www.w3.org/1999/xlink" content-type="dwc:institutional_code" xlink:type="simple">MO</named-content>); boca del Sábalo, camino a Buena Vista, Moreno 25625 (<named-content xmlns:xlink="http://www.w3.org/1999/xlink" content-type="dwc:institutional_code" xlink:type="simple">MO</named-content>).</p><p>
            <bold>COSTA RICA. Alajuela</bold>: Los Angeles de San Ramón, Brenes 13582 (<named-content xmlns:xlink="http://www.w3.org/1999/xlink" content-type="dwc:institutional_code" xlink:type="simple">CR</named-content>, <named-content xmlns:xlink="http://www.w3.org/1999/xlink" content-type="dwc:institutional_code" xlink:type="simple">NY</named-content>); Cataratas de San Ramón, Brenes 13652 (<named-content xmlns:xlink="http://www.w3.org/1999/xlink" content-type="dwc:institutional_code" xlink:type="simple">CR</named-content>, <named-content xmlns:xlink="http://www.w3.org/1999/xlink" content-type="dwc:institutional_code" xlink:type="simple">NY</named-content>); Eastern slopes of Volcán Miravalles west of Bijagua near the Río Zapote, Burger et al. 11709 (<named-content xmlns:xlink="http://www.w3.org/1999/xlink" content-type="dwc:institutional_code" xlink:type="simple">CR</named-content>, <named-content xmlns:xlink="http://www.w3.org/1999/xlink" content-type="dwc:institutional_code" xlink:type="simple">NY</named-content>); Guatuso, P. N. Volcán Tenorio, Cuenca del Río Frío, El Pilón, Chaves and Muñoz 436 (<named-content xmlns:xlink="http://www.w3.org/1999/xlink" content-type="dwc:institutional_code" xlink:type="simple">CR</named-content>, <named-content xmlns:xlink="http://www.w3.org/1999/xlink" content-type="dwc:institutional_code" xlink:type="simple">INB</named-content>, <named-content xmlns:xlink="http://www.w3.org/1999/xlink" content-type="dwc:institutional_code" xlink:type="simple">NY</named-content>); San Ramón, Villa Blanca, González 680 (<named-content xmlns:xlink="http://www.w3.org/1999/xlink" content-type="dwc:institutional_code" xlink:type="simple">INB</named-content>, <named-content xmlns:xlink="http://www.w3.org/1999/xlink" content-type="dwc:institutional_code" xlink:type="simple">NY</named-content>); N side of Volcan Arenal, Lent et al. 3311 (<named-content xmlns:xlink="http://www.w3.org/1999/xlink" content-type="dwc:institutional_code" xlink:type="simple">NY</named-content>); along trail from macadamia village SE around base of Cerro Chato to Catarata de Fortuna, Smith 10900 (<named-content xmlns:xlink="http://www.w3.org/1999/xlink" content-type="dwc:institutional_code" xlink:type="simple">CR</named-content>, <named-content xmlns:xlink="http://www.w3.org/1999/xlink" content-type="dwc:institutional_code" xlink:type="simple">NY</named-content>). <bold>Heredia</bold>: Finca La Selva, the OTS Field Station on the Río Puerto Viejo just E of its junction with the Río Sarapiquí, Holdridge trail 1800 m line, Folsom 9139 (<named-content xmlns:xlink="http://www.w3.org/1999/xlink" content-type="dwc:institutional_code" xlink:type="simple">MO</named-content>, <named-content xmlns:xlink="http://www.w3.org/1999/xlink" content-type="dwc:institutional_code" xlink:type="simple">NY</named-content>); along Río Peje about .5 km SW of back end of Vargas property, aprox. in the area where an imaginary line drawn between Magsasay (colonia penal) and Puerto Viejo de Sarapiquí would cross the Río Peje, Hammel 11216 (<named-content xmlns:xlink="http://www.w3.org/1999/xlink" content-type="dwc:institutional_code" xlink:type="simple">MO</named-content>, <named-content xmlns:xlink="http://www.w3.org/1999/xlink" content-type="dwc:institutional_code" xlink:type="simple">NY</named-content>). <bold>Limón</bold>: Reserva Biológica Hitoy Cerere, rainforest along the sloping banks of Río Cerere from the Reserve Station to the big waterfall, Almeda et al. 6841 (<named-content xmlns:xlink="http://www.w3.org/1999/xlink" content-type="dwc:institutional_code" xlink:type="simple">CR</named-content>, <named-content xmlns:xlink="http://www.w3.org/1999/xlink" content-type="dwc:institutional_code" xlink:type="simple">MO</named-content>, <named-content xmlns:xlink="http://www.w3.org/1999/xlink" content-type="dwc:institutional_code" xlink:type="simple">NY</named-content>); Hacienda Tapezco-Hda. La Suerte 29 air km W of Tortuguero, Davidson 6968 (<named-content xmlns:xlink="http://www.w3.org/1999/xlink" content-type="dwc:institutional_code" xlink:type="simple">NY</named-content>). <bold>San José</bold>: Sendero La Montura, entre Estación Quebrada González y Estación Zurquí, Rodríguez et al., 5799 (<named-content xmlns:xlink="http://www.w3.org/1999/xlink" content-type="dwc:institutional_code" xlink:type="simple">INB</named-content>, <named-content xmlns:xlink="http://www.w3.org/1999/xlink" content-type="dwc:institutional_code" xlink:type="simple">NY</named-content>).</p></tp:treatment-sec><ref-list><ref id="B77"><mixed-citation xmlns:xlink="http://www.w3.org/1999/xlink" xlink:type="simple">
          <person-group><name name-style="western"><surname>Schnell</surname><given-names>CE</given-names></name></person-group> (<year>1996</year>) <source>The Genus <italic><tp:taxon-name><tp:taxon-name-part taxon-name-part-type="genus">Conostegia</tp:taxon-name-part></tp:taxon-name></italic> (<tp:taxon-name><tp:taxon-name-part taxon-name-part-type="family">Melastomataceae</tp:taxon-name-part></tp:taxon-name>)</source>. <comment>PhD thesis</comment>, <publisher-name>Harvard University</publisher-name>.</mixed-citation></ref><ref id="B8"><mixed-citation xmlns:xlink="http://www.w3.org/1999/xlink" xlink:type="simple">
          <person-group><name name-style="western"><surname>Almeda</surname><given-names>F</given-names></name></person-group> (<year>2009</year>) <article-title><tp:taxon-name><tp:taxon-name-part taxon-name-part-type="family">Melastomataceae</tp:taxon-name-part></tp:taxon-name>.</article-title> In: <person-group><name name-style="western"><surname>Davidse</surname><given-names>G</given-names></name><name name-style="western"><surname>Sousa-Sánchez</surname><given-names>M</given-names></name><name name-style="western"><surname>Knapp</surname><given-names>S</given-names></name><name name-style="western"><surname>Chiang</surname><given-names>F</given-names></name></person-group> (<role>Eds</role>) <source>Flora Mesoamericana</source> (<volume>vol. 4</volume>). <publisher-name>Universidad Nacional Autónoma de México</publisher-name>, <fpage>164</fpage>–<lpage>338</lpage>.</mixed-citation></ref></ref-list></tp:taxon-treatment>
