# Supplementary material for: A Monograph of Conostegia (Melastomataceae, Miconieae)
Source: PhytoKeys. 2016 Jul 20;(67):1–326. doi: 10.3897/phytokeys.67.6703 (PMC4972245; doi:10.3897/phytokeys.67.6703)
Supplement: XML Treatment for Conostegia setosa [file phytokeys.67.6703-treatment28.xml]

<!DOCTYPE tp:taxon-treatment
  PUBLIC "-//TaxonX//DTD Taxonomic Treatment Publishing DTD v0 20100105//EN" "tax-treatment-NSO.dtd">
<tp:taxon-treatment xmlns:tp="http://www.plazi.org/taxpub"><tp:treatment-meta><kwd-group><label>Taxon classification</label><kwd><named-content content-type="kingdom">Plantae</named-content></kwd><kwd><named-content content-type="order">Myrtales</named-content></kwd><kwd><named-content content-type="family">Melastomataceae</named-content></kwd></kwd-group><mixed-citation publication-type="journal"><person-group><name><surname>Kriebel</surname><given-names>Ricardo</given-names></name></person-group><article-title>A Monograph of <italic><tp:taxon-name><tp:taxon-name-part taxon-name-part-type="genus">Conostegia</tp:taxon-name-part></tp:taxon-name></italic> (<tp:taxon-name><tp:taxon-name-part taxon-name-part-type="family">Melastomataceae</tp:taxon-name-part></tp:taxon-name>, <tp:taxon-name><tp:taxon-name-part taxon-name-part-type="tribe">Miconieae</tp:taxon-name-part></tp:taxon-name>)</article-title><source>PhytoKeys</source><day>20</day><month>7</month><year>2016</year><volume>2016</volume><issue>67</issue><fpage>1</fpage><lpage>326</lpage><pub-id pub-id-type="doi">10.3897/phytokeys.67.6703</pub-id></mixed-citation></tp:treatment-meta><tp:nomenclature><tp:taxon-name>
            <tp:taxon-name-part taxon-name-part-type="genus">Conostegia</tp:taxon-name-part>
            <tp:taxon-name-part taxon-name-part-type="species">setosa</tp:taxon-name-part>
          </tp:taxon-name><tp:taxon-authority>Triana</tp:taxon-authority><xref ref-type="fig" rid="F107">Fig. 107</xref><tp:nomenclature-citation-list><tp:nomenclature-citation><tp:taxon-name>
                <tp:taxon-name-part taxon-name-part-type="genus">Conostegia</tp:taxon-name-part> <tp:taxon-name-part taxon-name-part-type="species">setosa</tp:taxon-name-part></tp:taxon-name><comment>Triana, Trans. Linn. Soc. London 28: 99. 1872. Type: Colombia. Chocó: Cordillera Occidental, between Tuquerres and Barbacoas, 1851–1857, J. Triana 3940 (holotype: <named-content xmlns:xlink="http://www.w3.org/1999/xlink" content-type="dwc:institutional_code" xlink:type="simple">BM</named-content>!, isotypes: <named-content xmlns:xlink="http://www.w3.org/1999/xlink" content-type="dwc:institutional_code" xlink:type="simple">BR</named-content>!, K!, P (fide Almeda in <xref ref-type="bibr" rid="B77">Schnell 1996</xref>), W).</comment></tp:nomenclature-citation><tp:nomenclature-citation><tp:taxon-name>
                <tp:taxon-name-part taxon-name-part-type="genus">Cryptophysa</tp:taxon-name-part> <tp:taxon-name-part taxon-name-part-type="species">setosa</tp:taxon-name-part></tp:taxon-name><comment>Standl. &amp; J. F. Macbr., Field Mus. Publ. Bot. 4: 244. 1929. Type: Panama. Bocas del Toro: Buena Vista, Almirante, January-March 1928, G. Cooper 219 (holotype: F!, isotype: <named-content xmlns:xlink="http://www.w3.org/1999/xlink" content-type="dwc:institutional_code" xlink:type="simple">NY</named-content>!). <tp:taxon-name><tp:taxon-name-part taxon-name-part-type="genus">Conostegia</tp:taxon-name-part> <tp:taxon-name-part taxon-name-part-type="species">hirsuta</tp:taxon-name-part></tp:taxon-name> Gleason, Phytologia 3: 359. 1959. Non <tp:taxon-name><tp:taxon-name-part taxon-name-part-type="genus">Conostegia</tp:taxon-name-part> <tp:taxon-name-part taxon-name-part-type="species">setosa</tp:taxon-name-part></tp:taxon-name> Triana.</comment></tp:nomenclature-citation></tp:nomenclature-citation-list></tp:nomenclature><tp:treatment-sec sec-type="description" id="SECID0EMLOM"><title>Description.</title><p>Shrubs to less commonly small trees 0.9–1.5(-3) m tall with terete to a somewhat tetragonal stems that are covered with long smooth spreading hairs and a sparse and inconspicuous ground layer of brown lepidote hairs; the nodal line obscured and covered by the setae as the rest of the node and internode. Leaves of a pair equal to unequal in length. Petiole 0.2–3.9 cm. Leaf blades 7.6–35.5 × 3.22–13.5 cm, usually clustered at the apex of the branches, 5–7 plinerved, with the innermost pair of primary veins diverging from the mid vein up to about 4 cm above the base usually after the formicarium mostly opposite fashion, elliptic to obovate, the base acute and attenuate or rounded and with formicarium 1.5–3 cm long entirely on the leaf blade when the base is decurrent ot half of the formicarium on the petiole when not, the apex acute to abruptly acuminate, the margin denticulate to dentate, setose on both surfaces. Inflorescence a terminal panicle 3.4–16.3 cm long branched above the base but sometimes appearing branched at the base because of multiple inflorescences arising at opposing meristems at the terminal node, accessory branches present, the rachis setose with green or red trichomes, bracts subtending the nodes up to 3 cm long, persistent or deciduous, bracteoles up to 1 cm long, linear, persistent. Pedicel 0.5–3 mm. Flowers (4-)5(-6) merous, obovate to pyriform, calyptrate, the floral buds 4–7 × 2–4 mm, the base rounded, the apex apiculate, slightly constricted; the hypanthium 2.35–3.5 × 2–3 mm, setose with green or red trichomes and tiny brownish glands to rarely glabrescent. Petals 6–7 × 4–5 mm, white to pale pink, broadly obovate, spreading, eventually closing and persisting closed, emarginate, glabrous. Stamens (13-)15(-17), 4–5.5 mm long, radially arranged but sometimes bilaterally symmetric or asymmetric apparently from interactions with the style, the filament 2.45–2.75 mm long, white, anthers 2.25–2.75 × 0.5–0.75 mm, linear and sinuous, laterally compressed, the base sagittate, yellow, the pore ca. 0.15 mm wide, ventro terminal. Ovary (4-)5(-7) locular, inferior, apically glabrous and forming a low collar around the style. Style 4–5 mm long, straight and just slightly curved upward apically, vertical distance of the anther pore to the stigma -2 – 0 mm, horizontal distance absent; stigma capitellate to subcapitate, 1–1.5 mm wide. Berry 5–6 × 5–6 mm, dark purple to black. Seeds 0.3–0.5 mm, ovoid, the testa smooth.</p><fig id="F107" position="float" orientation="portrait"><label>Figure 107.</label><caption><p>
          <italic><tp:taxon-name><tp:taxon-name-part taxon-name-part-type="genus">Conostegia</tp:taxon-name-part> <tp:taxon-name-part taxon-name-part-type="species">setosa</tp:taxon-name-part></tp:taxon-name></italic>. <bold>A</bold> Habit <bold>B</bold> Inflorescence and leaf base showing formicaria <bold>C</bold> Close up of flowers <bold>D</bold> Close up of morphotype with red indument <bold>E</bold> Flower buds and maturing fruit in the middle <bold>F</bold> Longitudinal section of a flower bud <bold>G</bold> Pickled flowers at anthesis <bold>H</bold> Longitudinal section of a flower at anthesis <bold>I</bold> Petal <bold>J</bold> Stamen <bold>K</bold> Style. Photos <bold>A, D–K</bold> of specimen voucher <italic>R. Kriebel 5731</italic> <bold>B–C</bold> from <italic>R. Kriebel s. n</italic>.</p></caption><graphic xmlns:xlink="http://www.w3.org/1999/xlink" xlink:href="phytokeys-067-001-g107.jpg" position="float" orientation="portrait" xlink:type="simple" id="oo_96465.jpg"/></fig></tp:treatment-sec><tp:treatment-sec sec-type="distribution" id="SECID0EGNOM"><title>Distribution</title><p>(Fig. <xref ref-type="fig" rid="F108">108</xref>). From Nicaragua through Costa Rica and Panama to Colombia and Ecuador, 0–1400 m elevation.</p><fig id="F108" position="float" orientation="portrait"><label>Figure 108.</label><caption><p>Distribution of <italic><tp:taxon-name><tp:taxon-name-part taxon-name-part-type="genus">Conostegia</tp:taxon-name-part> <tp:taxon-name-part taxon-name-part-type="species">setosa</tp:taxon-name-part></tp:taxon-name></italic>.</p></caption><graphic xmlns:xlink="http://www.w3.org/1999/xlink" xlink:href="phytokeys-067-001-g108.jpg" position="float" orientation="portrait" xlink:type="simple" id="oo_96466.jpg"/></fig><p>This is one of the most distinctive species of <italic><tp:taxon-name><tp:taxon-name-part taxon-name-part-type="genus">Conostegia</tp:taxon-name-part></tp:taxon-name></italic> because of the densely setose indument on most parts and the presence of pouch formicaria at the base of the leaf. Only one additional species has this kind of structure within <italic><tp:taxon-name><tp:taxon-name-part taxon-name-part-type="genus">Conostegia</tp:taxon-name-part></tp:taxon-name></italic> and that is <italic><tp:taxon-name><tp:taxon-name-part taxon-name-part-type="genus">Conostegia</tp:taxon-name-part> <tp:taxon-name-part taxon-name-part-type="species">dentata</tp:taxon-name-part></tp:taxon-name></italic>. The latter taxon differs from <italic><tp:taxon-name><tp:taxon-name-part taxon-name-part-type="genus">Conostegia</tp:taxon-name-part> <tp:taxon-name-part taxon-name-part-type="species">setosa</tp:taxon-name-part></tp:taxon-name></italic> in its reduced inflorescences, larger flowers, and exserted styles. Two morphotypes exist in <italic><tp:taxon-name><tp:taxon-name-part taxon-name-part-type="genus">Conostegia</tp:taxon-name-part> <tp:taxon-name-part taxon-name-part-type="species">setosa</tp:taxon-name-part></tp:taxon-name></italic>, with typical plants having almost sessile leaves with mostly acute to attenuate bases in which the formicarium is almost all on the lamina. On the other hand plants described by Standley and Macbride as <italic><tp:taxon-name><tp:taxon-name-part taxon-name-part-type="genus">Cyprophysa</tp:taxon-name-part> <tp:taxon-name-part taxon-name-part-type="species">setosa</tp:taxon-name-part></tp:taxon-name></italic> and given the new name of <italic><tp:taxon-name><tp:taxon-name-part taxon-name-part-type="genus">Conostegia</tp:taxon-name-part> <tp:taxon-name-part taxon-name-part-type="species">hirsuta</tp:taxon-name-part></tp:taxon-name></italic> by Gleason have long petioles with the formicarium placed half on the petiole and half on the lamina. <xref ref-type="bibr" rid="B77">Schnell (1996)</xref> considered these two morphotypes to be the same species because he saw intermediate morphologies. The latter author also observed no geographic pattern but noted the similarity between plants from the same locality. During the course of this study plants of both morphotypes were collected in the same locality in Santa Fé, Veraguas, Panama (short petiolate leaves with acute to attenuate bases in <italic>Kriebel and Burke 5731</italic>, petiolate leaves with rounded bases in <italic>Kriebel and Burke 5712</italic>- both at <named-content xmlns:xlink="http://www.w3.org/1999/xlink" content-type="dwc:institutional_code" xlink:type="simple">NY</named-content>, <named-content xmlns:xlink="http://www.w3.org/1999/xlink" content-type="dwc:institutional_code" xlink:type="simple">PMA</named-content>).</p><p>
            <xref ref-type="bibr" rid="B77">Schnell (1996)</xref> studied the phenology of this species in detail and observed one or two flowers opening everyday for two to three months. He hypothesized that this behavior might result in a greater degree of outcrossing by forcing the bees to forage to other plants in these large clonal populations. He further noted that bee species that <!--PageBreak-->visit <italic><tp:taxon-name><tp:taxon-name-part taxon-name-part-type="genus">Conostegia</tp:taxon-name-part> <tp:taxon-name-part taxon-name-part-type="species">setosa</tp:taxon-name-part></tp:taxon-name></italic> are non traplining opportunistic species (<xref ref-type="bibr" rid="B77">Schnell 1996</xref>). I have observed one of these opportunistic bees in the <tp:taxon-name><tp:taxon-name-part taxon-name-part-type="family">Halictidae</tp:taxon-name-part></tp:taxon-name> family visiting <italic><tp:taxon-name><tp:taxon-name-part taxon-name-part-type="genus">Conostegia</tp:taxon-name-part> <tp:taxon-name-part taxon-name-part-type="species">setosa</tp:taxon-name-part></tp:taxon-name></italic> at La Selva, Costa Rica. Perhaps as expected for a species that flowers over a long period of time, fruiting is also spread through large periods of time (<xref ref-type="bibr" rid="B77">Schnell 1996</xref>).</p><p>
            <xref ref-type="bibr" rid="B12">Alonso (1998)</xref> studied populations of <italic><tp:taxon-name><tp:taxon-name-part taxon-name-part-type="genus">Conostegia</tp:taxon-name-part> <tp:taxon-name-part taxon-name-part-type="species">setosa</tp:taxon-name-part></tp:taxon-name></italic> in Costa Rica and Panama and observed some populations in Colombia and Ecuador. She found that in the southern part of it distribution, <italic><tp:taxon-name><tp:taxon-name-part taxon-name-part-type="genus">Conostegia</tp:taxon-name-part> <tp:taxon-name-part taxon-name-part-type="species">setosa</tp:taxon-name-part></tp:taxon-name></italic> was inhabited by more specialized ants and one obligate inhabitant, <italic><tp:taxon-name><tp:taxon-name-part taxon-name-part-type="genus">Pheidole</tp:taxon-name-part> <tp:taxon-name-part taxon-name-part-type="species">melastomae</tp:taxon-name-part></tp:taxon-name></italic>. The latter inhabitant was most common in South America so <xref ref-type="bibr" rid="B12">Alonso (1998)</xref> hypothesized that perhaps this pattern is due to the fact that because <italic><tp:taxon-name><tp:taxon-name-part taxon-name-part-type="genus">Conostegia</tp:taxon-name-part> <tp:taxon-name-part taxon-name-part-type="species">setosa</tp:taxon-name-part></tp:taxon-name></italic> is bird dispersed, plants have dispersed more rapidly than their obligate ant inhabitant <italic><tp:taxon-name><tp:taxon-name-part taxon-name-part-type="genus">Pheidole</tp:taxon-name-part> <tp:taxon-name-part taxon-name-part-type="species">melastomae</tp:taxon-name-part></tp:taxon-name></italic>. In general, <xref ref-type="bibr" rid="B12">Alonso (1998)</xref> found a lot of variation in the ant inhabitants of <italic><tp:taxon-name><tp:taxon-name-part taxon-name-part-type="genus">Conostegia</tp:taxon-name-part> <tp:taxon-name-part taxon-name-part-type="species">setosa</tp:taxon-name-part></tp:taxon-name></italic>.</p><!--PageBreak--></tp:treatment-sec><tp:treatment-sec sec-type="material" id="SECID0EQUOM"><title>Specimens examined.</title><p>
            <bold>COSTA RICA. Alajuela</bold>: San Carlos, Boca Tapada, Laguna de Lagarto Lodge, Solano 894, 1448 (<named-content xmlns:xlink="http://www.w3.org/1999/xlink" content-type="dwc:institutional_code" xlink:type="simple">INB</named-content>, <named-content xmlns:xlink="http://www.w3.org/1999/xlink" content-type="dwc:institutional_code" xlink:type="simple">NY</named-content>). <bold>Cartago</bold>: Jiménez, Pejibaye, Reserva El Copal, Kriebel 2474 (<named-content xmlns:xlink="http://www.w3.org/1999/xlink" content-type="dwc:institutional_code" xlink:type="simple">INB</named-content>); Jiménez, Pejibaye, Refugio de Vida Silvestre La Marta, Kriebel 4484 (<named-content xmlns:xlink="http://www.w3.org/1999/xlink" content-type="dwc:institutional_code" xlink:type="simple">INB</named-content>); <bold>Heredia</bold>: La Selva, Sendero Holdridge a Parcelas, Kriebel 3565 (<named-content xmlns:xlink="http://www.w3.org/1999/xlink" content-type="dwc:institutional_code" xlink:type="simple">INB</named-content>). <bold>Limón</bold>: North end of Tortuguero National Park and near the Boca de las Lagunas de Tortuguero, Burger and Antonio 11274 (<named-content xmlns:xlink="http://www.w3.org/1999/xlink" content-type="dwc:institutional_code" xlink:type="simple">CR</named-content>, F, <named-content xmlns:xlink="http://www.w3.org/1999/xlink" content-type="dwc:institutional_code" xlink:type="simple">NY</named-content>); Between Cerro Jacrón and Cerro Bitárkara, Trail between “Sitio Rangalle and Cuen”, Hazlett 5125 (<named-content xmlns:xlink="http://www.w3.org/1999/xlink" content-type="dwc:institutional_code" xlink:type="simple">NY</named-content>); Pococí, R. B. Bosque Lluvioso, Sendero derecho, Vargas et al. 3539 (<named-content xmlns:xlink="http://www.w3.org/1999/xlink" content-type="dwc:institutional_code" xlink:type="simple">INB</named-content>, <named-content xmlns:xlink="http://www.w3.org/1999/xlink" content-type="dwc:institutional_code" xlink:type="simple">NY</named-content>).</p><p>
            <bold>PANAMA. Coclé</bold>: 7 km from Llano Grande on road to Coclesito near Continental Divide, Antonio 1365 (<named-content xmlns:xlink="http://www.w3.org/1999/xlink" content-type="dwc:institutional_code" xlink:type="simple">NY</named-content>); Vicinity of La Mesa, N of El Valle de Antón, along steep slopes above water reservoirs, ca. 1 km W of road between Finca Mandarinas and Finca Furlong, Croat 67169 (<named-content xmlns:xlink="http://www.w3.org/1999/xlink" content-type="dwc:institutional_code" xlink:type="simple">MO</named-content>, <named-content xmlns:xlink="http://www.w3.org/1999/xlink" content-type="dwc:institutional_code" xlink:type="simple">NY</named-content>); Parque Nacional Omar Torrijos, Sendero Cuerpo de Paz, Penneys and Blanco 1760 (<named-content xmlns:xlink="http://www.w3.org/1999/xlink" content-type="dwc:institutional_code" xlink:type="simple">FLAS</named-content>, <named-content xmlns:xlink="http://www.w3.org/1999/xlink" content-type="dwc:institutional_code" xlink:type="simple">NY</named-content>). <bold>Darién</bold>: 0-2 mi. E of Tres Bocas along shortest headwater of Río Coasi, Kirkbride and Duke 1170 (<named-content xmlns:xlink="http://www.w3.org/1999/xlink" content-type="dwc:institutional_code" xlink:type="simple">MO</named-content>, <named-content xmlns:xlink="http://www.w3.org/1999/xlink" content-type="dwc:institutional_code" xlink:type="simple">NY</named-content>); Mannene to the mouth of Río Coasi, Kirkbride and Bristan 1492 (<named-content xmlns:xlink="http://www.w3.org/1999/xlink" content-type="dwc:institutional_code" xlink:type="simple">MO</named-content>, <named-content xmlns:xlink="http://www.w3.org/1999/xlink" content-type="dwc:institutional_code" xlink:type="simple">NY</named-content>); Ensenada Guayabo, between Punta Guayabo Grande and Punta Guayabo Chiquita, Stern and Chambers 178 (<named-content xmlns:xlink="http://www.w3.org/1999/xlink" content-type="dwc:institutional_code" xlink:type="simple">NY</named-content>). <bold>Panamá</bold>: On Atlantic side Llano-Carti Road, 12 miles from Pan-American Highway, Antonio 3308 (<named-content xmlns:xlink="http://www.w3.org/1999/xlink" content-type="dwc:institutional_code" xlink:type="simple">MO</named-content>, <named-content xmlns:xlink="http://www.w3.org/1999/xlink" content-type="dwc:institutional_code" xlink:type="simple">NY</named-content>); Road to Carti (San Blas), 19 km north of El Llano, Busey 894 (<named-content xmlns:xlink="http://www.w3.org/1999/xlink" content-type="dwc:institutional_code" xlink:type="simple">MO</named-content>, <named-content xmlns:xlink="http://www.w3.org/1999/xlink" content-type="dwc:institutional_code" xlink:type="simple">NY</named-content>); Near summit of Cerro Camapan, Croat 22814 (<named-content xmlns:xlink="http://www.w3.org/1999/xlink" content-type="dwc:institutional_code" xlink:type="simple">MO</named-content>, <named-content xmlns:xlink="http://www.w3.org/1999/xlink" content-type="dwc:institutional_code" xlink:type="simple">NY</named-content>); Cerro Azul, D’Arcy and D’Arcy 6233 (<named-content xmlns:xlink="http://www.w3.org/1999/xlink" content-type="dwc:institutional_code" xlink:type="simple">MO</named-content>, <named-content xmlns:xlink="http://www.w3.org/1999/xlink" content-type="dwc:institutional_code" xlink:type="simple">NY</named-content>); Cerro Jefe, Dwyer and Gentry 10257 (<named-content xmlns:xlink="http://www.w3.org/1999/xlink" content-type="dwc:institutional_code" xlink:type="simple">MO</named-content>, <named-content xmlns:xlink="http://www.w3.org/1999/xlink" content-type="dwc:institutional_code" xlink:type="simple">NY</named-content>); On trails radiating from end of road which passes Campana water tank near Cerro Campana, Kirkbride and Hayden 311 (<named-content xmlns:xlink="http://www.w3.org/1999/xlink" content-type="dwc:institutional_code" xlink:type="simple">MO</named-content>, <named-content xmlns:xlink="http://www.w3.org/1999/xlink" content-type="dwc:institutional_code" xlink:type="simple">NY</named-content>); along El Llano Carti-Tupile road, 12 mi above Pan-Am Hwy, Liesner 1132 (<named-content xmlns:xlink="http://www.w3.org/1999/xlink" content-type="dwc:institutional_code" xlink:type="simple">MO</named-content>, <named-content xmlns:xlink="http://www.w3.org/1999/xlink" content-type="dwc:institutional_code" xlink:type="simple">NY</named-content>); Forest 10 miles north of Highway 1 towards Cerro Jefe, Luteyn 1323 (<named-content xmlns:xlink="http://www.w3.org/1999/xlink" content-type="dwc:institutional_code" xlink:type="simple">MO</named-content>, <named-content xmlns:xlink="http://www.w3.org/1999/xlink" content-type="dwc:institutional_code" xlink:type="simple">NY</named-content>); Cerro Campana, Sendero La Cruz, near the summit, Penneys and Blanco 1678 (<named-content xmlns:xlink="http://www.w3.org/1999/xlink" content-type="dwc:institutional_code" xlink:type="simple">FLAS</named-content>, <named-content xmlns:xlink="http://www.w3.org/1999/xlink" content-type="dwc:institutional_code" xlink:type="simple">NY</named-content>).</p><p>
            <bold>COLOMBIA. Chocó</bold>: North ridge of Alto de Buey, above Dos Bocas del Río Mutatá, tributary of Río El Valle, ESE of El Valle, Gentry and Fallen 17413 (<named-content xmlns:xlink="http://www.w3.org/1999/xlink" content-type="dwc:institutional_code" xlink:type="simple">MO</named-content>, <named-content xmlns:xlink="http://www.w3.org/1999/xlink" content-type="dwc:institutional_code" xlink:type="simple">NY</named-content>); Nuquí, Alto de Buey, von Sneidern 7 (<named-content xmlns:xlink="http://www.w3.org/1999/xlink" content-type="dwc:institutional_code" xlink:type="simple">NY</named-content>). <bold>El Valle</bold>: Cordillera Occidental, vertiente occidental, hoya del río Anchicayá, lado derecho, bosques entre Pavas y Miramar, Cuatrecasas 14380 (<named-content xmlns:xlink="http://www.w3.org/1999/xlink" content-type="dwc:institutional_code" xlink:type="simple">NY</named-content>); Costa del Pacífico, río Cajambre, Silva, Cuatrecasas 17555 (<named-content xmlns:xlink="http://www.w3.org/1999/xlink" content-type="dwc:institutional_code" xlink:type="simple">NY</named-content>).</p><p>
            <bold>ECUADOR. Esmeraldas</bold>: Eloy Alfaro, Reserva Ecológica Cotacachi-Cayapas, Parroquia Luis Vargas Torres, Río Santiago, estero Pote, Tirado et al. 529 (<named-content xmlns:xlink="http://www.w3.org/1999/xlink" content-type="dwc:institutional_code" xlink:type="simple">MO</named-content>, <named-content xmlns:xlink="http://www.w3.org/1999/xlink" content-type="dwc:institutional_code" xlink:type="simple">NY</named-content>). <bold>Pichincha</bold>: Carretera Quito-Puerto Quito km 113, Betancourt 82, 111, 166, 169, 218 (<named-content xmlns:xlink="http://www.w3.org/1999/xlink" content-type="dwc:institutional_code" xlink:type="simple">NY</named-content>); Carretera Quito-Puerto Quito km 113, 10 km al Norte de la carretera principal, Freire 1060 (<named-content xmlns:xlink="http://www.w3.org/1999/xlink" content-type="dwc:institutional_code" xlink:type="simple">NY</named-content>); Reserva Forestal ENDESA, Río Silanche: “Corporación Forestal Juan Manuel Durini”, km 113 de la carretera Quito-Pto. Quito, faldas occidentales a 10 km al Norte de la carretera principal, Jaramillo 5202, 6412 (<named-content xmlns:xlink="http://www.w3.org/1999/xlink" content-type="dwc:institutional_code" xlink:type="simple">NY</named-content>).</p><p>
            <bold>VENEZUELA</bold> (fide Schnell). <bold>Zulia</bold>: Caño Helena, Sierra Perijá, Delascio and Benkowsky 3191 (<named-content xmlns:xlink="http://www.w3.org/1999/xlink" content-type="dwc:institutional_code" xlink:type="simple">US</named-content>).</p><!--PageBreak--></tp:treatment-sec><ref-list><ref id="B77"><mixed-citation xmlns:xlink="http://www.w3.org/1999/xlink" xlink:type="simple">
          <person-group><name name-style="western"><surname>Schnell</surname><given-names>CE</given-names></name></person-group> (<year>1996</year>) <source>The Genus <italic><tp:taxon-name><tp:taxon-name-part taxon-name-part-type="genus">Conostegia</tp:taxon-name-part></tp:taxon-name></italic> (<tp:taxon-name><tp:taxon-name-part taxon-name-part-type="family">Melastomataceae</tp:taxon-name-part></tp:taxon-name>)</source>. <comment>PhD thesis</comment>, <publisher-name>Harvard University</publisher-name>.</mixed-citation></ref><ref id="B12"><mixed-citation xmlns:xlink="http://www.w3.org/1999/xlink" xlink:type="simple">
          <person-group><name name-style="western"><surname>Alonso</surname><given-names>LE</given-names></name></person-group> (<year>1998</year>) <article-title>Spatial and temporal variation in the ant occupants of a facultative ant-plant.</article-title> <source>Biotropica</source> <volume>30</volume>(<issue>2</issue>): <fpage>201</fpage>–<lpage>213</lpage>. doi: <ext-link xlink:type="simple" ext-link-type="doi" xlink:href="10.1111/j.1744-7429.1998.tb00055.x">10.1111/j.1744-7429.1998.tb00055.x</ext-link></mixed-citation></ref></ref-list></tp:taxon-treatment>
