# Supplementary material for: A Monograph of Conostegia (Melastomataceae, Miconieae)
Source: PhytoKeys. 2016 Jul 20;(67):1–326. doi: 10.3897/phytokeys.67.6703 (PMC4972245; doi:10.3897/phytokeys.67.6703)
Supplement: XML Treatment for Conostegia superba [file phytokeys.67.6703-treatment29.xml]

<!DOCTYPE tp:taxon-treatment
  PUBLIC "-//TaxonX//DTD Taxonomic Treatment Publishing DTD v0 20100105//EN" "tax-treatment-NSO.dtd">
<tp:taxon-treatment xmlns:tp="http://www.plazi.org/taxpub"><tp:treatment-meta><kwd-group><label>Taxon classification</label><kwd><named-content content-type="kingdom">Plantae</named-content></kwd><kwd><named-content content-type="order">Myrtales</named-content></kwd><kwd><named-content content-type="family">Melastomataceae</named-content></kwd></kwd-group><mixed-citation publication-type="journal"><person-group><name><surname>Kriebel</surname><given-names>Ricardo</given-names></name></person-group><article-title>A Monograph of <italic><tp:taxon-name><tp:taxon-name-part taxon-name-part-type="genus">Conostegia</tp:taxon-name-part></tp:taxon-name></italic> (<tp:taxon-name><tp:taxon-name-part taxon-name-part-type="family">Melastomataceae</tp:taxon-name-part></tp:taxon-name>, <tp:taxon-name><tp:taxon-name-part taxon-name-part-type="tribe">Miconieae</tp:taxon-name-part></tp:taxon-name>)</article-title><source>PhytoKeys</source><day>20</day><month>7</month><year>2016</year><volume>2016</volume><issue>67</issue><fpage>1</fpage><lpage>326</lpage><pub-id pub-id-type="doi">10.3897/phytokeys.67.6703</pub-id></mixed-citation></tp:treatment-meta><tp:nomenclature><tp:taxon-name>
            <tp:taxon-name-part taxon-name-part-type="genus">Conostegia</tp:taxon-name-part>
            <tp:taxon-name-part taxon-name-part-type="species">superba</tp:taxon-name-part>
          </tp:taxon-name><tp:taxon-authority>Naudin</tp:taxon-authority><xref ref-type="fig" rid="F109">Fig. 109</xref><!--PageBreak--><!--PageBreak--><tp:nomenclature-citation-list><tp:nomenclature-citation><tp:taxon-name>
                <tp:taxon-name-part taxon-name-part-type="genus">Conostegia</tp:taxon-name-part> <tp:taxon-name-part taxon-name-part-type="species">superba</tp:taxon-name-part></tp:taxon-name><comment>Naudin, Ann. Sci. Nat. Bot. ser. 3. 16: 108. 1850. Type: Jamaica. Wilson s.n. (holotype: P, isotype: K!; <xref ref-type="bibr" rid="B77">Schnell (1996)</xref> cites a fragment in F).</comment></tp:nomenclature-citation><tp:nomenclature-citation><tp:taxon-name>
                <tp:taxon-name-part taxon-name-part-type="genus">Conostegia</tp:taxon-name-part> <tp:taxon-name-part taxon-name-part-type="species">macrophylla</tp:taxon-name-part></tp:taxon-name><comment>Naudin, Ann. Sc. Nat. ser 3 16: 112. 1850. Type: Mexico. “In montibus Mex. prope Oaxaca and Chinantla”, 700 m, April–November 1840, H. Galeotti 2941 (isotype: <named-content xmlns:xlink="http://www.w3.org/1999/xlink" content-type="dwc:institutional_code" xlink:type="simple">BR</named-content>!).</comment></tp:nomenclature-citation><tp:nomenclature-citation><tp:taxon-name>
                <tp:taxon-name-part taxon-name-part-type="genus">Conostegia</tp:taxon-name-part> <tp:taxon-name-part taxon-name-part-type="species">alternifolia</tp:taxon-name-part></tp:taxon-name><comment>Macfad., Fl. Jamaica 2: 71. 1850; nom. inval.</comment></tp:nomenclature-citation><tp:nomenclature-citation><tp:taxon-name>
                <tp:taxon-name-part taxon-name-part-type="genus">Conostegia</tp:taxon-name-part> <tp:taxon-name-part taxon-name-part-type="species">clidemioides</tp:taxon-name-part></tp:taxon-name><comment>Wright ex Grisebach, Cat. PI. Cuba 98. 1866. Type: Cuba. La Perla, eastern Cuba, 1861, C. Wright 2503 (holotype: <named-content xmlns:xlink="http://www.w3.org/1999/xlink" content-type="dwc:institutional_code" xlink:type="simple">GOET</named-content>!; isotypes: <named-content xmlns:xlink="http://www.w3.org/1999/xlink" content-type="dwc:institutional_code" xlink:type="simple">BM</named-content>!, <named-content xmlns:xlink="http://www.w3.org/1999/xlink" content-type="dwc:institutional_code" xlink:type="simple">BR</named-content>, <named-content xmlns:xlink="http://www.w3.org/1999/xlink" content-type="dwc:institutional_code" xlink:type="simple">GH</named-content>!, K!, <named-content xmlns:xlink="http://www.w3.org/1999/xlink" content-type="dwc:institutional_code" xlink:type="simple">LE</named-content>, <named-content xmlns:xlink="http://www.w3.org/1999/xlink" content-type="dwc:institutional_code" xlink:type="simple">MO</named-content>!, S!).</comment></tp:nomenclature-citation><tp:nomenclature-citation><tp:taxon-name>
                <tp:taxon-name-part taxon-name-part-type="genus">Conostegia</tp:taxon-name-part> <tp:taxon-name-part taxon-name-part-type="species">poeppigii</tp:taxon-name-part></tp:taxon-name><comment>Cogn., Mart. Fl. Bras. 14(4): 211. 1886. Type: Peru. Provo Maynas, Poeppig s. n. (lectotype: <named-content xmlns:xlink="http://www.w3.org/1999/xlink" content-type="dwc:institutional_code" xlink:type="simple">LE</named-content>, designated here; isolectotype: ?<named-content xmlns:xlink="http://www.w3.org/1999/xlink" content-type="dwc:institutional_code" xlink:type="simple">BR</named-content>). Other syntype: Colares, Provo Para, Brazil, June 1832, Poeppig s. n. (W). “The Brazilian syntype is sterile and cannot be identified with certainty” <xref ref-type="bibr" rid="B77">Schnell (1996)</xref>.</comment></tp:nomenclature-citation><tp:nomenclature-citation><tp:taxon-name>
                <tp:taxon-name-part taxon-name-part-type="genus">Conostegia</tp:taxon-name-part> <tp:taxon-name-part taxon-name-part-type="species">purpusii</tp:taxon-name-part></tp:taxon-name><comment>Brandegee, Univ. Calif. Publ. Bot. 6: 57. 1914. Type: Mexico. Chiapas: Finca Mexiquita, July 1913, C. Purpus 6784 (holotype: <named-content xmlns:xlink="http://www.w3.org/1999/xlink" content-type="dwc:institutional_code" xlink:type="simple">UC</named-content>!; isotypes: A, <named-content xmlns:xlink="http://www.w3.org/1999/xlink" content-type="dwc:institutional_code" xlink:type="simple">BM</named-content>!, <named-content xmlns:xlink="http://www.w3.org/1999/xlink" content-type="dwc:institutional_code" xlink:type="simple">CAS</named-content>!, F!, <named-content xmlns:xlink="http://www.w3.org/1999/xlink" content-type="dwc:institutional_code" xlink:type="simple">GH</named-content>, <named-content xmlns:xlink="http://www.w3.org/1999/xlink" content-type="dwc:institutional_code" xlink:type="simple">MO</named-content>!, <named-content xmlns:xlink="http://www.w3.org/1999/xlink" content-type="dwc:institutional_code" xlink:type="simple">NY</named-content>!, <named-content xmlns:xlink="http://www.w3.org/1999/xlink" content-type="dwc:institutional_code" xlink:type="simple">US</named-content>). “This collection is mixed with a species of <tp:taxon-name><tp:taxon-name-part taxon-name-part-type="genus">Miconia</tp:taxon-name-part></tp:taxon-name> in many herbaria.” <xref ref-type="bibr" rid="B77">Schnell (1996)</xref></comment></tp:nomenclature-citation><tp:nomenclature-citation><tp:taxon-name>
                <tp:taxon-name-part taxon-name-part-type="genus">Conostegia</tp:taxon-name-part> <tp:taxon-name-part taxon-name-part-type="species">pentaneura</tp:taxon-name-part></tp:taxon-name><comment>Standl., Field Mus. Publ. Bot. 8: 146. 1930. Type: Honduras. Lancetilla valley near Tela, 100 m, 8 August 1929, F. Salvoza 875 (holotype: A!, photograph: <named-content xmlns:xlink="http://www.w3.org/1999/xlink" content-type="dwc:institutional_code" xlink:type="simple">GH</named-content>).</comment></tp:nomenclature-citation><tp:nomenclature-citation><tp:taxon-name>
                <tp:taxon-name-part taxon-name-part-type="genus">Miconia</tp:taxon-name-part> <tp:taxon-name-part taxon-name-part-type="species">bailloni</tp:taxon-name-part></tp:taxon-name><comment>Gomez, Anal. Hist. Nat. Madrid 23: 69. 1894. Nom. inval. (no specimen cited)</comment></tp:nomenclature-citation></tp:nomenclature-citation-list></tp:nomenclature><tp:treatment-sec sec-type="description" id="SECID0E6DPM"><title>Description.</title><p>Shrubs to small trees 1–8 m, tetragonal and sulcate stems that are glabrous or beset with sessile stellate trichomes or densely covered with stipitate stellate trichomes; the nodal line present but inconspicuous. Leaves of a pair equal to somewhat unequal in length. Petiole 0.7–10.8 cm. Leaf blades 7.1–36 × 2.3–16 cm, 5-plinerved, with the innermost pair of primary veins diverging from the mid vein up to 1.5 cm above the base in opposite to sub opposite fashion, narrowly ovate to broadly ovate, or oblong-elliptic, the base acute to rounded, the apex acute to obtuse and acuminate, the margin entire, undulate-ciliate, or dentate, the adaxial surface glabrous or with simple hairs in young leaves, the abaxial surface glabrous or glabrescent with sessile stellate trichomes, to evidently pubescent with stipitate stellate trichomes especially on the veins. Inflorescence a terminal panicle with the flowers disposed in umbels terminating the inflorescence branches, 7–27.5 cm long and branching above the base but sometimes appearing branched at the base because of multiple inflorescences arising at opposing meristems at the terminal node, accessory branches present, rachis often reddish, sul-cate, bracts and bracteoles 1 mm or less, early deciduous. Pedicels thick, 1.5–5.5 mm long. Flowers (4-)5–7 merous, oblong to obovate-pyriform, calyptrate, floral buds 5–9 × 2.5–5 mm, the base rounded, the apex acute to slightly apiculate, slightly to not con<!--PageBreak-->stricted at the middle, the hypanthium 2.5–3 × 2.25–2.75 mm, glabrous. Petals 4–6.5 × 3.5–6 mm, white or less commonly pink, obovate or obtriangular, spreading at anthesis, emarginate, glabrous. Stamens (10-)14–16(-17), anthers 5–7.5 mm long, slightly <!--PageBreak-->zygomorphic, the filament 3–4.25 mm long, not geniculate, white, anthers 2–3.25 × 0.5–1 mm, linear-oblong, slightly recurved, laterally compressed, briefly sagittate at the base, yellow, the pore 0.1–0.15 mm wide, subterminal and ventrally inclined. Ovary (4-)5–6(-9) locular, inferior, apically glabrous and forming a collar around the style. Style 3–5.25 mm, enveloped at the base by a collar, straight or slightly bent towards the tip, vertical distance between the anther pore and the stigma ca -1 – 0 mm, horizontal distance absent, the stigma subcapitate, 1–1.5 mm wide. Berry 6–9 × 6–9 mm, purple-black. Seeds 0.4–0.6 mm long, narrowly pyramidal, the testa smooth.</p><fig id="F109" position="float" orientation="portrait"><label>Figure 109.</label><caption><p>
          <italic><tp:taxon-name><tp:taxon-name-part taxon-name-part-type="genus">Conostegia</tp:taxon-name-part> <tp:taxon-name-part taxon-name-part-type="species">superba</tp:taxon-name-part></tp:taxon-name></italic>. <bold>A</bold> Leaf abaxial surface <bold>B</bold> Inflorescence <bold>C</bold> Close up of the flower <bold>D</bold> Infructescence <bold>E</bold> Longitudinal section of a flower bud <bold>F</bold> Pickled flower at anthesis <bold>G</bold> Longitudinal section of a flower at anthesis wit petals and most stamens removed <bold>H</bold> Petal I Stamen <bold>J</bold> Style. Photos of <bold>A–C</bold> and <bold>E–J</bold> from specimen vouchered <italic>R. Kriebel 5582</italic> <bold>D</bold> taken by Reinaldo Aguilar.</p></caption><graphic xmlns:xlink="http://www.w3.org/1999/xlink" xlink:href="phytokeys-067-001-g109.jpg" position="float" orientation="portrait" xlink:type="simple" id="oo_96467.jpg"/></fig></tp:treatment-sec><tp:treatment-sec sec-type="distribution" id="SECID0E1FPM"><title>Distribution</title><p>(Fig. <xref ref-type="fig" rid="F110">110</xref>). In the mainland from Mexico through most of Central America, restricted to the Pacific coast of Costa Rica and in Panama to the western portion. In South America in Colombia, Ecuador, and Venezuela. <xref ref-type="bibr" rid="B77">Schnell (1996)</xref> also reports this species from Peru, 0–1700 m in elevation.</p><fig id="F110" position="float" orientation="portrait"><label>Figure 110.</label><caption><p>Distribution of <italic><tp:taxon-name><tp:taxon-name-part taxon-name-part-type="genus">Conostegia</tp:taxon-name-part> <tp:taxon-name-part taxon-name-part-type="species">superba</tp:taxon-name-part></tp:taxon-name></italic>.</p></caption><graphic xmlns:xlink="http://www.w3.org/1999/xlink" xlink:href="phytokeys-067-001-g110.jpg" position="float" orientation="portrait" xlink:type="simple" id="oo_96468.jpg"/></fig><p>The recent molecular phylogeny of <italic><tp:taxon-name><tp:taxon-name-part taxon-name-part-type="genus">Conostegia</tp:taxon-name-part></tp:taxon-name></italic> included three samples of <italic><tp:taxon-name><tp:taxon-name-part taxon-name-part-type="genus">Conostegia</tp:taxon-name-part> <tp:taxon-name-part taxon-name-part-type="species">superba</tp:taxon-name-part></tp:taxon-name></italic>. One, from the Dominican Republic, the second from Guatemala, and the third from Ecuador. Two of the samples, the one from Guatemala and the one from the Dominican Republic fell sister to each other in a clade that also includes <italic><tp:taxon-name><tp:taxon-name-part taxon-name-part-type="genus">Conostegia</tp:taxon-name-part> <tp:taxon-name-part taxon-name-part-type="species">bracteata</tp:taxon-name-part></tp:taxon-name></italic> and <italic><tp:taxon-name><tp:taxon-name-part taxon-name-part-type="genus">Conostegia</tp:taxon-name-part> <tp:taxon-name-part taxon-name-part-type="species">caelestis</tp:taxon-name-part></tp:taxon-name></italic>. The third specimen from Ecuador, falls sister to <italic><tp:taxon-name><tp:taxon-name-part taxon-name-part-type="genus">Conostegia</tp:taxon-name-part> <tp:taxon-name-part taxon-name-part-type="species">rhodopetala</tp:taxon-name-part></tp:taxon-name></italic>. On the one hand, this confirms the position of <xref ref-type="bibr" rid="B77">Schnell (1996)</xref> of treating <italic><tp:taxon-name><tp:taxon-name-part taxon-name-part-type="genus">Conostegia</tp:taxon-name-part> <tp:taxon-name-part taxon-name-part-type="species">clidemioides</tp:taxon-name-part></tp:taxon-name></italic> as a synonym of <italic><tp:taxon-name><tp:taxon-name-part taxon-name-part-type="genus">Conostegia</tp:taxon-name-part> <tp:taxon-name-part taxon-name-part-type="species">superba</tp:taxon-name-part></tp:taxon-name></italic> but on the other hand underlines the species delimitation problems between <italic><tp:taxon-name><tp:taxon-name-part taxon-name-part-type="genus">Conostegia</tp:taxon-name-part> <tp:taxon-name-part taxon-name-part-type="species">superba</tp:taxon-name-part></tp:taxon-name></italic> and <italic><tp:taxon-name><tp:taxon-name-part taxon-name-part-type="genus">Conostegia</tp:taxon-name-part> <tp:taxon-name-part taxon-name-part-type="species">rhodopetala</tp:taxon-name-part></tp:taxon-name></italic>. Also, although genetically <italic><tp:taxon-name><tp:taxon-name-part taxon-name-part-type="genus">Conostegia</tp:taxon-name-part> <tp:taxon-name-part taxon-name-part-type="species">cuatrecasii</tp:taxon-name-part></tp:taxon-name></italic> appears to be a distinctive species based on the Panamanian and Ecuadorian samples included in the phylogeny, morphologically the populations of pink flowers of <italic><tp:taxon-name><tp:taxon-name-part taxon-name-part-type="genus">Conostegia</tp:taxon-name-part> <tp:taxon-name-part taxon-name-part-type="species">superba</tp:taxon-name-part></tp:taxon-name></italic> can resemble <italic><tp:taxon-name><tp:taxon-name-part taxon-name-part-type="genus">Conostegia</tp:taxon-name-part> <tp:taxon-name-part taxon-name-part-type="species">cuatrecasii</tp:taxon-name-part></tp:taxon-name></italic>. <xref ref-type="bibr" rid="B77">Schnell (1996)</xref> notes more limited flowering seasons in local populations than are reflected by specimens. A Brazilian infertile specimen which corresponds to a syntype of <italic><tp:taxon-name><tp:taxon-name-part taxon-name-part-type="genus">Conostegia</tp:taxon-name-part> <tp:taxon-name-part taxon-name-part-type="species">poeppigii</tp:taxon-name-part></tp:taxon-name></italic> cannot be positively identified (<xref ref-type="bibr" rid="B77">Schnell 1996</xref>) and is thus excluded from the distribution circumscription until it is collected again. <xref ref-type="bibr" rid="B77">Schnell (1996)</xref> noted that some isotypes of <italic><tp:taxon-name><tp:taxon-name-part taxon-name-part-type="genus">Conostegia</tp:taxon-name-part> <tp:taxon-name-part taxon-name-part-type="species">purpusii</tp:taxon-name-part></tp:taxon-name></italic> are mixed with a species of <italic><tp:taxon-name><tp:taxon-name-part taxon-name-part-type="genus">Miconia</tp:taxon-name-part></tp:taxon-name></italic> in many herbaria.</p></tp:treatment-sec><tp:treatment-sec sec-type="material" id="SECID0EBMPM"><title>Specimens examined.</title><p>
            <bold>CUBA. Oriente</bold>: El Yunque, Ekman 3970 (<named-content xmlns:xlink="http://www.w3.org/1999/xlink" content-type="dwc:institutional_code" xlink:type="simple">NY</named-content>); La Prenda, Hioram and Maurel 4776 (<named-content xmlns:xlink="http://www.w3.org/1999/xlink" content-type="dwc:institutional_code" xlink:type="simple">NY</named-content>).</p><p>
            <bold>DOMINICAN REPUBLIC. Barahona</bold>: Sierra del Bahoruco, Municipio Paraíso La Víbora, Clase, Montilla and Schuber 4383 (<named-content xmlns:xlink="http://www.w3.org/1999/xlink" content-type="dwc:institutional_code" xlink:type="simple">NY</named-content>); Fuertes 969 (<named-content xmlns:xlink="http://www.w3.org/1999/xlink" content-type="dwc:institutional_code" xlink:type="simple">NY</named-content>). <bold>Bonao</bold>: subida al Casabito, Liogier 30328 (<named-content xmlns:xlink="http://www.w3.org/1999/xlink" content-type="dwc:institutional_code" xlink:type="simple">NY</named-content>). <bold>Monseñor Nouel</bold>: Road up to Alto Casabito, ca. 8 km W of jct. with Highway Duarte on road from Bonao to Constanza, Judd and McDowell 6523 (<named-content xmlns:xlink="http://www.w3.org/1999/xlink" content-type="dwc:institutional_code" xlink:type="simple">NY</named-content>); Cordillera Central on road to Alto Casabito ca. 2.8 km W on highway from Autopista Duarte N of Bonao to El Rio and Constanza, Judd et al. 8218 (<named-content xmlns:xlink="http://www.w3.org/1999/xlink" content-type="dwc:institutional_code" xlink:type="simple">NY</named-content>); Cordillera Central, “Zumbador”, 1.5 km al sudeste de Juan Aldian, en la confluencia de los rios Zumbador and Calle Estrecha, Zanoni et al. 31550 (<named-content xmlns:xlink="http://www.w3.org/1999/xlink" content-type="dwc:institutional_code" xlink:type="simple">NY</named-content>).</p><p>
            <bold>PUERTO RICO. Cordillera Central</bold>: Toro Negro Forest, in Vereda del Bolo, Vives 138 (<named-content xmlns:xlink="http://www.w3.org/1999/xlink" content-type="dwc:institutional_code" xlink:type="simple">NY</named-content>).</p><p>
            <bold>JAMAICA. Portland</bold>: Upper Swift River Study Site of Ecological Survey, Blue Mt. Multipurpose Project near Mossman’s Peak, Bretting 61, 254 (<named-content xmlns:xlink="http://www.w3.org/1999/xlink" content-type="dwc:institutional_code" xlink:type="simple">NY</named-content>); North side <!--PageBreak-->of Cuna Cuna Pass, Harris and Britton 10560 (<named-content xmlns:xlink="http://www.w3.org/1999/xlink" content-type="dwc:institutional_code" xlink:type="simple">NY</named-content>); Foothills of the John Crow Mts. Along road between Fair Prospect and Hartford and Ecclesdown, ca. 3.9-4 mi SE of jct. with Rt. A-4 (coastal road), Judd 5327 (<named-content xmlns:xlink="http://www.w3.org/1999/xlink" content-type="dwc:institutional_code" xlink:type="simple">NY</named-content>). <bold>St. Thomas</bold>: Banks Devil’s River, Britton 3582 (<named-content xmlns:xlink="http://www.w3.org/1999/xlink" content-type="dwc:institutional_code" xlink:type="simple">NY</named-content>); near Milepost 18 southeast of Bowden Pen. upper valley of the Río Grande, Proctor 26603 (<named-content xmlns:xlink="http://www.w3.org/1999/xlink" content-type="dwc:institutional_code" xlink:type="simple">NY</named-content>).</p><p>
            <bold>MEXICO</bold> (fide Schnell). <bold>Chiapas</bold>: crest of ridge 3 km E of Francisco Madero, NE of Cintalapa, Breedlove 38701 (<named-content xmlns:xlink="http://www.w3.org/1999/xlink" content-type="dwc:institutional_code" xlink:type="simple">MO</named-content>). <bold>Oaxaca</bold>: entre Puerto Eligio y Comaltepec, km 149 entre Tuxtepec a Oaxaca S. Juarez, Martinez Calderon 388 (<named-content xmlns:xlink="http://www.w3.org/1999/xlink" content-type="dwc:institutional_code" xlink:type="simple">GH</named-content>, <named-content xmlns:xlink="http://www.w3.org/1999/xlink" content-type="dwc:institutional_code" xlink:type="simple">MICH</named-content>, <named-content xmlns:xlink="http://www.w3.org/1999/xlink" content-type="dwc:institutional_code" xlink:type="simple">UC</named-content>, <named-content xmlns:xlink="http://www.w3.org/1999/xlink" content-type="dwc:institutional_code" xlink:type="simple">US</named-content>). <bold>Veracruz</bold>: Lado SE de Laguna Catemaco, arriba de Rio Cuetzalapan, Beaman 5165 (<named-content xmlns:xlink="http://www.w3.org/1999/xlink" content-type="dwc:institutional_code" xlink:type="simple">GH</named-content>).</p><p>
            <bold>GUATEMALA. Izabal</bold>: Sierra Caral, camino de terracería cerca de la entrada a la Finca La Firmeza, desde Morales, Kriebel et al. 5582 (<named-content xmlns:xlink="http://www.w3.org/1999/xlink" content-type="dwc:institutional_code" xlink:type="simple">USCG</named-content>, <named-content xmlns:xlink="http://www.w3.org/1999/xlink" content-type="dwc:institutional_code" xlink:type="simple">NY</named-content>). <bold>Sololá</bold>: south-facing slopes of Volcán Atitlán above Finca Mocá, Steyermark 47891 (<named-content xmlns:xlink="http://www.w3.org/1999/xlink" content-type="dwc:institutional_code" xlink:type="simple">NY</named-content>).</p><p>
            <bold>HONDURAS. Cortés</bold>: entre Agua Azul y Pito Solo Lago de Yojoa, Molina 7326 (<named-content xmlns:xlink="http://www.w3.org/1999/xlink" content-type="dwc:institutional_code" xlink:type="simple">NY</named-content>).</p><!--PageBreak--><p>
            <bold>NICARAGUA</bold> (fide Schnell). <bold>Rivas</bold>: Isla Ometepe, Volcán Maderas, Hacienda La Argentina, Robleto 845 (<named-content xmlns:xlink="http://www.w3.org/1999/xlink" content-type="dwc:institutional_code" xlink:type="simple">MO</named-content>). Zelaya: near Bil Tingnia, 6 km NW of Bonanza, 150 m, Neill 4000 (M).</p><p>
            <bold>COSTA RICA. Puntarenas</bold>: about 5 km. west of Rincón de Osa, Osa Península, Burger and Gentry 9006 (<named-content xmlns:xlink="http://www.w3.org/1999/xlink" content-type="dwc:institutional_code" xlink:type="simple">CR</named-content>, <named-content xmlns:xlink="http://www.w3.org/1999/xlink" content-type="dwc:institutional_code" xlink:type="simple">NY</named-content>); Buenos Aires, Potrero Grande, Sabanas Helechales, bosques y potreros aledaños al camino, Santamaría et al. 4194 (<named-content xmlns:xlink="http://www.w3.org/1999/xlink" content-type="dwc:institutional_code" xlink:type="simple">NY</named-content>). <bold>San José</bold>: about 1.8 km north of Platanillo on the road to Dominical, Almeda and Nakai 4123 (<named-content xmlns:xlink="http://www.w3.org/1999/xlink" content-type="dwc:institutional_code" xlink:type="simple">CR</named-content>, <named-content xmlns:xlink="http://www.w3.org/1999/xlink" content-type="dwc:institutional_code" xlink:type="simple">MO</named-content>, <named-content xmlns:xlink="http://www.w3.org/1999/xlink" content-type="dwc:institutional_code" xlink:type="simple">NY</named-content>); Basin of El General, Skutch 4842 (<named-content xmlns:xlink="http://www.w3.org/1999/xlink" content-type="dwc:institutional_code" xlink:type="simple">CR</named-content>, <named-content xmlns:xlink="http://www.w3.org/1999/xlink" content-type="dwc:institutional_code" xlink:type="simple">NY</named-content>).</p><p>
            <bold>PANAMA.</bold> (fide Schnell). <bold>Chiriquí</bold>: Burica Peninsula, 4-9 mi S of Puerto Armuelles, Croat 22101 (<named-content xmlns:xlink="http://www.w3.org/1999/xlink" content-type="dwc:institutional_code" xlink:type="simple">MO</named-content>).</p><p>
            <bold>COLOMBIA. Putumayo</bold>: Municipio Mocoa, corregimiento de San Antonio, vereda Alto Campucana, finca La Mariposa, Vertiente Amazónica de Colombia, Betancourt et al. 4957 (<named-content xmlns:xlink="http://www.w3.org/1999/xlink" content-type="dwc:institutional_code" xlink:type="simple">NY</named-content>); Umbría, Klug 1909 (<named-content xmlns:xlink="http://www.w3.org/1999/xlink" content-type="dwc:institutional_code" xlink:type="simple">NY</named-content>).</p><p>
            <bold>ECUADOR. Morona-Santiago</bold>: Centro Shuar Yukutais 8 km SW of Sucua, Andrade 571 (<named-content xmlns:xlink="http://www.w3.org/1999/xlink" content-type="dwc:institutional_code" xlink:type="simple">NY</named-content>); small ravine ca. 7 km N of Limón, Moran et al. 7613 (<named-content xmlns:xlink="http://www.w3.org/1999/xlink" content-type="dwc:institutional_code" xlink:type="simple">NY</named-content>). <bold>Napo</bold>: Puyo, in rastrojo, Asplund 18907 (<named-content xmlns:xlink="http://www.w3.org/1999/xlink" content-type="dwc:institutional_code" xlink:type="simple">NY</named-content>); Mera in forest on shore of Río Pastaza, Asplund 19128 (<named-content xmlns:xlink="http://www.w3.org/1999/xlink" content-type="dwc:institutional_code" xlink:type="simple">NY</named-content>); Hacienda San Antonio del Barón von Humboldt 2 km al NE de Mera, Baker et al. 5370 (<named-content xmlns:xlink="http://www.w3.org/1999/xlink" content-type="dwc:institutional_code" xlink:type="simple">MO</named-content>, <named-content xmlns:xlink="http://www.w3.org/1999/xlink" content-type="dwc:institutional_code" xlink:type="simple">NY</named-content>); Hacienda San Antonia von Humboldt 2 km al NE de Mera, Baker et al. 5501 (<named-content xmlns:xlink="http://www.w3.org/1999/xlink" content-type="dwc:institutional_code" xlink:type="simple">NY</named-content>); Near El Topo along trail to La Gloria, Valley of the río Pastaza and adjacent uplands, Camp 2403 (<named-content xmlns:xlink="http://www.w3.org/1999/xlink" content-type="dwc:institutional_code" xlink:type="simple">NY</named-content>); Loreto, Faldas del Volcán Sumaco, al oeste de Avila Viejo, Bloque 19 línea sísmica 8, Compania Triton, Freire and Cerda 136 (<named-content xmlns:xlink="http://www.w3.org/1999/xlink" content-type="dwc:institutional_code" xlink:type="simple">MO</named-content>, <named-content xmlns:xlink="http://www.w3.org/1999/xlink" content-type="dwc:institutional_code" xlink:type="simple">NY</named-content>); Chaco rastrojal, Harling 3888 (<named-content xmlns:xlink="http://www.w3.org/1999/xlink" content-type="dwc:institutional_code" xlink:type="simple">NY</named-content>); Río Napo between Coca (Puerto Francisco de Orellana) and Armenia Vieja, Harling and Andersson 11978 (<named-content xmlns:xlink="http://www.w3.org/1999/xlink" content-type="dwc:institutional_code" xlink:type="simple">NY</named-content>); Santa Rosa at Rio Napo, Lugo 173 (<named-content xmlns:xlink="http://www.w3.org/1999/xlink" content-type="dwc:institutional_code" xlink:type="simple">MO</named-content>, <named-content xmlns:xlink="http://www.w3.org/1999/xlink" content-type="dwc:institutional_code" xlink:type="simple">NY</named-content>); between Banios and Mera, Mexia 6967 (<named-content xmlns:xlink="http://www.w3.org/1999/xlink" content-type="dwc:institutional_code" xlink:type="simple">NY</named-content>); ca. 50 km NE of Baeza Cascada de San Rafael along Río Quijos, Moran et al. 7561 (<named-content xmlns:xlink="http://www.w3.org/1999/xlink" content-type="dwc:institutional_code" xlink:type="simple">NY</named-content>); Hacienda San Antonio del Baron von Humboldt, 2 km al NE de Mera, Neill et al. 5869 (<named-content xmlns:xlink="http://www.w3.org/1999/xlink" content-type="dwc:institutional_code" xlink:type="simple">MO</named-content>, <named-content xmlns:xlink="http://www.w3.org/1999/xlink" content-type="dwc:institutional_code" xlink:type="simple">NY</named-content>); Hda. San Francisco below Banos, Penland and Summers 279 (<named-content xmlns:xlink="http://www.w3.org/1999/xlink" content-type="dwc:institutional_code" xlink:type="simple">NY</named-content>); Vicinity of Puyo, Eastern foothills of the Andes, Skutch 4518 (<named-content xmlns:xlink="http://www.w3.org/1999/xlink" content-type="dwc:institutional_code" xlink:type="simple">NY</named-content>); carretera Hollin-Loreto-Coca, en las orillas del Río Hollin, Zak and Jaramillo 3140 (<named-content xmlns:xlink="http://www.w3.org/1999/xlink" content-type="dwc:institutional_code" xlink:type="simple">NY</named-content>). <bold>Tungurahua</bold>: Rio Negro, Asplund 18366 (<named-content xmlns:xlink="http://www.w3.org/1999/xlink" content-type="dwc:institutional_code" xlink:type="simple">NY</named-content>); Colonia Mexico 4 km de Topo, Lugo 648 (<named-content xmlns:xlink="http://www.w3.org/1999/xlink" content-type="dwc:institutional_code" xlink:type="simple">NY</named-content>). <bold>Zamora-Chinchipe</bold>: Road La Saquea-Yacuambi 1 km N Chapintza, Harling and Anderson 23885 (<named-content xmlns:xlink="http://www.w3.org/1999/xlink" content-type="dwc:institutional_code" xlink:type="simple">NY</named-content>).</p><p>
            <bold>PERU</bold> (fide Schnell). <bold>Cuzco</bold>: Mapitunari valley, 5-7 km from Hda. Luisiana and the Apurimac river, Cordillera Villacabamba, Madison 10066-7 (<named-content xmlns:xlink="http://www.w3.org/1999/xlink" content-type="dwc:institutional_code" xlink:type="simple">NA</named-content>, <named-content xmlns:xlink="http://www.w3.org/1999/xlink" content-type="dwc:institutional_code" xlink:type="simple">US</named-content>). <bold>Huanaco</bold>: Tingo Maria, Asplund 12992 (<named-content xmlns:xlink="http://www.w3.org/1999/xlink" content-type="dwc:institutional_code" xlink:type="simple">US</named-content>).</p><p>
            <bold>VENEZUELA. Amazonas</bold>: Trail S from Cerro Neblina camp 5, Gentry and Stein 46530 (<named-content xmlns:xlink="http://www.w3.org/1999/xlink" content-type="dwc:institutional_code" xlink:type="simple">NY</named-content>); Cerro Neblina Campamento 5 N base of Pico Cardenas, Gentry and Stein 46650 (<named-content xmlns:xlink="http://www.w3.org/1999/xlink" content-type="dwc:institutional_code" xlink:type="simple">NY</named-content>); Departamento Río Negro, Cerro de La Neblina Camp V Valley north base of Pico Cardona, Liesner and Stannard 16893 (<named-content xmlns:xlink="http://www.w3.org/1999/xlink" content-type="dwc:institutional_code" xlink:type="simple">MO</named-content>, <named-content xmlns:xlink="http://www.w3.org/1999/xlink" content-type="dwc:institutional_code" xlink:type="simple">NY</named-content>).</p><!--PageBreak--></tp:treatment-sec><ref-list><ref id="B77"><mixed-citation xmlns:xlink="http://www.w3.org/1999/xlink" xlink:type="simple">
          <person-group><name name-style="western"><surname>Schnell</surname><given-names>CE</given-names></name></person-group> (<year>1996</year>) <source>The Genus <italic><tp:taxon-name><tp:taxon-name-part taxon-name-part-type="genus">Conostegia</tp:taxon-name-part></tp:taxon-name></italic> (<tp:taxon-name><tp:taxon-name-part taxon-name-part-type="family">Melastomataceae</tp:taxon-name-part></tp:taxon-name>)</source>. <comment>PhD thesis</comment>, <publisher-name>Harvard University</publisher-name>.</mixed-citation></ref></ref-list></tp:taxon-treatment>
