# Supplementary material for: A Monograph of Conostegia (Melastomataceae, Miconieae)
Source: PhytoKeys. 2016 Jul 20;(67):1–326. doi: 10.3897/phytokeys.67.6703 (PMC4972245; doi:10.3897/phytokeys.67.6703)
Supplement: XML Treatment for Conostegia volcanalis [file phytokeys.67.6703-treatment30.xml]

<!DOCTYPE tp:taxon-treatment
  PUBLIC "-//TaxonX//DTD Taxonomic Treatment Publishing DTD v0 20100105//EN" "tax-treatment-NSO.dtd">
<tp:taxon-treatment xmlns:tp="http://www.plazi.org/taxpub"><tp:treatment-meta><kwd-group><label>Taxon classification</label><kwd><named-content content-type="kingdom">Plantae</named-content></kwd><kwd><named-content content-type="order">Myrtales</named-content></kwd><kwd><named-content content-type="family">Melastomataceae</named-content></kwd></kwd-group><mixed-citation publication-type="journal"><person-group><name><surname>Kriebel</surname><given-names>Ricardo</given-names></name></person-group><article-title>A Monograph of <italic><tp:taxon-name><tp:taxon-name-part taxon-name-part-type="genus">Conostegia</tp:taxon-name-part></tp:taxon-name></italic> (<tp:taxon-name><tp:taxon-name-part taxon-name-part-type="family">Melastomataceae</tp:taxon-name-part></tp:taxon-name>, <tp:taxon-name><tp:taxon-name-part taxon-name-part-type="tribe">Miconieae</tp:taxon-name-part></tp:taxon-name>)</article-title><source>PhytoKeys</source><day>20</day><month>7</month><year>2016</year><volume>2016</volume><issue>67</issue><fpage>1</fpage><lpage>326</lpage><pub-id pub-id-type="doi">10.3897/phytokeys.67.6703</pub-id></mixed-citation></tp:treatment-meta><tp:nomenclature><tp:taxon-name>
            <tp:taxon-name-part taxon-name-part-type="genus">Conostegia</tp:taxon-name-part>
            <tp:taxon-name-part taxon-name-part-type="species">volcanalis</tp:taxon-name-part>
          </tp:taxon-name><tp:taxon-authority>Standl. &amp; Steyermark</tp:taxon-authority><xref ref-type="fig" rid="F111">Fig. 111</xref><tp:nomenclature-citation-list><tp:nomenclature-citation><tp:taxon-name>
                <tp:taxon-name-part taxon-name-part-type="genus">Conostegia</tp:taxon-name-part> <tp:taxon-name-part taxon-name-part-type="species">volcanalis</tp:taxon-name-part></tp:taxon-name><comment>Standl. &amp; Steyermark, Field Mus. Nat. Hist., Bot. sere 23: 136. 1944. Type: Guatemala. Quetzaltenango: Damp forest, Chiquihuite, 1410 m, 8 March 1939, P. Standley 68152 (holotype: F!, isotypes: A!, <named-content xmlns:xlink="http://www.w3.org/1999/xlink" content-type="dwc:institutional_code" xlink:type="simple">NY</named-content>!).</comment></tp:nomenclature-citation></tp:nomenclature-citation-list></tp:nomenclature><tp:treatment-sec sec-type="description" id="SECID0EH1PM"><title>Description.</title><p>Trees 2–20 m tall with tetragonal and ridged branches that are generally sparsely to copiously covered with a mixture of caducous, sessile stellate and stalked-stellate hairs; nodal line present. Leaves of a pair equal to somewhat unequal in length. Petioles 0.7–7 cm. Leaf blades 6–32 × 2.6–20 cm, 3–5 plinerved, with the innermost pair of primary veins diverging 1–3.5 cm from the mid vein in opposite to alternate fashion, ovate to elliptic, the base acute or obtuse, the apex acute or obtuse and short acuminate, the margin undulate dentate, the adaxial surface glabrous or glabrescent with sessile or stipitate trichomes which are branching or stellate,the abaxial surface with with sessile or stipitate trichomes which are branching or stellate especially on the veins. Inflorescence a terminal panicle 3.7–16 cm long branching above the base but sometimes appearing branched at the base because of multiple inflorescences arising at opposing meristems at the terminal node, accessory branches present or absent, the rachis glabrescent with few scattered stellate trichomes, bracts and bracteoles to 5 mm long, linear, early deciduous. Pedicel 1.5–15 mm. the hypanthium 2.25–3 × 2.5–3 mm, smooth and mostly glabrous. Flowers 6–10(-12) merous, calyptrate. Floral buds 6–14 × 4–9 mm, spherical, the base rounded or flattened, the apex obtuse to flattened and apiculate, not constricted. Petals 7.5–15 × 4.5–10 mm, white, obovate, spreading, rounded-truncate to emarginate, glabrous. Stamens18–30, 7–8 mm long, radially arranged, to slightly bilateral apparently because of the downward bending style, the filaments 3.75–4.5 mm, white, lacking a geniculation, anthers 2.75–4 × 1–1.25 mm, oblong, straight or recurved, laterally compressed, yellow, the pore 0.1–0.3 mm wide, terminal. Ovary 9–16 locular, inferior, apically glabrous and forming a collar around the style. Style ca. 7 mm long, curving downward, vertical distance from the anthers to the stigma ca. -0.5 – -0.25 mm, horizontal distance ca. 1–2 mm; stigma crateriform, consisting of 9–16 laterally compressed lobes, ca 3–4 mm wide. Berry 10–13 × 8–10 mm, blue-black or purple. Seeds 0.5–0.75 mm, obliquely pyramidal, the testa smooth.</p><fig id="F111" position="float" orientation="portrait"><label>Figure 111.</label><caption><p>
          <italic><tp:taxon-name><tp:taxon-name-part taxon-name-part-type="genus">Conostegia</tp:taxon-name-part> <tp:taxon-name-part taxon-name-part-type="species">volcanalis</tp:taxon-name-part></tp:taxon-name></italic>. <bold>A</bold> Leaf abaxial surface <bold>B</bold> Inflorescence with flower buds <bold>C</bold> Longitudinal section of a flower bud <bold>D</bold> Lateral view of a flower at late anthesis <bold>E</bold> Petal <bold>F</bold> Stamen. Photos from specimen vouchered <italic>R. Kriebel 5565</italic>.</p></caption><graphic xmlns:xlink="http://www.w3.org/1999/xlink" xlink:href="phytokeys-067-001-g111.jpg" position="float" orientation="portrait" xlink:type="simple" id="oo_96469.jpg"/></fig></tp:treatment-sec><tp:treatment-sec sec-type="distribution" id="SECID0ER2PM"><title>Distribution</title><p>(Fig. <xref ref-type="fig" rid="F112">112</xref>). From Mexico through Guatemala to Honduras, 500–2200 m in elevation.</p><fig id="F112" position="float" orientation="portrait"><label>Figure 112.</label><caption><p>Distribution of <italic><tp:taxon-name><tp:taxon-name-part taxon-name-part-type="genus">Conostegia</tp:taxon-name-part> <tp:taxon-name-part taxon-name-part-type="species">volcanalis</tp:taxon-name-part></tp:taxon-name></italic>.</p></caption><graphic xmlns:xlink="http://www.w3.org/1999/xlink" xlink:href="phytokeys-067-001-g112.jpg" position="float" orientation="portrait" xlink:type="simple" id="oo_96470.jpg"/></fig><p>In general, <italic><tp:taxon-name><tp:taxon-name-part taxon-name-part-type="genus">Conostegia</tp:taxon-name-part> <tp:taxon-name-part taxon-name-part-type="species">volcanalis</tp:taxon-name-part></tp:taxon-name></italic> can be recognized on the basis of its mostly spherical flower buds and broad leaves with undulate dentate margins. <xref ref-type="bibr" rid="B77">Schnell (1996)</xref> discussed this species as having “three well defined allopatric races”. These morphotypes were considered on the “borderline” of deserving species status (<xref ref-type="bibr" rid="B77">Schnell 1996</xref>). The three morphotypes differed in their distribution, habitat preference, indument density, and floral part size. The first morphotype is found in Guerrero and Jalisco and (<xref ref-type="bibr" rid="B77">Schnell 1996</xref>) noted that as <italic><tp:taxon-name><tp:taxon-name-part taxon-name-part-type="genus">Conostegia</tp:taxon-name-part> <tp:taxon-name-part taxon-name-part-type="species">jaliscana</tp:taxon-name-part></tp:taxon-name></italic>. These plants prefer streamsides in pine forests. The leaves are is more pubescent and have larger floral parts. These trees flower January through April. The second morphotype recognized by <xref ref-type="bibr" rid="B77">Schnell (1996)</xref> occurs in cloud forests of Chiapas, San Marcos and Quetzaltenango in Mexico. The plants from this morphotype are larger trees with less pubescent leaves and flowering November through March. This morphotype is reminiscent of <italic><tp:taxon-name><tp:taxon-name-part taxon-name-part-type="genus">Conostegia</tp:taxon-name-part> <tp:taxon-name-part taxon-name-part-type="species">icosandra</tp:taxon-name-part></tp:taxon-name></italic> and had been described as <italic><tp:taxon-name><tp:taxon-name-part taxon-name-part-type="genus">Conostegia</tp:taxon-name-part> <tp:taxon-name-part taxon-name-part-type="species">sphaerica</tp:taxon-name-part></tp:taxon-name></italic> Triana. The third race occurs in cloud forests of central Guatemala, Honduras, El Salvador and Nicaragua. This morphotype <xref ref-type="bibr" rid="B77">Schnell (1996)</xref> characterized as being like morphotype one in pubescence but morphotype two in inflorescence structure. The southernmost population within the third morphotype occurs in Costa Rica and Panama and was described as <italic><tp:taxon-name><tp:taxon-name-part taxon-name-part-type="genus">Conostegia</tp:taxon-name-part> <tp:taxon-name-part taxon-name-part-type="species">orbeliana</tp:taxon-name-part></tp:taxon-name></italic> Almeda. Very few specimens have been collected of this species and they tend to look dif<!--PageBreak-->ferent than <italic><tp:taxon-name><tp:taxon-name-part taxon-name-part-type="genus">Conostegia</tp:taxon-name-part> <tp:taxon-name-part taxon-name-part-type="species">volcanalis</tp:taxon-name-part></tp:taxon-name></italic> because of their few-flowered inflorescences. When it was only known from Panama, <xref ref-type="bibr" rid="B77">Schnell (1996)</xref> noted its flowering time as in January, differing from populations from Guatemala to Nicaragua that flower May through October. Very few specimens are known of this species and Costa Rican specimens remeniscent of <italic><tp:taxon-name><tp:taxon-name-part taxon-name-part-type="genus">Conostegia</tp:taxon-name-part> <tp:taxon-name-part taxon-name-part-type="species">orbeliana</tp:taxon-name-part></tp:taxon-name></italic> have been collected. One of them, was flowering in August, undermining the possible phenological gaps between these populations or possible species. I have chosen not to include <italic><tp:taxon-name><tp:taxon-name-part taxon-name-part-type="genus">Conostegia</tp:taxon-name-part> <tp:taxon-name-part taxon-name-part-type="species">orbeliana</tp:taxon-name-part></tp:taxon-name></italic> under the synonymy of <italic><tp:taxon-name><tp:taxon-name-part taxon-name-part-type="genus">Conostegia</tp:taxon-name-part> <tp:taxon-name-part taxon-name-part-type="species">volcanalis</tp:taxon-name-part></tp:taxon-name></italic> not only because they are allopatric, but also because it might also be a variant of for example <italic><tp:taxon-name><tp:taxon-name-part taxon-name-part-type="genus">Conostegia</tp:taxon-name-part> <tp:taxon-name-part taxon-name-part-type="species">oerstediana</tp:taxon-name-part></tp:taxon-name></italic> or <italic><tp:taxon-name><tp:taxon-name-part taxon-name-part-type="genus">Conostegia</tp:taxon-name-part> <tp:taxon-name-part taxon-name-part-type="species">macrantha</tp:taxon-name-part></tp:taxon-name></italic> which occur in nearby areas. In general, <italic><tp:taxon-name><tp:taxon-name-part taxon-name-part-type="genus">Conostegia</tp:taxon-name-part> <tp:taxon-name-part taxon-name-part-type="species">volcanalis</tp:taxon-name-part></tp:taxon-name></italic> is a complex in need of study to assess habitat and phenological specialization. Perhaps more species can be recognized within this complex in the future.</p></tp:treatment-sec><tp:treatment-sec sec-type="material" id="SECID0EHBAO"><title>Specimens examined.</title><p>
            <bold>MEXICO. Chiapas</bold>: southwest side of Cerro Mozotal 11 km northwest of the junction of the road to Motozintla along the road to El Porvenir and Siltepec. Municipio de Motozintla de Mendoza, Breedlove and Almeda 58087 <!--PageBreak-->(<named-content xmlns:xlink="http://www.w3.org/1999/xlink" content-type="dwc:institutional_code" xlink:type="simple">CAS</named-content>, <named-content xmlns:xlink="http://www.w3.org/1999/xlink" content-type="dwc:institutional_code" xlink:type="simple">NY</named-content>); on the ridge above Siltepec on the road to Huixtla. Municipio de Siltepec, Breedlove 31999 (<named-content xmlns:xlink="http://www.w3.org/1999/xlink" content-type="dwc:institutional_code" xlink:type="simple">CAS</named-content>, <named-content xmlns:xlink="http://www.w3.org/1999/xlink" content-type="dwc:institutional_code" xlink:type="simple">NY</named-content>); La Trinitaria, east of Laguna Tzikaw, Monte Bello National Park, Breedlove 35147 (<named-content xmlns:xlink="http://www.w3.org/1999/xlink" content-type="dwc:institutional_code" xlink:type="simple">CAS</named-content>, <named-content xmlns:xlink="http://www.w3.org/1999/xlink" content-type="dwc:institutional_code" xlink:type="simple">NY</named-content>); Laguna Salina Montceristo, Matuda 2049 (<named-content xmlns:xlink="http://www.w3.org/1999/xlink" content-type="dwc:institutional_code" xlink:type="simple">NY</named-content>); Mt. Ovando, Matuda 2100, 2644 (<named-content xmlns:xlink="http://www.w3.org/1999/xlink" content-type="dwc:institutional_code" xlink:type="simple">MO</named-content>, <named-content xmlns:xlink="http://www.w3.org/1999/xlink" content-type="dwc:institutional_code" xlink:type="simple">NY</named-content>). <bold>Jalisco</bold>: Talpa de Allende, km 12.8 (8 mi) en el camino de La Cuesta hacia Talpa, Cowan and Nieves 4745 (<named-content xmlns:xlink="http://www.w3.org/1999/xlink" content-type="dwc:institutional_code" xlink:type="simple">NY</named-content>); San Sebastián Arroyo de Santa Gertrudis, Mexia 1532 (<named-content xmlns:xlink="http://www.w3.org/1999/xlink" content-type="dwc:institutional_code" xlink:type="simple">NY</named-content>); San Sebastián, Arroyo Monte Oscuro, Mexia 1647 (<named-content xmlns:xlink="http://www.w3.org/1999/xlink" content-type="dwc:institutional_code" xlink:type="simple">NY</named-content>). <bold>Guerrero</bold>: San Antonio-Buenos Aires, Montes de Oca, Hinton 14026 (<named-content xmlns:xlink="http://www.w3.org/1999/xlink" content-type="dwc:institutional_code" xlink:type="simple">NY</named-content>); Chilacayote, Mina, Hinton 14188 (<named-content xmlns:xlink="http://www.w3.org/1999/xlink" content-type="dwc:institutional_code" xlink:type="simple">NY</named-content>). <bold>Veracruz</bold>: Soteapan, Mapa 21.0/58.5, La Azufrera ca. 18 km al E de Lago Catemaco entre Bastonal y Cerro Campanario, Beaman 6108 (<named-content xmlns:xlink="http://www.w3.org/1999/xlink" content-type="dwc:institutional_code" xlink:type="simple">NY</named-content>); San Andrés Tuxtla, Mapa 23.5/55.0, Cerro Vigia al lado E de Volcán San Martín Tuxtla, Beaman and Alvarez 6277 (<named-content xmlns:xlink="http://www.w3.org/1999/xlink" content-type="dwc:institutional_code" xlink:type="simple">IE</named-content>, <named-content xmlns:xlink="http://www.w3.org/1999/xlink" content-type="dwc:institutional_code" xlink:type="simple">MO</named-content>, <named-content xmlns:xlink="http://www.w3.org/1999/xlink" content-type="dwc:institutional_code" xlink:type="simple">NY</named-content>).</p><p>
            <bold>EL SALVADOR</bold> (fide Schnell). <bold>Santa Ana</bold>: Hacienda Montecristo, Metapán, Winkler s.n. (F).</p><p>
            <bold>GUATEMALA. Quetzaltenango</bold>: Above Mujuliá, between San Martin Chile Verde and Colomba, Standley 85672 (<named-content xmlns:xlink="http://www.w3.org/1999/xlink" content-type="dwc:institutional_code" xlink:type="simple">NY</named-content>); slopes and ridges between Quebrada Chicharro and Montania Chicharro on southeast facing slopes of Volcán Santa María, Steyermark 34333 (<named-content xmlns:xlink="http://www.w3.org/1999/xlink" content-type="dwc:institutional_code" xlink:type="simple">NY</named-content>). <bold>San Marcos</bold>: Finca Nueva Granada, Montaña de Vista Hermosa, Kriebel et al. 5565, 5566 (<named-content xmlns:xlink="http://www.w3.org/1999/xlink" content-type="dwc:institutional_code" xlink:type="simple">NY</named-content>, <named-content xmlns:xlink="http://www.w3.org/1999/xlink" content-type="dwc:institutional_code" xlink:type="simple">USCG</named-content>); wet mountain forest near Aldea Fraternidad, between San Rafael Pie de la Cuesta and Palo Gordo west facing slope of the Sierra Madre Mountains, Williams et. al. 25661 (<named-content xmlns:xlink="http://www.w3.org/1999/xlink" content-type="dwc:institutional_code" xlink:type="simple">NY</named-content>).</p><p>
            <bold>HONDURAS. La Paz</bold>: Bosque mixto de Cordillera Guajiquiro 5 kms a Sabanetas, Molina and Molina 12906 (<named-content xmlns:xlink="http://www.w3.org/1999/xlink" content-type="dwc:institutional_code" xlink:type="simple">NY</named-content>). <bold>Morazán</bold>: Mt. San Juancito, Glassman 1986 (<named-content xmlns:xlink="http://www.w3.org/1999/xlink" content-type="dwc:institutional_code" xlink:type="simple">NY</named-content>); Peña Blanca, Montaña La Tigra, Molina 11056, 14495, 25739 (<named-content xmlns:xlink="http://www.w3.org/1999/xlink" content-type="dwc:institutional_code" xlink:type="simple">NY</named-content>); in cloud forest on Mt. Leyuca, Williams 10013 (<named-content xmlns:xlink="http://www.w3.org/1999/xlink" content-type="dwc:institutional_code" xlink:type="simple">NY</named-content>).</p></tp:treatment-sec><ref-list><ref id="B77"><mixed-citation xmlns:xlink="http://www.w3.org/1999/xlink" xlink:type="simple">
          <person-group><name name-style="western"><surname>Schnell</surname><given-names>CE</given-names></name></person-group> (<year>1996</year>) <source>The Genus <italic><tp:taxon-name><tp:taxon-name-part taxon-name-part-type="genus">Conostegia</tp:taxon-name-part></tp:taxon-name></italic> (<tp:taxon-name><tp:taxon-name-part taxon-name-part-type="family">Melastomataceae</tp:taxon-name-part></tp:taxon-name>)</source>. <comment>PhD thesis</comment>, <publisher-name>Harvard University</publisher-name>.</mixed-citation></ref></ref-list></tp:taxon-treatment>
