# Supplementary material for: A Monograph of Conostegia (Melastomataceae, Miconieae)
Source: PhytoKeys. 2016 Jul 20;(67):1–326. doi: 10.3897/phytokeys.67.6703 (PMC4972245; doi:10.3897/phytokeys.67.6703)
Supplement: XML Treatment for Conostegia vulcanicola [file phytokeys.67.6703-treatment31.xml]

<!DOCTYPE tp:taxon-treatment
  PUBLIC "-//TaxonX//DTD Taxonomic Treatment Publishing DTD v0 20100105//EN" "tax-treatment-NSO.dtd">
<tp:taxon-treatment xmlns:tp="http://www.plazi.org/taxpub"><tp:treatment-meta><kwd-group><label>Taxon classification</label><kwd><named-content content-type="kingdom">Plantae</named-content></kwd><kwd><named-content content-type="order">Myrtales</named-content></kwd><kwd><named-content content-type="family">Melastomataceae</named-content></kwd></kwd-group><mixed-citation publication-type="journal"><person-group><name><surname>Kriebel</surname><given-names>Ricardo</given-names></name></person-group><article-title>A Monograph of <italic><tp:taxon-name><tp:taxon-name-part taxon-name-part-type="genus">Conostegia</tp:taxon-name-part></tp:taxon-name></italic> (<tp:taxon-name><tp:taxon-name-part taxon-name-part-type="family">Melastomataceae</tp:taxon-name-part></tp:taxon-name>, <tp:taxon-name><tp:taxon-name-part taxon-name-part-type="tribe">Miconieae</tp:taxon-name-part></tp:taxon-name>)</article-title><source>PhytoKeys</source><day>20</day><month>7</month><year>2016</year><volume>2016</volume><issue>67</issue><fpage>1</fpage><lpage>326</lpage><pub-id pub-id-type="doi">10.3897/phytokeys.67.6703</pub-id></mixed-citation></tp:treatment-meta><tp:nomenclature><tp:taxon-name>
            <tp:taxon-name-part taxon-name-part-type="genus">Conostegia</tp:taxon-name-part>
            <tp:taxon-name-part taxon-name-part-type="species">vulcanicola</tp:taxon-name-part>
          </tp:taxon-name><tp:taxon-authority>Donn. Sm.</tp:taxon-authority><tp:nomenclature-citation-list><tp:nomenclature-citation><tp:taxon-name>
                <tp:taxon-name-part taxon-name-part-type="genus">Conostegia</tp:taxon-name-part> <tp:taxon-name-part taxon-name-part-type="species">vulcanicola</tp:taxon-name-part></tp:taxon-name><comment>Donn. Sm., Bot. Gaz. 42: 294. 1906. Type: Costa Rica. Forets de l’Achiote, volcán de Poás, 2200 m, November 1896, Tonduz 10840 (lectotype: <named-content xmlns:xlink="http://www.w3.org/1999/xlink" content-type="dwc:institutional_code" xlink:type="simple">NY</named-content>!, designated here; isolectotypes: <named-content xmlns:xlink="http://www.w3.org/1999/xlink" content-type="dwc:institutional_code" xlink:type="simple">BR</named-content>[2]!, <named-content xmlns:xlink="http://www.w3.org/1999/xlink" content-type="dwc:institutional_code" xlink:type="simple">US</named-content>!). Other syntypes: Costa Rica. Forets de l’Achiote, volcán de Póas, 2100 m elevation, A. Tonduz 10836 (<named-content xmlns:xlink="http://www.w3.org/1999/xlink" content-type="dwc:institutional_code" xlink:type="simple">BR</named-content>, M, <named-content xmlns:xlink="http://www.w3.org/1999/xlink" content-type="dwc:institutional_code" xlink:type="simple">US</named-content> [<xref ref-type="bibr" rid="B77">Schnell (1996)</xref> notes that “this number is mixed with <tp:taxon-name><tp:taxon-name-part taxon-name-part-type="genus">Miconia</tp:taxon-name-part> <tp:taxon-name-part taxon-name-part-type="species">tonduzii</tp:taxon-name-part></tp:taxon-name> Cogn. at <named-content xmlns:xlink="http://www.w3.org/1999/xlink" content-type="dwc:institutional_code" xlink:type="simple">BR</named-content> and <named-content xmlns:xlink="http://www.w3.org/1999/xlink" content-type="dwc:institutional_code" xlink:type="simple">US</named-content>; at <named-content xmlns:xlink="http://www.w3.org/1999/xlink" content-type="dwc:institutional_code" xlink:type="simple">CR</named-content> it includes no <tp:taxon-name><tp:taxon-name-part taxon-name-part-type="genus">Conostegia</tp:taxon-name-part></tp:taxon-name> material]), 10840 (<named-content xmlns:xlink="http://www.w3.org/1999/xlink" content-type="dwc:institutional_code" xlink:type="simple">BR</named-content> [2], <named-content xmlns:xlink="http://www.w3.org/1999/xlink" content-type="dwc:institutional_code" xlink:type="simple">NY</named-content>, <named-content xmlns:xlink="http://www.w3.org/1999/xlink" content-type="dwc:institutional_code" xlink:type="simple">US</named-content>)”.</comment></tp:nomenclature-citation></tp:nomenclature-citation-list></tp:nomenclature><tp:treatment-sec sec-type="description" id="SECID0ECKAO"><title>Description.</title><p>Shrubs or small trees 3 to 5 m tall with flattened stems that become terete with age and are densely puberulent with sessile stellate trichomes; the nodal line present yet slight. Leaves of a pair equal to somewhat unequal in length. Petioles 1–3.8 cm. Leaf blades 5–15 × 2–7.1 cm, 5-plinerved, with the innermost pair of primary veins diverging from ca. 1 cm from the blade base the midvein in opposite to subopposite fashion, elliptic-ovate to elliptic, the base acute, the apex acute to acuminate,the margin <!--PageBreak-->entire or ciliate, the adaxial and abaxial foliar surfaces covered with small stellate hairs. Inflorescence a terminal panicle 3–10 cm, accessory branches apparently absent, the rachis with small stellate hairs, linear, the bracteoles to 3 mm, deciduous. Pedicel 5–20 mm. Flowers 5–6 merous, calyptrate. Floral buds 4–7 × 2–3.5 mm, oblong-pyriform, the base rounded, the apex acute to short apiculate, slightly constricted below the calyptra. Petals 5–7 mm long, white or pinkish, broadly obovate, spreading, glabrous. Stamens 10–12 (-13), 4–5 mm long, possibly slightly bilateral, the filaments ca. 2.5 mm, white, anthers ca. 2 mm long, linear oblong, yellow, the pore ca. 0.2 mm, terminal. Ovary 4–5-locular, inferior, apically glabrous and forming a low collar around the style. Style 3–5 mm, bending below the stigma, apparently no vertical or horizontal distance between the anthers and the stigma, truncate or subcapitate. Berries 5–7 × 5–7 mm, purple-black. Seeds ca. 0.7 mm long, obliquely pyramidal, the testa smooth.</p></tp:treatment-sec><tp:treatment-sec sec-type="distribution" id="SECID0EKKAO"><title>Distribution</title><p>(Fig. <xref ref-type="fig" rid="F113">113</xref>). Costa Rica and reported from Panama by <xref ref-type="bibr" rid="B77">Schnell (1996)</xref>, 1550–2400 m in elevation.</p><fig id="F113" position="float" orientation="portrait"><label>Figure 113.</label><caption><p>Distribution of <italic><tp:taxon-name><tp:taxon-name-part taxon-name-part-type="genus">Conostegia</tp:taxon-name-part> <tp:taxon-name-part taxon-name-part-type="species">vulcanicola</tp:taxon-name-part></tp:taxon-name></italic>.</p></caption><graphic xmlns:xlink="http://www.w3.org/1999/xlink" xlink:href="phytokeys-067-001-g113.jpg" position="float" orientation="portrait" xlink:type="simple" id="oo_96471.jpg"/></fig><!--PageBreak--><p>Considering the lengthy discussions provided by <xref ref-type="bibr" rid="B77">Schnell (1996)</xref> in problematic species, it is interesting he did not discuss anything under <italic><tp:taxon-name><tp:taxon-name-part taxon-name-part-type="genus">Conostegia</tp:taxon-name-part> <tp:taxon-name-part taxon-name-part-type="species">vulcanicola</tp:taxon-name-part></tp:taxon-name></italic>, although he did mention that <italic><tp:taxon-name><tp:taxon-name-part taxon-name-part-type="genus">Conostegia</tp:taxon-name-part> <tp:taxon-name-part taxon-name-part-type="species">micrantha</tp:taxon-name-part></tp:taxon-name></italic> and <italic><tp:taxon-name><tp:taxon-name-part taxon-name-part-type="genus">Conostegia</tp:taxon-name-part> <tp:taxon-name-part taxon-name-part-type="species">vulcanicola</tp:taxon-name-part></tp:taxon-name></italic> were probably derived from <italic><tp:taxon-name><tp:taxon-name-part taxon-name-part-type="genus">Conostegia</tp:taxon-name-part> <tp:taxon-name-part taxon-name-part-type="species">montana</tp:taxon-name-part></tp:taxon-name></italic>. I have gone to several volcanoes in Costa Rica looking for <italic><tp:taxon-name><tp:taxon-name-part taxon-name-part-type="genus">Conostegia</tp:taxon-name-part> <tp:taxon-name-part taxon-name-part-type="species">vulcanicola</tp:taxon-name-part></tp:taxon-name></italic> and I found populations that resemble the type specimen except mostly for the reddish hairs on the newest vegetative growth. In general, these specimens also resemble and I have annotated as <italic><tp:taxon-name><tp:taxon-name-part taxon-name-part-type="genus">Conostegia</tp:taxon-name-part> <tp:taxon-name-part taxon-name-part-type="species">montana</tp:taxon-name-part></tp:taxon-name></italic>. The isolectotype of <italic><tp:taxon-name><tp:taxon-name-part taxon-name-part-type="genus">Conostegia</tp:taxon-name-part> <tp:taxon-name-part taxon-name-part-type="species">vulcanicola</tp:taxon-name-part></tp:taxon-name></italic> was previously identified as <italic><tp:taxon-name><tp:taxon-name-part taxon-name-part-type="genus">Conostegia</tp:taxon-name-part> <tp:taxon-name-part taxon-name-part-type="species">montana</tp:taxon-name-part></tp:taxon-name></italic> apparently by A. Tonduz and another specimen identified by H. A. Gleason as <italic><tp:taxon-name><tp:taxon-name-part taxon-name-part-type="genus">Conostegia</tp:taxon-name-part> <tp:taxon-name-part taxon-name-part-type="species">montana</tp:taxon-name-part></tp:taxon-name></italic> was annotated as <italic><tp:taxon-name><tp:taxon-name-part taxon-name-part-type="genus">Conostegia</tp:taxon-name-part> <tp:taxon-name-part taxon-name-part-type="species">vulcanicola</tp:taxon-name-part></tp:taxon-name></italic> by Schnell. The main differences between the two taxa at this time are the indument mentioned above as well as leaf venation. <italic><tp:taxon-name><tp:taxon-name-part taxon-name-part-type="genus">Conostegia</tp:taxon-name-part> <tp:taxon-name-part taxon-name-part-type="species">vulcanicola</tp:taxon-name-part></tp:taxon-name></italic> tends to have plinerved leaves whereas <italic><tp:taxon-name><tp:taxon-name-part taxon-name-part-type="genus">Conostegia</tp:taxon-name-part> <tp:taxon-name-part taxon-name-part-type="species">montana</tp:taxon-name-part></tp:taxon-name></italic> lack the reddish indument and usually has nerved leaves. Further investigation into this species complex is needed.</p></tp:treatment-sec><tp:treatment-sec sec-type="material" id="SECID0EOPAO"><title>Specimens examined.</title><p>
            <bold>COSTA RICA. Alajuela</bold>: Palmira, Alfaro Ruiz, Smith 1038 (<named-content xmlns:xlink="http://www.w3.org/1999/xlink" content-type="dwc:institutional_code" xlink:type="simple">NY</named-content>).</p></tp:treatment-sec><ref-list><ref id="B77"><mixed-citation xmlns:xlink="http://www.w3.org/1999/xlink" xlink:type="simple">
          <person-group><name name-style="western"><surname>Schnell</surname><given-names>CE</given-names></name></person-group> (<year>1996</year>) <source>The Genus <italic><tp:taxon-name><tp:taxon-name-part taxon-name-part-type="genus">Conostegia</tp:taxon-name-part></tp:taxon-name></italic> (<tp:taxon-name><tp:taxon-name-part taxon-name-part-type="family">Melastomataceae</tp:taxon-name-part></tp:taxon-name>)</source>. <comment>PhD thesis</comment>, <publisher-name>Harvard University</publisher-name>.</mixed-citation></ref></ref-list></tp:taxon-treatment>
