# Supplementary material for: A Monograph of Conostegia (Melastomataceae, Miconieae)
Source: PhytoKeys. 2016 Jul 20;(67):1–326. doi: 10.3897/phytokeys.67.6703 (PMC4972245; doi:10.3897/phytokeys.67.6703)
Supplement: XML Treatment for Conostegia attenuata [file phytokeys.67.6703-treatment34.xml]

<!DOCTYPE tp:taxon-treatment
  PUBLIC "-//TaxonX//DTD Taxonomic Treatment Publishing DTD v0 20100105//EN" "tax-treatment-NSO.dtd">
<tp:taxon-treatment xmlns:tp="http://www.plazi.org/taxpub"><tp:treatment-meta><kwd-group><label>Taxon classification</label><kwd><named-content content-type="kingdom">Plantae</named-content></kwd><kwd><named-content content-type="order">Myrtales</named-content></kwd><kwd><named-content content-type="family">Melastomataceae</named-content></kwd></kwd-group><mixed-citation publication-type="journal"><person-group><name><surname>Kriebel</surname><given-names>Ricardo</given-names></name></person-group><article-title>A Monograph of <italic><tp:taxon-name><tp:taxon-name-part taxon-name-part-type="genus">Conostegia</tp:taxon-name-part></tp:taxon-name></italic> (<tp:taxon-name><tp:taxon-name-part taxon-name-part-type="family">Melastomataceae</tp:taxon-name-part></tp:taxon-name>, <tp:taxon-name><tp:taxon-name-part taxon-name-part-type="tribe">Miconieae</tp:taxon-name-part></tp:taxon-name>)</article-title><source>PhytoKeys</source><day>20</day><month>7</month><year>2016</year><volume>2016</volume><issue>67</issue><fpage>1</fpage><lpage>326</lpage><pub-id pub-id-type="doi">10.3897/phytokeys.67.6703</pub-id></mixed-citation></tp:treatment-meta><tp:nomenclature><tp:taxon-name>
            <tp:taxon-name-part taxon-name-part-type="genus">Conostegia</tp:taxon-name-part>
            <tp:taxon-name-part taxon-name-part-type="species">attenuata</tp:taxon-name-part>
          </tp:taxon-name><tp:taxon-authority>Triana</tp:taxon-authority><tp:nomenclature-citation-list><tp:nomenclature-citation><tp:taxon-name>
                <tp:taxon-name-part taxon-name-part-type="genus">Conostegia</tp:taxon-name-part> <tp:taxon-name-part taxon-name-part-type="species">attenuata</tp:taxon-name-part></tp:taxon-name><comment>Triana, Trans. Linn. Soc. London 28: 98. 1872. Type: Colombia. Secus flumen Patia prov. Barbacoas Novae Granatae, Triana 3941 (holotype: <named-content xmlns:xlink="http://www.w3.org/1999/xlink" content-type="dwc:institutional_code" xlink:type="simple">BM</named-content>!; isotypes: <named-content xmlns:xlink="http://www.w3.org/1999/xlink" content-type="dwc:institutional_code" xlink:type="simple">BR</named-content>, <named-content xmlns:xlink="http://www.w3.org/1999/xlink" content-type="dwc:institutional_code" xlink:type="simple">COL</named-content>!, <named-content xmlns:xlink="http://www.w3.org/1999/xlink" content-type="dwc:institutional_code" xlink:type="simple">GH</named-content>, K!, P).</comment></tp:nomenclature-citation><tp:nomenclature-citation><tp:taxon-name>
                <tp:taxon-name-part taxon-name-part-type="genus">Conostegia</tp:taxon-name-part> <tp:taxon-name-part taxon-name-part-type="species">attenuata</tp:taxon-name-part> <tp:taxon-name-part taxon-name-part-type="infraspecific-rank">var.</tp:taxon-name-part> <tp:taxon-name-part taxon-name-part-type="variety">peruviana</tp:taxon-name-part></tp:taxon-name><comment>MacBride, Field Mus. Publ. Bot. 13: 341. 1941. Type: Ecuador. Esmeraldas: below Playa Rica, forested river bank, Parroquia de Concepción,100 m, 12 December 1936, Y. Mexía 8485 (lectotype: <named-content xmlns:xlink="http://www.w3.org/1999/xlink" content-type="dwc:institutional_code" xlink:type="simple">NY</named-content>! designated here; isolectotypes: <named-content xmlns:xlink="http://www.w3.org/1999/xlink" content-type="dwc:institutional_code" xlink:type="simple">BM</named-content>, F, <named-content xmlns:xlink="http://www.w3.org/1999/xlink" content-type="dwc:institutional_code" xlink:type="simple">GR</named-content>, <named-content xmlns:xlink="http://www.w3.org/1999/xlink" content-type="dwc:institutional_code" xlink:type="simple">MO</named-content>!, <named-content xmlns:xlink="http://www.w3.org/1999/xlink" content-type="dwc:institutional_code" xlink:type="simple">NA</named-content>, S, <named-content xmlns:xlink="http://www.w3.org/1999/xlink" content-type="dwc:institutional_code" xlink:type="simple">UC</named-content>, <named-content xmlns:xlink="http://www.w3.org/1999/xlink" content-type="dwc:institutional_code" xlink:type="simple">US</named-content>!).</comment></tp:nomenclature-citation></tp:nomenclature-citation-list></tp:nomenclature><tp:treatment-sec sec-type="description" id="SECID0EA2AO"><title>Description.</title><p>Shrub to small tree 0.5–3 m tall with terete glabrescent stems that are beset with an inconspicuous indument of minute sessile stellate or branching trichomes; the nodal line present but inconspicuous. Leaves equal or unequal at each node. Petiole 0.5–2.4 cm. Leaf blades 2.5–15 × 1–3.5 cm, 3-nerved, linear to ellip<!--PageBreak-->tic, the base attenuate, the apex acuminate, adaxially glabrous and inconspicuously glandular puncticulate, abaxially with small stellate trichomes mostly on the primary and higher order veins, entire to more commonly denticulate. Inflorescence terminal panicles 3.5–7.9 cm long branching above the base, but sometimes appearing branched at the base because of multiple inflorescences arising at opposing meristems at the terminal node, accessory branches present or absent, the rachis glabrescent with few scattered stellate trichomes, bracts and bracteoles 1–5 mm long, linear, persistent. Flowers (5-)6–8 merous, calyptrate. Flower buds 3.9–8.6 × 2.3–4.6 mm, not to slightly constricted in the middle, pyriform to obovate, flattened at the base, acute to short apiculate apically, the calycine and hypanthial portions weakly differentiated, the hypanthium 3–4.5 × 3–5 mm, inconspicuously stellate. Petals 5–9 × 4–7.2 mm, white or pinkish, broadly obovate-spatulate, glabrous, the apex emarginate. Stamens 16–21, 4.1–5.5 mm long, the filament 2.3–3 mm long, anthers 1.8–2.5 × mm, linear or narrowly oblong, straight to slightly recurved, laterally flattened, the base sagittate, with a small bump on the anther connective dorsally at the filament insertion, yellow, the pore ca. 0.1 mm wide. Ovary (4-)5–6 locular, glabrous, inferior and elevated into a conspicuous collar around the style base. Style 4.7–5.7 mm long, vertical distance from the anther to the stigma ca. 1.5 mm, horizontal distance absent; stigma capitate, 0.6–1 mm wide. Berry 4–5 × 4–5 mm, dark purple to black. Seeds ca. 0.4 mm long, pyramidal, the testa smooth.</p></tp:treatment-sec><tp:treatment-sec sec-type="distribution" id="SECID0EI2AO"><title>Distribution</title><p>(Fig. <xref ref-type="fig" rid="F116">116</xref>). Colombia to northern Ecuador, 0–600 m in elevation. Also reported from Panama by <xref ref-type="bibr" rid="B77">Schnell (1996)</xref>. <tp:taxon-name><tp:taxon-name-part taxon-name-part-type="genus">Conostegia</tp:taxon-name-part> <tp:taxon-name-part taxon-name-part-type="species">attenuata</tp:taxon-name-part> <tp:taxon-name-part taxon-name-part-type="infraspecific-rank">var.</tp:taxon-name-part> <tp:taxon-name-part taxon-name-part-type="variety">peruviana</tp:taxon-name-part></tp:taxon-name> is known only from a single infertile specimen in Peru and cannot be positively identified at this time. Thus, Peru is excluded in the present distribution of the species.</p><fig id="F116" position="float" orientation="portrait"><label>Figure 116.</label><caption><p>Distribution of <italic><tp:taxon-name><tp:taxon-name-part taxon-name-part-type="genus">Conostegia</tp:taxon-name-part> <tp:taxon-name-part taxon-name-part-type="species">attenuata</tp:taxon-name-part></tp:taxon-name></italic>.</p></caption><graphic xmlns:xlink="http://www.w3.org/1999/xlink" xlink:href="phytokeys-067-001-g116.jpg" position="float" orientation="portrait" xlink:type="simple" id="oo_96474.jpg"/></fig><p>Floral measurements of Schnell are quite small in comparison to those of Gleason. The latter author measured three specimens of which the drawings are deposited at <named-content xmlns:xlink="http://www.w3.org/1999/xlink" content-type="dwc:institutional_code" xlink:type="simple">NY</named-content>. With regards to staminal morphology, Gleason also noted in his drawings that “thecae are prolonged below the insertion of the filament. Connective minutely gibbous on the back just above apex the filament.” This morphological feature is common and only present in section <italic><tp:taxon-name><tp:taxon-name-part taxon-name-part-type="section">Australis</tp:taxon-name-part></tp:taxon-name></italic>. <xref ref-type="bibr" rid="B77">Schnell (1996)</xref> and <xref ref-type="bibr" rid="B8">Almeda (2009)</xref> reported <italic><tp:taxon-name><tp:taxon-name-part taxon-name-part-type="genus">Conostegia</tp:taxon-name-part> <tp:taxon-name-part taxon-name-part-type="species">attenuata</tp:taxon-name-part></tp:taxon-name></italic> from Costa Rica. The Costa Rican specimens cited by these authors (<italic>Skutch 2734</italic>, <italic>4941</italic>-<named-content xmlns:xlink="http://www.w3.org/1999/xlink" content-type="dwc:institutional_code" xlink:type="simple">NY</named-content>) differ quite a bit from typical <italic><tp:taxon-name><tp:taxon-name-part taxon-name-part-type="genus">Conostegia</tp:taxon-name-part> <tp:taxon-name-part taxon-name-part-type="species">attenuata</tp:taxon-name-part></tp:taxon-name></italic> material. The main differences are that the Costa Rican material is glabrous to inconspicuously lepidote, has plinerved leaves, and most notably has short styles. The typical <italic><tp:taxon-name><tp:taxon-name-part taxon-name-part-type="genus">Conostegia</tp:taxon-name-part> <tp:taxon-name-part taxon-name-part-type="species">attenuata</tp:taxon-name-part></tp:taxon-name></italic> has stellate trichomes on the branch apices and floral buds, nerved leaves and exserted styles. Both specimens were also annotated as a probable new species on the <named-content xmlns:xlink="http://www.w3.org/1999/xlink" content-type="dwc:institutional_code" xlink:type="simple">NY</named-content> specimens by Schnell. Given that they are highly reminiscent to <italic><tp:taxon-name><tp:taxon-name-part taxon-name-part-type="genus">Conostegia</tp:taxon-name-part> <tp:taxon-name-part taxon-name-part-type="species">montana</tp:taxon-name-part></tp:taxon-name></italic> and have not been recollected, I consider them a narrow leaf variant of <italic><tp:taxon-name><tp:taxon-name-part taxon-name-part-type="genus">Conostegia</tp:taxon-name-part> <tp:taxon-name-part taxon-name-part-type="species">montana</tp:taxon-name-part></tp:taxon-name></italic> for the time being.</p></tp:treatment-sec><tp:treatment-sec sec-type="material" id="SECID0EO6AO"><title>Specimens examined.</title><p>
            <bold>COLOMBIA. Chocó</bold>: Carretera Medellín-Quibdó, Adelante de Ciudad Bolívar, Km. 171 río La Playa, Forero, Jaramillo and McElroy 1082 (<named-content xmlns:xlink="http://www.w3.org/1999/xlink" content-type="dwc:institutional_code" xlink:type="simple">NY</named-content>); Quibdó, Quebrada La Platina, I Cuatrecasas 2700 (F, <named-content xmlns:xlink="http://www.w3.org/1999/xlink" content-type="dwc:institutional_code" xlink:type="simple">MO</named-content>, <named-content xmlns:xlink="http://www.w3.org/1999/xlink" content-type="dwc:institutional_code" xlink:type="simple">NY</named-content>). <bold>El <!--PageBreak-->Valle</bold>: Costa del Pacífico, Río Yurumanguí, entre Isla de Golondro y La Amargura, Cuatrecasas 16063 (<named-content xmlns:xlink="http://www.w3.org/1999/xlink" content-type="dwc:institutional_code" xlink:type="simple">NY</named-content>); Río Calima (región del Chocó), Quebrada de La Brea, Cuatrecasas 21265 (<named-content xmlns:xlink="http://www.w3.org/1999/xlink" content-type="dwc:institutional_code" xlink:type="simple">NY</named-content>); Costa del Pacífico, río Cajambre, Barco, Cuatrecasas 17170 (<named-content xmlns:xlink="http://www.w3.org/1999/xlink" content-type="dwc:institutional_code" xlink:type="simple">NY</named-content>); Buenaventura, Quebrada San Joachim, Schultes and Villareal 7310 (<named-content xmlns:xlink="http://www.w3.org/1999/xlink" content-type="dwc:institutional_code" xlink:type="simple">NY</named-content>). <bold>Nariño</bold>: Quebrada La Toma, Rio Telembi betw. Rio Pimbi and Rio Cuembí, Ewan 16858 (<named-content xmlns:xlink="http://www.w3.org/1999/xlink" content-type="dwc:institutional_code" xlink:type="simple">NY</named-content>).</p><p>
            <bold>ECUADOR.</bold> Carchi Border area between Prov. Carchi and Esmeraldas about 20 km past Lita on road Lita-Alto Tambo, van der Werff et al. 12000, 12018 (<named-content xmlns:xlink="http://www.w3.org/1999/xlink" content-type="dwc:institutional_code" xlink:type="simple">NY</named-content>). <bold>Esmeraldas</bold>: Río San Juan and Río Camumbi, primary tall forest at Tobar Donoso junction of Río San Juan, Játiva and Epling 1119 (<named-content xmlns:xlink="http://www.w3.org/1999/xlink" content-type="dwc:institutional_code" xlink:type="simple">NY</named-content>); Parroquia de Concepcion below Playa Rica, Mexia 8485 (<named-content xmlns:xlink="http://www.w3.org/1999/xlink" content-type="dwc:institutional_code" xlink:type="simple">NY</named-content>); San Lorenzo, Reserva Indígena Awá, Cañon del Río Mira 10 km al oeste de Alto Tambo, Comunidad “La Unión”, Rubio et al. 1173 (<named-content xmlns:xlink="http://www.w3.org/1999/xlink" content-type="dwc:institutional_code" xlink:type="simple">MO</named-content>, <named-content xmlns:xlink="http://www.w3.org/1999/xlink" content-type="dwc:institutional_code" xlink:type="simple">NY</named-content>).</p><!--PageBreak--></tp:treatment-sec><ref-list><ref id="B77"><mixed-citation xmlns:xlink="http://www.w3.org/1999/xlink" xlink:type="simple">
          <person-group><name name-style="western"><surname>Schnell</surname><given-names>CE</given-names></name></person-group> (<year>1996</year>) <source>The Genus <italic><tp:taxon-name><tp:taxon-name-part taxon-name-part-type="genus">Conostegia</tp:taxon-name-part></tp:taxon-name></italic> (<tp:taxon-name><tp:taxon-name-part taxon-name-part-type="family">Melastomataceae</tp:taxon-name-part></tp:taxon-name>)</source>. <comment>PhD thesis</comment>, <publisher-name>Harvard University</publisher-name>.</mixed-citation></ref><ref id="B8"><mixed-citation xmlns:xlink="http://www.w3.org/1999/xlink" xlink:type="simple">
          <person-group><name name-style="western"><surname>Almeda</surname><given-names>F</given-names></name></person-group> (<year>2009</year>) <article-title><tp:taxon-name><tp:taxon-name-part taxon-name-part-type="family">Melastomataceae</tp:taxon-name-part></tp:taxon-name>.</article-title> In: <person-group><name name-style="western"><surname>Davidse</surname><given-names>G</given-names></name><name name-style="western"><surname>Sousa-Sánchez</surname><given-names>M</given-names></name><name name-style="western"><surname>Knapp</surname><given-names>S</given-names></name><name name-style="western"><surname>Chiang</surname><given-names>F</given-names></name></person-group> (<role>Eds</role>) <source>Flora Mesoamericana</source> (<volume>vol. 4</volume>). <publisher-name>Universidad Nacional Autónoma de México</publisher-name>, <fpage>164</fpage>–<lpage>338</lpage>.</mixed-citation></ref></ref-list></tp:taxon-treatment>
