# Supplementary material for: A Monograph of Conostegia (Melastomataceae, Miconieae)
Source: PhytoKeys. 2016 Jul 20;(67):1–326. doi: 10.3897/phytokeys.67.6703 (PMC4972245; doi:10.3897/phytokeys.67.6703)
Supplement: XML Treatment for Conostegia extinctoria [file phytokeys.67.6703-treatment37.xml]

<!DOCTYPE tp:taxon-treatment
  PUBLIC "-//TaxonX//DTD Taxonomic Treatment Publishing DTD v0 20100105//EN" "tax-treatment-NSO.dtd">
<tp:taxon-treatment xmlns:tp="http://www.plazi.org/taxpub"><tp:treatment-meta><kwd-group><label>Taxon classification</label><kwd><named-content content-type="kingdom">Plantae</named-content></kwd><kwd><named-content content-type="order">Myrtales</named-content></kwd><kwd><named-content content-type="family">Melastomataceae</named-content></kwd></kwd-group><mixed-citation publication-type="journal"><person-group><name><surname>Kriebel</surname><given-names>Ricardo</given-names></name></person-group><article-title>A Monograph of <italic><tp:taxon-name><tp:taxon-name-part taxon-name-part-type="genus">Conostegia</tp:taxon-name-part></tp:taxon-name></italic> (<tp:taxon-name><tp:taxon-name-part taxon-name-part-type="family">Melastomataceae</tp:taxon-name-part></tp:taxon-name>, <tp:taxon-name><tp:taxon-name-part taxon-name-part-type="tribe">Miconieae</tp:taxon-name-part></tp:taxon-name>)</article-title><source>PhytoKeys</source><day>20</day><month>7</month><year>2016</year><volume>2016</volume><issue>67</issue><fpage>1</fpage><lpage>326</lpage><pub-id pub-id-type="doi">10.3897/phytokeys.67.6703</pub-id></mixed-citation></tp:treatment-meta><tp:nomenclature><tp:taxon-name>
            <tp:taxon-name-part taxon-name-part-type="genus">Conostegia</tp:taxon-name-part>
            <tp:taxon-name-part taxon-name-part-type="species">extinctoria</tp:taxon-name-part>
          </tp:taxon-name><tp:taxon-authority>(Bonpl.) D. Don ex DC.</tp:taxon-authority><xref ref-type="fig" rid="F120">Fig. 120</xref><!--PageBreak--><tp:nomenclature-citation-list><tp:nomenclature-citation><tp:taxon-name>
                <tp:taxon-name-part taxon-name-part-type="genus">Conostegia</tp:taxon-name-part> <tp:taxon-name-part taxon-name-part-type="species">extinctoria</tp:taxon-name-part></tp:taxon-name><comment>(Bonpl.) D. Don ex DC., Prodr. 3: 174. 1828.</comment></tp:nomenclature-citation><tp:nomenclature-citation><tp:taxon-name>
                <tp:taxon-name-part taxon-name-part-type="genus">Melastoma</tp:taxon-name-part> <tp:taxon-name-part taxon-name-part-type="species">extinctoria</tp:taxon-name-part></tp:taxon-name><comment>Bonpl., Melast. 133, t. 57. 1806–1816. Type: Colombia. Mariquita, royaume de Santa Fe, A. Bonpland 1719 (fide Almeda in Schnell, 1996, holotype P; isotype P!).</comment></tp:nomenclature-citation><tp:nomenclature-citation><tp:taxon-name>
                <tp:taxon-name-part taxon-name-part-type="genus">Conostegia</tp:taxon-name-part> <tp:taxon-name-part taxon-name-part-type="species">pulverulenta</tp:taxon-name-part></tp:taxon-name><comment>Naudin, Ann. Sci. Nat. ser. 3, 16: 110. 1850. Type: In America meridionali?; loco nec collectore cognitis., collector unknown (holotype: P!).</comment></tp:nomenclature-citation></tp:nomenclature-citation-list></tp:nomenclature><tp:treatment-sec sec-type="description" id="SECID0ESWBO"><title>Description.</title><p>Shrub to small tree 2.5–7(-12.5) m tall with flattened stems that are furfuraceous on new growth with stellate trichomes; the nodal line present yet slight. Leaves at a node equal to sub equal in size. Petiole 0.7–2.8 cm long. Leaves 6–24.8 × 3–10.1 cm, 5 plinerved, with the innermost pair of veins diverging up to 2.5 cm above the base mostly in sub opposite fashion, elliptic to narrowly ovate, the base subacute to obtuse, acute or acuminate at the apex, the margins remotely undulate to denticulate, adaxially glabrous or glabrescent, abaxially with numerous underdeveloped stellate trichomes. Inflorescence a terminal panicle 6–12.3 cm long branched above the base, accessory branches present, the rachis covered with stout stellate or dendritic trichomes. Pedicel 2–4.4 mm. Flowers (4-)5–6(-7) merous, calyptrate. Floral buds 3–5.5 × 3.75–4.25, oblong-pyriform, acute at the base, acute and apiculate at the apex; hypanthium ca. 3–4 × 3.25–4.25 mm, not constricted in the middle, stellate pubescent, the calyptra and hypanthium not differentiated. Petals 4–5 × 3–3.5 mm, white, broadly obovate, spreading, glabrous, rounded with a lobe to one side of the flower. Stamens (16)27–36, 4.75–6 mm long, apparently slightly zygomorphic, the filament 2.5–3 mm, white, anthers 2.25–2.75 × 0.25–0.75 mm, linear, white to yellowish, not evidently sagittate at the base, the pore 0.1–0.12 mm, ventro-terminal. Ovary (5-)6–7(-8) locular, inferior, glabrous. Style 7–8 mm, straight, lacking a prominent a collar at the base, vertical distance from the anthers to the stigma ca. 1–1.5 mm, horizontal distance absent; stigma subcapitate, 0.75–1 mm wide. Berry 4–5 × 4–5 mm, purple-black. Seeds 0.3–0.4 mm, ovoid, the testa smooth to a little roughened.</p><fig id="F120" position="float" orientation="portrait"><label>Figure 120.</label><caption><p>
          <italic><tp:taxon-name><tp:taxon-name-part taxon-name-part-type="genus">Conostegia</tp:taxon-name-part> <tp:taxon-name-part taxon-name-part-type="species">extinctoria</tp:taxon-name-part></tp:taxon-name></italic>. <bold>A</bold> Fertile branch <bold>B</bold> Close up of the flower. Photographs by M. A. Buitrago Aristizabal of specimen vouchered <italic>J. M. Posada 308</italic>.</p></caption><graphic xmlns:xlink="http://www.w3.org/1999/xlink" xlink:href="phytokeys-067-001-g120.jpg" position="float" orientation="portrait" xlink:type="simple" id="oo_96478.jpg"/></fig></tp:treatment-sec><tp:treatment-sec sec-type="distribution" id="SECID0EUXBO"><title>Distribution</title><p>(Fig. <xref ref-type="fig" rid="F121">121</xref>). From southern Costa Rica to Colombia, with a disjunct population in the Cordillera de Vilcabamba in Peru, 700–1350 m in elevation. The inclusion of the Peruvian locality is based on a specimen cited by <xref ref-type="bibr" rid="B77">Schnell (1996)</xref>.</p><fig id="F121" position="float" orientation="portrait"><label>Figure 121.</label><caption><p>Distribution of <italic><tp:taxon-name><tp:taxon-name-part taxon-name-part-type="genus">Conostegia</tp:taxon-name-part> <tp:taxon-name-part taxon-name-part-type="species">extinctoria</tp:taxon-name-part></tp:taxon-name></italic>.</p></caption><graphic xmlns:xlink="http://www.w3.org/1999/xlink" xlink:href="phytokeys-067-001-g121.jpg" position="float" orientation="portrait" xlink:type="simple" id="oo_96479.jpg"/></fig><p>
            <italic><tp:taxon-name><tp:taxon-name-part taxon-name-part-type="genus">Conostegia</tp:taxon-name-part> <tp:taxon-name-part taxon-name-part-type="species">extinctoria</tp:taxon-name-part></tp:taxon-name></italic> is one of the smallest flowered species in section <italic><tp:taxon-name><tp:taxon-name-part taxon-name-part-type="section">Australis</tp:taxon-name-part></tp:taxon-name></italic>. The style of this species is exserted as in other species of section <italic><tp:taxon-name><tp:taxon-name-part taxon-name-part-type="section">Australis</tp:taxon-name-part></tp:taxon-name></italic> (Fig. <xref ref-type="fig" rid="F120">120</xref>). <xref ref-type="bibr" rid="B77">Schnell (1996)</xref> commented on the variation within this species, in particular in the number of floral parts. As in other species in this section, some specimens (e.i. <italic>Callejas et al. 8926</italic>-<named-content xmlns:xlink="http://www.w3.org/1999/xlink" content-type="dwc:institutional_code" xlink:type="simple">NY</named-content>) suggest the calyptra is not cleanly circumscissle and instead ruptures at anthesis.</p></tp:treatment-sec><tp:treatment-sec sec-type="material" id="SECID0EB1BO"><title>Specimens examined.</title><p>
            <bold>COSTA RICA. Puntarenas</bold>: forets du Boruca, Tonduz 4965 (<named-content xmlns:xlink="http://www.w3.org/1999/xlink" content-type="dwc:institutional_code" xlink:type="simple">US</named-content>).</p><!--PageBreak--><!--PageBreak--><p>
            <bold>COLOMBIA. Antioquia</bold>: Municipio Anori, Proyecto hidroeléctrico Porce III, Vargas et al. 1581 (<named-content xmlns:xlink="http://www.w3.org/1999/xlink" content-type="dwc:institutional_code" xlink:type="simple">COL</named-content>); Municipio de San Carlos, Corregimiento El Jordán, Trocha “Los Planes”, entre carretera Alto de Samaná-Quebrada La Villa, Embalse Punchiná, Velásquez 266 (<named-content xmlns:xlink="http://www.w3.org/1999/xlink" content-type="dwc:institutional_code" xlink:type="simple">NY</named-content>); Municipio Gomez Plata, 10–15 km en la vía Barbosa-Porce-Amalfi N de Barbosa en límites con el Municipio de Yolombó a orillas del Río Medellín, Callejas et al. 8926 (<named-content xmlns:xlink="http://www.w3.org/1999/xlink" content-type="dwc:institutional_code" xlink:type="simple">MO</named-content>, <named-content xmlns:xlink="http://www.w3.org/1999/xlink" content-type="dwc:institutional_code" xlink:type="simple">NY</named-content>); Municipio de Amalfi, Finca la Picardía, sector el Coco, David, Rivas and Hernández 1227 (<named-content xmlns:xlink="http://www.w3.org/1999/xlink" content-type="dwc:institutional_code" xlink:type="simple">NY</named-content>). <bold>Tolima</bold>: Mariquita, en La Parroquia, Uribe 2766 (<named-content xmlns:xlink="http://www.w3.org/1999/xlink" content-type="dwc:institutional_code" xlink:type="simple">NY</named-content>); Ibague, cerca de la Escuela de Agronomía, Uribe 4957 (<named-content xmlns:xlink="http://www.w3.org/1999/xlink" content-type="dwc:institutional_code" xlink:type="simple">COL</named-content>).</p><p>
            <bold>PERU</bold> (fide Schnell). <bold>Cuzco</bold>: La Convención, east side of Rio Apurimac, across from Hacienda Louisiana, Cordillera Vilcabamba, Madison 10001–70 (<named-content xmlns:xlink="http://www.w3.org/1999/xlink" content-type="dwc:institutional_code" xlink:type="simple">NA</named-content>).</p></tp:treatment-sec><ref-list><ref id="B77"><mixed-citation xmlns:xlink="http://www.w3.org/1999/xlink" xlink:type="simple">
          <person-group><name name-style="western"><surname>Schnell</surname><given-names>CE</given-names></name></person-group> (<year>1996</year>) <source>The Genus <italic><tp:taxon-name><tp:taxon-name-part taxon-name-part-type="genus">Conostegia</tp:taxon-name-part></tp:taxon-name></italic> (<tp:taxon-name><tp:taxon-name-part taxon-name-part-type="family">Melastomataceae</tp:taxon-name-part></tp:taxon-name>)</source>. <comment>PhD thesis</comment>, <publisher-name>Harvard University</publisher-name>.</mixed-citation></ref></ref-list></tp:taxon-treatment>
