# Supplementary material for: A Monograph of Conostegia (Melastomataceae, Miconieae)
Source: PhytoKeys. 2016 Jul 20;(67):1–326. doi: 10.3897/phytokeys.67.6703 (PMC4972245; doi:10.3897/phytokeys.67.6703)
Supplement: XML Treatment for Conostegia lancifolia [file phytokeys.67.6703-treatment38.xml]

<!DOCTYPE tp:taxon-treatment
  PUBLIC "-//TaxonX//DTD Taxonomic Treatment Publishing DTD v0 20100105//EN" "tax-treatment-NSO.dtd">
<tp:taxon-treatment xmlns:tp="http://www.plazi.org/taxpub"><tp:treatment-meta><kwd-group><label>Taxon classification</label><kwd><named-content content-type="kingdom">Plantae</named-content></kwd><kwd><named-content content-type="order">Myrtales</named-content></kwd><kwd><named-content content-type="family">Melastomataceae</named-content></kwd></kwd-group><mixed-citation publication-type="journal"><person-group><name><surname>Kriebel</surname><given-names>Ricardo</given-names></name></person-group><article-title>A Monograph of <italic><tp:taxon-name><tp:taxon-name-part taxon-name-part-type="genus">Conostegia</tp:taxon-name-part></tp:taxon-name></italic> (<tp:taxon-name><tp:taxon-name-part taxon-name-part-type="family">Melastomataceae</tp:taxon-name-part></tp:taxon-name>, <tp:taxon-name><tp:taxon-name-part taxon-name-part-type="tribe">Miconieae</tp:taxon-name-part></tp:taxon-name>)</article-title><source>PhytoKeys</source><day>20</day><month>7</month><year>2016</year><volume>2016</volume><issue>67</issue><fpage>1</fpage><lpage>326</lpage><pub-id pub-id-type="doi">10.3897/phytokeys.67.6703</pub-id></mixed-citation></tp:treatment-meta><tp:nomenclature><tp:taxon-name>
            <tp:taxon-name-part taxon-name-part-type="genus">Conostegia</tp:taxon-name-part>
            <tp:taxon-name-part taxon-name-part-type="species">lancifolia</tp:taxon-name-part>
            <object-id xmlns:xlink="http://www.w3.org/1999/xlink" content-type="ipni" xlink:type="simple">urn:lsid:ipni.org:names:77156241-1</object-id>
          </tp:taxon-name><tp:taxon-authority>(Markgraf) C.E. Schnell ex Kriebel</tp:taxon-authority><tp:taxon-status xmlns:xlink="http://www.w3.org/1999/xlink" xlink:type="simple">comb. et stat. nov.</tp:taxon-status><tp:nomenclature-citation-list><tp:nomenclature-citation><tp:taxon-name>
                <tp:taxon-name-part taxon-name-part-type="genus">Conostegia</tp:taxon-name-part> <tp:taxon-name-part taxon-name-part-type="species">lancifolia</tp:taxon-name-part></tp:taxon-name><comment>(Markgraf) C.E. Schnell ex Kriebel. Basionym: <tp:taxon-name><tp:taxon-name-part taxon-name-part-type="genus">Conostegia</tp:taxon-name-part> <tp:taxon-name-part taxon-name-part-type="species">centronioides</tp:taxon-name-part> <tp:taxon-name-part taxon-name-part-type="infraspecific-rank">var.</tp:taxon-name-part> <tp:taxon-name-part taxon-name-part-type="variety">lancifolia</tp:taxon-name-part></tp:taxon-name> Markgraf, Notizbl. Bot. Gart. Berlin-Dahlem 15: 377. 1941. Type: Ecuador. Mera: 1000 m, 8 November 1938, H. Schultze-Rhonhof 2966 (B, destroyed). Neotype designated here: Ecuador. Pastaza: between Mera and Moravia, 1000 m, 16 December 1955, E. Asplund 18868 (holoneotype: <named-content xmlns:xlink="http://www.w3.org/1999/xlink" content-type="dwc:institutional_code" xlink:type="simple">NY</named-content>!).</comment></tp:nomenclature-citation></tp:nomenclature-citation-list></tp:nomenclature><tp:treatment-sec sec-type="description" id="SECID0EE5BO"><title>Description.</title><p>Shrubs or small trees 1–5 m tall with tetragonal to rounded stems which are covered predominantly by stipitate stellate trichomes; nodal line present, somtimes obscured by indument. Leaves at a node equal to unequal in size. Petiole 0.4–1.8 cm. Leaf blades 5–17 × 2–6 cm, 3–5 slightly plinerved, elliptic to lanceolate, rounded to subacute at the base, the apex and acuminate, margins entire to undulate-denticulate, glabrous adaxially, pubescent mainly on the primary veins abaxially with indument like that of the stems. Inflorescence a terminal panicle 4–9 cm long branched above the base but sometimes appearing branched at the base because of multiple inflorescences arising at opposing meristems at the terminal node, accessory branches absent or present. Bracts and bracteoles 1.5–3 mm long, linear. Pedicels 1–3 mm long. Flowers 7–9 merous, calyptrate. Floral buds 6–9.5 × 3–6.5 mm, ovoid to obovoid, slightly constricted below the calyptra, the hypanthium and calyptra undifferentiated; hypanthium 3–3.5 × 3.75–4.25 mm, pubescent with sessile and/or stipitate stellate trichomes. Petals 8–10 × 5–6 mm, white, obtriangular, posture not seen, glabrous on both surfaces, emarginate apically. Stamens 30–42, 7–8 mm long, the filament 4–4.5 mm, apparently white, anthers 3–3.5 × 0.5–0.75 mm, linear subulate, pale yellow (in rehydrated specimen), the pore ca. 0.18 mm, terminal to slightly ventrally inclined. Ovary 11–12-locular, inferior, glabrous and forming a collar around the style base; style ca. 7.5–8 mm, gently bending from the base, glabrous, the style appears to be exserted but difficult to assess in the rehydrated material as well as if it is bent opposite the stamens or not, stigma capitate, ca. 2 mm wide. Mature berry not seen.</p><!--PageBreak--></tp:treatment-sec><tp:treatment-sec sec-type="distribution" id="SECID0EK5BO"><title>Distribution</title><p>(Fig. <xref ref-type="fig" rid="F122">122</xref>). Southeastern foothills of the Andes in Ecuador at 800–1200 m in elevation.</p><fig id="F122" position="float" orientation="portrait"><label>Figure 122.</label><caption><p>Distribution of <italic><tp:taxon-name><tp:taxon-name-part taxon-name-part-type="genus">Conostegia</tp:taxon-name-part> <tp:taxon-name-part taxon-name-part-type="species">lancifolia</tp:taxon-name-part></tp:taxon-name></italic>.</p></caption><graphic xmlns:xlink="http://www.w3.org/1999/xlink" xlink:href="phytokeys-067-001-g122.jpg" position="float" orientation="portrait" xlink:type="simple" id="oo_96480.jpg"/></fig><p>
            <xref ref-type="bibr" rid="B77">Schnell (1996)</xref> noted that as like for <italic><tp:taxon-name><tp:taxon-name-part taxon-name-part-type="genus">Conostegia</tp:taxon-name-part> <tp:taxon-name-part taxon-name-part-type="species">centronoides</tp:taxon-name-part></tp:taxon-name></italic>, the holotype of <tp:taxon-name><tp:taxon-name-part taxon-name-part-type="genus">Conostegia</tp:taxon-name-part> <tp:taxon-name-part taxon-name-part-type="species">centronoides</tp:taxon-name-part> <tp:taxon-name-part taxon-name-part-type="infraspecific-rank">var.</tp:taxon-name-part> <tp:taxon-name-part taxon-name-part-type="variety">lancifolia</tp:taxon-name-part></tp:taxon-name> was lost during the war in Berlin. I concur with <xref ref-type="bibr" rid="B77">Schnell (1996)</xref> in that the description of the latter including stipitate stellate hairs and narrowly ovate leaves matches topotypical material which Schnell cited as the neotype (<italic>E. Asplund 18868</italic>). For this reason and because the work of <xref ref-type="bibr" rid="B77">Schnell (1996)</xref> wasa not published, the neotypification is made here. <xref ref-type="bibr" rid="B77">Schnell (1996)</xref> included in his circumscription of <italic><tp:taxon-name><tp:taxon-name-part taxon-name-part-type="genus">Conostegia</tp:taxon-name-part> <tp:taxon-name-part taxon-name-part-type="species">lancifolia</tp:taxon-name-part></tp:taxon-name></italic> the decurrent leaved and large leaf blade plants here referred to as <italic><tp:taxon-name><tp:taxon-name-part taxon-name-part-type="genus">Conostegia</tp:taxon-name-part> <tp:taxon-name-part taxon-name-part-type="species">ortizae</tp:taxon-name-part></tp:taxon-name></italic>. Schnell pointed out that if intermediates between the two morphotypes did not arise they might as well be called subspecies or species. Considering they are easy to distinguish they are here proposed as different species.</p></tp:treatment-sec><tp:treatment-sec sec-type="material" id="SECID0ELBCO"><title>Specimens examined.</title><p>
            <bold>ECUADOR. Morona-Santiago</bold>: 2-4 km N of Arapicos, Lugo 5957 (<named-content xmlns:xlink="http://www.w3.org/1999/xlink" content-type="dwc:institutional_code" xlink:type="simple">NY</named-content>); along Río Palora 2-5 km downstream from Arapicos, Lugo 5990, 6047 <!--PageBreak-->(<named-content xmlns:xlink="http://www.w3.org/1999/xlink" content-type="dwc:institutional_code" xlink:type="simple">NY</named-content>). <bold>Napo-Pastaza</bold>: Mera, Asplund 19348 (<named-content xmlns:xlink="http://www.w3.org/1999/xlink" content-type="dwc:institutional_code" xlink:type="simple">NY</named-content>); between Mera and Moravia, Asplund 18868 (<named-content xmlns:xlink="http://www.w3.org/1999/xlink" content-type="dwc:institutional_code" xlink:type="simple">NY</named-content>); Mera, Harling 3697, 3701 (<named-content xmlns:xlink="http://www.w3.org/1999/xlink" content-type="dwc:institutional_code" xlink:type="simple">NY</named-content>); Mera, Isidro Ayora, Harling 19723 (<named-content xmlns:xlink="http://www.w3.org/1999/xlink" content-type="dwc:institutional_code" xlink:type="simple">NY</named-content>); Río Tigre, in the vicinity of Mera, Lugo 853 (<named-content xmlns:xlink="http://www.w3.org/1999/xlink" content-type="dwc:institutional_code" xlink:type="simple">NY</named-content>); Puyo, Prescott 384 (<named-content xmlns:xlink="http://www.w3.org/1999/xlink" content-type="dwc:institutional_code" xlink:type="simple">NY</named-content>).</p></tp:treatment-sec><ref-list><ref id="B77"><mixed-citation xmlns:xlink="http://www.w3.org/1999/xlink" xlink:type="simple">
          <person-group><name name-style="western"><surname>Schnell</surname><given-names>CE</given-names></name></person-group> (<year>1996</year>) <source>The Genus <italic><tp:taxon-name><tp:taxon-name-part taxon-name-part-type="genus">Conostegia</tp:taxon-name-part></tp:taxon-name></italic> (<tp:taxon-name><tp:taxon-name-part taxon-name-part-type="family">Melastomataceae</tp:taxon-name-part></tp:taxon-name>)</source>. <comment>PhD thesis</comment>, <publisher-name>Harvard University</publisher-name>.</mixed-citation></ref></ref-list></tp:taxon-treatment>
