# Supplementary material for: A Monograph of Conostegia (Melastomataceae, Miconieae)
Source: PhytoKeys. 2016 Jul 20;(67):1–326. doi: 10.3897/phytokeys.67.6703 (PMC4972245; doi:10.3897/phytokeys.67.6703)
Supplement: XML Treatment for Conostegia lasiopoda [file phytokeys.67.6703-treatment39.xml]

<!DOCTYPE tp:taxon-treatment
  PUBLIC "-//TaxonX//DTD Taxonomic Treatment Publishing DTD v0 20100105//EN" "tax-treatment-NSO.dtd">
<tp:taxon-treatment xmlns:tp="http://www.plazi.org/taxpub"><tp:treatment-meta><kwd-group><label>Taxon classification</label><kwd><named-content content-type="kingdom">Plantae</named-content></kwd><kwd><named-content content-type="order">Myrtales</named-content></kwd><kwd><named-content content-type="family">Melastomataceae</named-content></kwd></kwd-group><mixed-citation publication-type="journal"><person-group><name><surname>Kriebel</surname><given-names>Ricardo</given-names></name></person-group><article-title>A Monograph of <italic><tp:taxon-name><tp:taxon-name-part taxon-name-part-type="genus">Conostegia</tp:taxon-name-part></tp:taxon-name></italic> (<tp:taxon-name><tp:taxon-name-part taxon-name-part-type="family">Melastomataceae</tp:taxon-name-part></tp:taxon-name>, <tp:taxon-name><tp:taxon-name-part taxon-name-part-type="tribe">Miconieae</tp:taxon-name-part></tp:taxon-name>)</article-title><source>PhytoKeys</source><day>20</day><month>7</month><year>2016</year><volume>2016</volume><issue>67</issue><fpage>1</fpage><lpage>326</lpage><pub-id pub-id-type="doi">10.3897/phytokeys.67.6703</pub-id></mixed-citation></tp:treatment-meta><tp:nomenclature><tp:taxon-name>
            <tp:taxon-name-part taxon-name-part-type="genus">Conostegia</tp:taxon-name-part>
            <tp:taxon-name-part taxon-name-part-type="species">lasiopoda</tp:taxon-name-part>
          </tp:taxon-name><tp:taxon-authority>Benth.</tp:taxon-authority><xref ref-type="fig" rid="F123">Fig. 123</xref><tp:nomenclature-citation-list><tp:nomenclature-citation><tp:taxon-name>
                <tp:taxon-name-part taxon-name-part-type="genus">Conostegia</tp:taxon-name-part> <tp:taxon-name-part taxon-name-part-type="species">lasiopoda</tp:taxon-name-part></tp:taxon-name><comment>Benth., Bot. Voy. Sulphur 96. 1844. Type: Costa Rica. Puntarenas: Cocos Island, no date, <italic>Barclay s.n.</italic> (K!).</comment></tp:nomenclature-citation><tp:nomenclature-citation><tp:taxon-name>
                <tp:taxon-name-part taxon-name-part-type="genus">Conostegia</tp:taxon-name-part> <tp:taxon-name-part taxon-name-part-type="species">trianaei</tp:taxon-name-part></tp:taxon-name><comment>Cogn., DC. Monog. Phan. 7: 702. 1891. Type: Colombia. Chocó: 1851–1857, J. Triana 3943 (holotype: <named-content xmlns:xlink="http://www.w3.org/1999/xlink" content-type="dwc:institutional_code" xlink:type="simple">BR</named-content>!, isotypes: <named-content xmlns:xlink="http://www.w3.org/1999/xlink" content-type="dwc:institutional_code" xlink:type="simple">BM</named-content>!, <named-content xmlns:xlink="http://www.w3.org/1999/xlink" content-type="dwc:institutional_code" xlink:type="simple">NY</named-content>!, K!, <named-content xmlns:xlink="http://www.w3.org/1999/xlink" content-type="dwc:institutional_code" xlink:type="simple">US</named-content>!, W).</comment></tp:nomenclature-citation><tp:nomenclature-citation><tp:taxon-name>
                <tp:taxon-name-part taxon-name-part-type="genus">Conostegia</tp:taxon-name-part> <tp:taxon-name-part taxon-name-part-type="species">sororia</tp:taxon-name-part></tp:taxon-name><comment>Standl., Field Mus. Nat. Hist., Bot. sere 22: 161. 1940. Type: Panama. Darién: Cana-Cuasi trail, Rio Cuasi (camp I), Chepigna, 250 m, 7 March 1940, M. and R. Terry 1414 (holotype: F!, isotypes: A!, <named-content xmlns:xlink="http://www.w3.org/1999/xlink" content-type="dwc:institutional_code" xlink:type="simple">MO</named-content>!).</comment></tp:nomenclature-citation></tp:nomenclature-citation-list></tp:nomenclature><tp:treatment-sec sec-type="description" id="SECID0E5FCO"><title>Description.</title><p>Shrubs to small trees 1.5–6 m tall with stems that are first tetragonal then terete and setose with appressed single bristles 1–2 mm long and many minute sessile stellate hairs; nodal line present yet slight. Leaves at a node equal to subequal in size. Petioles 0.7–3.6 cm long, densely hirsute adaxially. Leaves 8.3–30 × 3.6–11.7 cm, 3–5 nerved, ovate to obovate, cuneate to obtuse at the base, the apex acute to rounded and attenuate to abruptly acuminate,the margins entire to undulate-dentate, the adaxial surface glabrous, slightly concave and with deeply impressed tertiary venation, abaxially covered only with a layer of these tiny sessile stellae. Inflorescence terminal, 5–19.1 cm long, accessory branches absent or present, the branches subtended by deciduous, setose linear bracteoles 2–20 mm long, the clusters of flowers subtended by puberulent foliose, persistent to deciduous bracteoles 2–7 mm long. Pedicels of 0.5–2.0 mm. Flowers (5-)6(-8) merous, calyptrate. Floral buds 4–9 × 2–5 mm, ovate to oblong-pyriform, the base rounded, the apex acuminate, constricted below the middle, the upper and lower portions undifferentiated, the hypanthium 3.5–4 × 3.25–3.5 mm, pubescent. Petals 7–8 × 7–8 mm, translucent white, obtriangular, spreading, glabrous, and slightly asymmetrical apically. Stamens 17–25, 4–6 mm, slightly zygomorphic apparently from the movement of the style, the filament 2.5–3 mm, white, anthers 1.5–2 × 0.5–1 mm, linear-oblong, straight or recurved, light yellow., the pore terminal, less than 0.1 mm. Ovary 6–9 locular, inferior, apically glabrous and forming a low collar around the style. Style 5–8 mm, straight for most of its length and bending gently near the apex, vertical distance from the anther to the stigma 2–3 mm, the stigma capitate, 1–1.25 mm wide. Berry 8–10 × 8–10 mm, light purple to purple-black. Seeds 0.3–0.5 mm long, ovoid, the testa smooth to roughened.</p><fig id="F123" position="float" orientation="portrait"><label>Figure 123.</label><caption><p>
          <italic><tp:taxon-name><tp:taxon-name-part taxon-name-part-type="genus">Conostegia</tp:taxon-name-part> <tp:taxon-name-part taxon-name-part-type="species">lasiopoda</tp:taxon-name-part></tp:taxon-name></italic>. <bold>A</bold> Leaf abaxial surface <bold>B</bold> Internode <bold>C</bold> Lateral view of the flower <bold>D</bold> Fruit <bold>E</bold> Inflorescence branch showing bracteoles covering flower buds <bold>F</bold> Longitudinal section of a flower bud <bold>G</bold> Flower <bold>H</bold> Longitudinal section of a flower with petals removed <bold>I</bold> Petal <bold>J</bold> Stamen Photographs <bold>A, B</bold> by Reinaldo Aguilar and vouchered <italic>R. Aguilar 11265</italic> <bold>C–J</bold> vouchered from specimen <italic>R. Kriebel 5651</italic>.</p></caption><graphic xmlns:xlink="http://www.w3.org/1999/xlink" xlink:href="phytokeys-067-001-g123.jpg" position="float" orientation="portrait" xlink:type="simple" id="oo_96481.jpg"/></fig></tp:treatment-sec><tp:treatment-sec sec-type="distribution" id="SECID0EWHCO"><title>Distribution</title><p>(Fig. <xref ref-type="fig" rid="F124">124</xref>). Distributed in southeastern Nicaragua, wet forests of Costa Rica, somewhat restricted in Panama to mostly western Colombia, with a few specimens collected in northwestern Ecuador, also in Cocos Island, from sea level to 2100 m in elevation.</p><fig id="F124" position="float" orientation="portrait"><label>Figure 124.</label><caption><p>Distribution of <italic><tp:taxon-name><tp:taxon-name-part taxon-name-part-type="genus">Conostegia</tp:taxon-name-part> <tp:taxon-name-part taxon-name-part-type="species">lasiopoda</tp:taxon-name-part></tp:taxon-name></italic>.</p></caption><graphic xmlns:xlink="http://www.w3.org/1999/xlink" xlink:href="phytokeys-067-001-g124.jpg" position="float" orientation="portrait" xlink:type="simple" id="oo_96482.jpg"/></fig><p>
            <italic><tp:taxon-name><tp:taxon-name-part taxon-name-part-type="genus">Conostegia</tp:taxon-name-part> <tp:taxon-name-part taxon-name-part-type="species">lasiopoda</tp:taxon-name-part></tp:taxon-name></italic> is usually a quite distinctive species. The leaf veins are elevated and arise exactly at the base (“perfectly nerved”), the petioles are setose adaxially and the flowers have foliaceous bracts covering them. When these bracts fall, distinguishing <!--PageBreak--><italic><tp:taxon-name><tp:taxon-name-part taxon-name-part-type="genus">Conostegia</tp:taxon-name-part> <tp:taxon-name-part taxon-name-part-type="species">lasiopoda</tp:taxon-name-part></tp:taxon-name></italic> from <italic><tp:taxon-name><tp:taxon-name-part taxon-name-part-type="genus">Conostegia</tp:taxon-name-part> <tp:taxon-name-part taxon-name-part-type="species">centronioides</tp:taxon-name-part></tp:taxon-name></italic> can be difficult. The latter tends to be at least somewhat plinerved and lack the adaxial setose petioles. <italic><tp:taxon-name><tp:taxon-name-part taxon-name-part-type="genus">Conostegia</tp:taxon-name-part> <tp:taxon-name-part taxon-name-part-type="species">rubiginosa</tp:taxon-name-part></tp:taxon-name></italic> is also similar but lacks the foliaceous bracts covering the floral bracts and the indument in flower bud is more evident. Also, <italic><tp:taxon-name><tp:taxon-name-part taxon-name-part-type="genus">Conostegia</tp:taxon-name-part> <tp:taxon-name-part taxon-name-part-type="species">rubiginosa</tp:taxon-name-part></tp:taxon-name></italic> tends to have smaller coriaceous leaves. The stamens of <italic><tp:taxon-name><tp:taxon-name-part taxon-name-part-type="genus">Conostegia</tp:taxon-name-part> <tp:taxon-name-part taxon-name-part-type="species">lasiopoda</tp:taxon-name-part></tp:taxon-name></italic> have a conspicuous anther shoulder (Figs <xref ref-type="fig" rid="F49">49</xref>, <xref ref-type="fig" rid="F123">123</xref>) which has not been confirmed in <italic><tp:taxon-name><tp:taxon-name-part taxon-name-part-type="genus">Conostegia</tp:taxon-name-part> <tp:taxon-name-part taxon-name-part-type="species">centronioides</tp:taxon-name-part></tp:taxon-name></italic> or <italic><tp:taxon-name><tp:taxon-name-part taxon-name-part-type="genus">Conostegia</tp:taxon-name-part> <tp:taxon-name-part taxon-name-part-type="species">rubiginosa</tp:taxon-name-part></tp:taxon-name></italic> and the style is exserted (Fig. <xref ref-type="fig" rid="F123">123</xref>) like the latter two taxa and as usual in section <italic><tp:taxon-name><tp:taxon-name-part taxon-name-part-type="section">Australis</tp:taxon-name-part></tp:taxon-name></italic>. Lastly, the calyptra has been observed to rupture into pieces at anthesis (pers. obs. and photographs by Reinaldo Aguilar).</p></tp:treatment-sec><tp:treatment-sec sec-type="material" id="SECID0E4LCO"><title>Specimens examined.</title><p>
            <bold>NICARAGUA</bold> (fide Schnell). <bold>Zelaya</bold>: Salto La Oropendula, Rio Rama, Stevens 8962 (<named-content xmlns:xlink="http://www.w3.org/1999/xlink" content-type="dwc:institutional_code" xlink:type="simple">MO</named-content>).</p><p>
            <bold>COSTA RICA. Alajuela</bold>: San Ramón, R. B. Manuel Alberto Brenes, Estación Río San Lorenzo, Kriebel 902 (<named-content xmlns:xlink="http://www.w3.org/1999/xlink" content-type="dwc:institutional_code" xlink:type="simple">INB</named-content>); <bold>Limón</bold>: Pococí, P.N. Braulio Carrillo, Estación Quebrada González, Kriebel 203 (<named-content xmlns:xlink="http://www.w3.org/1999/xlink" content-type="dwc:institutional_code" xlink:type="simple">INB</named-content>); Matina, P. N. Barbilla, Cuenca del Matina, <!--PageBreak-->Sector Colonia Puriscaleña, Sendero Cerro Azul hasta Río Surubres, Mora 1162 (<named-content xmlns:xlink="http://www.w3.org/1999/xlink" content-type="dwc:institutional_code" xlink:type="simple">INB</named-content>, <named-content xmlns:xlink="http://www.w3.org/1999/xlink" content-type="dwc:institutional_code" xlink:type="simple">MO</named-content>, <named-content xmlns:xlink="http://www.w3.org/1999/xlink" content-type="dwc:institutional_code" xlink:type="simple">NY</named-content>). <bold>Puntarenas</bold>: R.F. Golfo Dulce, Serranías de Golfito, Estación Río Bonito por la Fila que va a Cerro La Gamba, Aguilar and Albertín 5115 (<named-content xmlns:xlink="http://www.w3.org/1999/xlink" content-type="dwc:institutional_code" xlink:type="simple">NY</named-content>); Distrito, Sierpe, Reserva Forestal Golfo Dulce, Mogos 1 km antes de llegar a la entrada del Porvenir a 16 km. de Chacarita, Aguilar 11265 (<named-content xmlns:xlink="http://www.w3.org/1999/xlink" content-type="dwc:institutional_code" xlink:type="simple">NY</named-content>); E.B. Las Cruces, downhill from the greenhouses along the trail to the río Java, Boyle et al. 6435 (<named-content xmlns:xlink="http://www.w3.org/1999/xlink" content-type="dwc:institutional_code" xlink:type="simple">NY</named-content>); along stream leading into Chatham Bay, Cocos Island, Fournier 303 (<named-content xmlns:xlink="http://www.w3.org/1999/xlink" content-type="dwc:institutional_code" xlink:type="simple">CR</named-content>, <named-content xmlns:xlink="http://www.w3.org/1999/xlink" content-type="dwc:institutional_code" xlink:type="simple">NY</named-content>); Bahía Wafer aguas arriba del Río Genio, González 1200 (<named-content xmlns:xlink="http://www.w3.org/1999/xlink" content-type="dwc:institutional_code" xlink:type="simple">INB</named-content>, <named-content xmlns:xlink="http://www.w3.org/1999/xlink" content-type="dwc:institutional_code" xlink:type="simple">NY</named-content>); Reserva Forestal innominada 2 K al norte de la entrada de Chacarita por la carretera interamericana, González 3594 (<named-content xmlns:xlink="http://www.w3.org/1999/xlink" content-type="dwc:institutional_code" xlink:type="simple">INB</named-content>, <named-content xmlns:xlink="http://www.w3.org/1999/xlink" content-type="dwc:institutional_code" xlink:type="simple">NY</named-content>); Estación La Gamba, Kriebel 1078 (<named-content xmlns:xlink="http://www.w3.org/1999/xlink" content-type="dwc:institutional_code" xlink:type="simple">INB</named-content>).</p><p>
            <bold>PANAMA. Panamá</bold>: Sendero de Interpretación, 1 km al este del Campamento de los guardabosques de INRENARE, Correa and Montenegro 11122 (<named-content xmlns:xlink="http://www.w3.org/1999/xlink" content-type="dwc:institutional_code" xlink:type="simple">NY</named-content>). <bold>Veraguas</bold>: Parque Nacional Santa Fé, aproximadamente de 3 a 6 km pasando la Escuela Agricola Alto de Piedra, Kriebel and Burke 5722 (<named-content xmlns:xlink="http://www.w3.org/1999/xlink" content-type="dwc:institutional_code" xlink:type="simple">NY</named-content>, <named-content xmlns:xlink="http://www.w3.org/1999/xlink" content-type="dwc:institutional_code" xlink:type="simple">PMA</named-content>).</p><p>
            <bold>COLOMBIA. Antioquia</bold>: P.N. Natural Las Orquideas, Vereda Venados Abajo, Pedraza et al. 2323 (<named-content xmlns:xlink="http://www.w3.org/1999/xlink" content-type="dwc:institutional_code" xlink:type="simple">NY</named-content>). <bold>Chocó</bold>: Río San Juan, cercanías de Palestina, Cuatrecasas 16938 (<named-content xmlns:xlink="http://www.w3.org/1999/xlink" content-type="dwc:institutional_code" xlink:type="simple">NY</named-content>); area of Baudó, on right bank of river Baudó about 12.5 km upstream of estuary, near estuary of Quebrada Carpio, 1 km upstream of camp site, Quebrada Angueradó, Fuchs and Zanella 21770 (<named-content xmlns:xlink="http://www.w3.org/1999/xlink" content-type="dwc:institutional_code" xlink:type="simple">MO</named-content>, <named-content xmlns:xlink="http://www.w3.org/1999/xlink" content-type="dwc:institutional_code" xlink:type="simple">NY</named-content>); At Río Iro on Hwy S from Istmina, Juncosa 2484 (<named-content xmlns:xlink="http://www.w3.org/1999/xlink" content-type="dwc:institutional_code" xlink:type="simple">MO</named-content>, <named-content xmlns:xlink="http://www.w3.org/1999/xlink" content-type="dwc:institutional_code" xlink:type="simple">NY</named-content>). <bold>El Valle</bold>: Río Calima (región del Chocó), entre Malaguita y Palestina, Cuatrecasas 21331 (<named-content xmlns:xlink="http://www.w3.org/1999/xlink" content-type="dwc:institutional_code" xlink:type="simple">NY</named-content>).</p><p>
            <bold>ECUADOR. Esmeraldas</bold>: San Lorenzo cantón Ricuarte, Reserva Indígena Awá, Tipaz et al. 2107 (<named-content xmlns:xlink="http://www.w3.org/1999/xlink" content-type="dwc:institutional_code" xlink:type="simple">MO</named-content>, <named-content xmlns:xlink="http://www.w3.org/1999/xlink" content-type="dwc:institutional_code" xlink:type="simple">NY</named-content>).</p></tp:treatment-sec><tp:treatment-sec><!--Section generated to contain objects referenced in tp:taxon-treatment.--><fig id="F49" position="float" orientation="portrait"><label>Figure 49.</label><caption><p>Scanning Electron Micrographs of the side view of the stamens of <italic><tp:taxon-name><tp:taxon-name-part taxon-name-part-type="genus">Conostegia</tp:taxon-name-part></tp:taxon-name></italic>. <bold>A</bold> <italic><tp:taxon-name><tp:taxon-name-part taxon-name-part-type="genus">Conostegia</tp:taxon-name-part> <tp:taxon-name-part taxon-name-part-type="species">speciosa</tp:taxon-name-part></tp:taxon-name></italic> (<italic>R. Kriebel 5489</italic>) <bold>B</bold> <italic><tp:taxon-name><tp:taxon-name-part taxon-name-part-type="genus">Conostegia</tp:taxon-name-part> <tp:taxon-name-part taxon-name-part-type="species">subcrustulata</tp:taxon-name-part></tp:taxon-name></italic> (<italic>R. Kriebel s.n.</italic>) <bold>C</bold> <italic><tp:taxon-name><tp:taxon-name-part taxon-name-part-type="genus">Conostegia</tp:taxon-name-part> <tp:taxon-name-part taxon-name-part-type="species">xalapensis</tp:taxon-name-part></tp:taxon-name></italic> (<italic>R. Kriebel 5555</italic>) <bold>D</bold> <italic><tp:taxon-name><tp:taxon-name-part taxon-name-part-type="genus">Conostegia</tp:taxon-name-part> <tp:taxon-name-part taxon-name-part-type="species">brenesiana</tp:taxon-name-part></tp:taxon-name></italic> (<italic>R. Kriebel 3665</italic>) <bold>E</bold> <italic><tp:taxon-name><tp:taxon-name-part taxon-name-part-type="genus">Conostegia</tp:taxon-name-part> <tp:taxon-name-part taxon-name-part-type="species">centrosperma</tp:taxon-name-part></tp:taxon-name></italic> (<italic>R. Kriebel 5690</italic>) <bold>F</bold> <italic><tp:taxon-name><tp:taxon-name-part taxon-name-part-type="genus">Conostegia</tp:taxon-name-part> <tp:taxon-name-part taxon-name-part-type="species">dissitinervia</tp:taxon-name-part></tp:taxon-name></italic> (<italic>R. Kriebel 5377</italic>) <bold>G</bold> <italic><tp:taxon-name><tp:taxon-name-part taxon-name-part-type="genus">Conostegia</tp:taxon-name-part> <tp:taxon-name-part taxon-name-part-type="species">friedmaniorum</tp:taxon-name-part></tp:taxon-name></italic> (<italic>R. Kriebel 5641</italic>) <bold>H</bold> <italic><tp:taxon-name><tp:taxon-name-part taxon-name-part-type="genus">Conostegia</tp:taxon-name-part> <tp:taxon-name-part taxon-name-part-type="species">consimilis</tp:taxon-name-part></tp:taxon-name></italic> (<italic>R. Kriebel 5323</italic>) <bold>I</bold> <italic><tp:taxon-name><tp:taxon-name-part taxon-name-part-type="genus">Conostegia</tp:taxon-name-part> <tp:taxon-name-part taxon-name-part-type="species">peltata</tp:taxon-name-part></tp:taxon-name></italic> (<italic>R. Kriebel 5658</italic>) <bold>J</bold> <italic><tp:taxon-name><tp:taxon-name-part taxon-name-part-type="genus">Conostegia</tp:taxon-name-part> <tp:taxon-name-part taxon-name-part-type="species">schlimii</tp:taxon-name-part></tp:taxon-name></italic> (<italic>R. Kriebel 515</italic>). Scale bar: 100 µm.</p></caption><graphic xmlns:xlink="http://www.w3.org/1999/xlink" xlink:href="phytokeys-067-001-g049.jpg" position="float" orientation="portrait" xlink:type="simple" id="oo_96407.jpg"/></fig></tp:treatment-sec></tp:taxon-treatment>
