# Supplementary material for: A Monograph of Conostegia (Melastomataceae, Miconieae)
Source: PhytoKeys. 2016 Jul 20;(67):1–326. doi: 10.3897/phytokeys.67.6703 (PMC4972245; doi:10.3897/phytokeys.67.6703)
Supplement: XML Treatment for Conostegia monteleagreana [file phytokeys.67.6703-treatment40.xml]

<!DOCTYPE tp:taxon-treatment
  PUBLIC "-//TaxonX//DTD Taxonomic Treatment Publishing DTD v0 20100105//EN" "tax-treatment-NSO.dtd">
<tp:taxon-treatment xmlns:tp="http://www.plazi.org/taxpub"><tp:treatment-meta><kwd-group><label>Taxon classification</label><kwd><named-content content-type="kingdom">Plantae</named-content></kwd><kwd><named-content content-type="order">Myrtales</named-content></kwd><kwd><named-content content-type="family">Melastomataceae</named-content></kwd></kwd-group><mixed-citation publication-type="journal"><person-group><name><surname>Kriebel</surname><given-names>Ricardo</given-names></name></person-group><article-title>A Monograph of <italic><tp:taxon-name><tp:taxon-name-part taxon-name-part-type="genus">Conostegia</tp:taxon-name-part></tp:taxon-name></italic> (<tp:taxon-name><tp:taxon-name-part taxon-name-part-type="family">Melastomataceae</tp:taxon-name-part></tp:taxon-name>, <tp:taxon-name><tp:taxon-name-part taxon-name-part-type="tribe">Miconieae</tp:taxon-name-part></tp:taxon-name>)</article-title><source>PhytoKeys</source><day>20</day><month>7</month><year>2016</year><volume>2016</volume><issue>67</issue><fpage>1</fpage><lpage>326</lpage><pub-id pub-id-type="doi">10.3897/phytokeys.67.6703</pub-id></mixed-citation></tp:treatment-meta><tp:nomenclature><tp:taxon-name>
            <tp:taxon-name-part taxon-name-part-type="genus">Conostegia</tp:taxon-name-part>
            <tp:taxon-name-part taxon-name-part-type="species">monteleagreana</tp:taxon-name-part>
          </tp:taxon-name><tp:taxon-authority>Cogn.</tp:taxon-authority><xref ref-type="fig" rid="F125">Fig. 125</xref><!--PageBreak--><tp:nomenclature-citation-list><tp:nomenclature-citation><tp:taxon-name>
                <tp:taxon-name-part taxon-name-part-type="genus">Conostegia</tp:taxon-name-part> <tp:taxon-name-part taxon-name-part-type="species">monteleagreana</tp:taxon-name-part></tp:taxon-name><comment>Cogn., DC. Monog. Phan. 7: 1189. 1891. Type: Costa Rica. Bord de la route a Carrillo, versant Atlantique, 300 m, 5 December 1890, H. Pittier 2539 (holotype: <named-content xmlns:xlink="http://www.w3.org/1999/xlink" content-type="dwc:institutional_code" xlink:type="simple">BR</named-content>!; isotype: <named-content xmlns:xlink="http://www.w3.org/1999/xlink" content-type="dwc:institutional_code" xlink:type="simple">US</named-content>!). (One of the <named-content xmlns:xlink="http://www.w3.org/1999/xlink" content-type="dwc:institutional_code" xlink:type="simple">US</named-content> sheets is labeled Tonduz 2539 but is clearly of the same collection, fide <xref ref-type="bibr" rid="B77">Schnell (1996)</xref>).</comment></tp:nomenclature-citation></tp:nomenclature-citation-list></tp:nomenclature><tp:treatment-sec sec-type="description" id="SECID0ECTCO"><title>Description.</title><p>Shrubs 1–2 m tall with tetragonal stems that are mostly glabrous with inconspicuous and scattered sessile stellate trichomes; the nodal line present yet slight. Leaves at a node equal to subequal in size. Petioles 0.2–2 cm, sometimes with large lenticels abaxially. Leaf blades 7.6–13 × 2.1–8 cm, 3-nerved to more frequently plinerved, if plinerved with the innermost pair of veins diverging up to 2 cm above the base in opposite or subopposite fashion, narrowly elliptic to elliptic-ovate, the base acute or obtuse and often short-decurrent, the apex acute to acuminate, the margin entire or remotely denticulate, essentially glabrous on both surfaces. Inflorescence a terminal panicle with few internodes on the main axis and each branch with the flowers agglomerated at the <!--PageBreak--><!--PageBreak-->apex, 2.1–8 cm long, accessory branches apparently present as additional flowers in the glomerules, with green to red branches that can be heavily lenticellate, mostly glabrous, the foliaceous bracts 1–1.5 cm subtending the glomerules, each glomerule enveloped by ovate persistent bracteoles 5–9 mm long. Flowers sessile or with pedicels to 1 mm long. Flowers (4-)5(-7) merous, calyptrate. Floral buds 5–7 × 2.5–4 mm, oblong-pyriform, the base rounded, the apex apiculate, constricted about the middle, the calyptra and hypanthium weakly differentiated; the hypanthium 4–4.5 × 3.5–4 mm, essentially glabrous. Petals 4–5 × 4–4.25 mm, translucent white, obovate, spreading, glabrous, apically asymmetrical, closing after anthesis. Stamens (10-)13(-15), 3–4.5 mm long, radially arranged around the style, the filament 2–2.5 mm, white, anthers 1.5–2 × 0.4–0.6 mm, trapezoidal, whitish to pale yellow, forming a conspicuous anther shoulder at the filament anther junction, the pore ca. 0.1 mm, terminal. Ovary 6–9 locular, inferior, glabrous, forming a low collar around the style base. Style 4–5 mm, mostly straight, vertical distance between the anther and the stigma 0–1 mm, horizontal distance absent, stigma punctiform, 0.75–1 mm wide. Berry 5–7 × 5–7 mm, dark purple to black. Seeds 0.25–0.4 mm, pyriform, the testa minutely tuberculate.</p><fig id="F125" position="float" orientation="portrait"><label>Figure 125.</label><caption><p>
          <italic><tp:taxon-name><tp:taxon-name-part taxon-name-part-type="genus">Conostegia</tp:taxon-name-part> <tp:taxon-name-part taxon-name-part-type="species">monteleagreana</tp:taxon-name-part></tp:taxon-name></italic>. <bold>A</bold> Habit <bold>B</bold> Leaf abaxial surface <bold>C</bold> Close up of flowers at anthesis <bold>D</bold> Infructescence <bold>E</bold> Pickled inflorescence showing bracts subtending fruiting glomerule <bold>F</bold> Longitudinal section of a flower bud <bold>G</bold> Pickled flower <bold>H</bold> Longitudinal section of a flower at anthesis <bold>I</bold> Petal <bold>J</bold> Stamen <bold>K</bold> Style. Photographs <bold>A–D</bold> vouchered <italic>R. Kriebel 5354</italic> <bold>E–K</bold> vouchered <italic>R. Kriebel s.n</italic>.</p></caption><graphic xmlns:xlink="http://www.w3.org/1999/xlink" xlink:href="phytokeys-067-001-g125.jpg" position="float" orientation="portrait" xlink:type="simple" id="oo_96483.jpg"/></fig></tp:treatment-sec><tp:treatment-sec sec-type="distribution" id="SECID0EAVCO"><title>Distribution</title><p>(Fig. <xref ref-type="fig" rid="F126">126</xref>). From Costa Rica to western Panama and then in the Cordillera Occidental of Colombia mostly in cloud forests from 500–2100 m in elevation.</p><fig id="F126" position="float" orientation="portrait"><label>Figure 126.</label><caption><p>Distribution of <italic><tp:taxon-name><tp:taxon-name-part taxon-name-part-type="genus">Conostegia</tp:taxon-name-part> <tp:taxon-name-part taxon-name-part-type="species">monteleagreana</tp:taxon-name-part></tp:taxon-name></italic>.</p></caption><graphic xmlns:xlink="http://www.w3.org/1999/xlink" xlink:href="phytokeys-067-001-g126.jpg" position="float" orientation="portrait" xlink:type="simple" id="oo_96484.jpg"/></fig><p>
            <italic><tp:taxon-name><tp:taxon-name-part taxon-name-part-type="genus">Conostegia</tp:taxon-name-part> <tp:taxon-name-part taxon-name-part-type="species">monteleagreana</tp:taxon-name-part></tp:taxon-name></italic> is easy to distinguish because of the foliaceous bracts that subtend the glomerulate inflorescences. The seeds of this species are also distinctive because of their particular tubercles. It is the only species in section <italic><tp:taxon-name><tp:taxon-name-part taxon-name-part-type="section">Australis</tp:taxon-name-part></tp:taxon-name></italic> to have this testa ornamentation. This species has two morphotypes, one in Colombia with larger leaves and inflorescences than the one present in Costa Rica and Panama. It also appears to vary in the degree of herkogamy. The distinction between the insertion of the anther and filament (“anther shoulder”) is very conspicuous as in other species of section <italic><tp:taxon-name><tp:taxon-name-part taxon-name-part-type="section">Australis</tp:taxon-name-part></tp:taxon-name></italic>. <xref ref-type="bibr" rid="B77">Schnell (1996)</xref> states that the name is a misspelling of the last name Montealegre.</p></tp:treatment-sec><tp:treatment-sec sec-type="material" id="SECID0E6WCO"><title>Specimens examined.</title><p>
            <bold>COSTA RICA. Alajuela</bold>: about 2–7 km SE of Cataratas de San Ramon, Almeda et al. 4306 (<named-content xmlns:xlink="http://www.w3.org/1999/xlink" content-type="dwc:institutional_code" xlink:type="simple">CR</named-content>, <named-content xmlns:xlink="http://www.w3.org/1999/xlink" content-type="dwc:institutional_code" xlink:type="simple">MO</named-content>, <named-content xmlns:xlink="http://www.w3.org/1999/xlink" content-type="dwc:institutional_code" xlink:type="simple">NY</named-content>); Los Angeles de San Ramón, Brenes 6103 (<named-content xmlns:xlink="http://www.w3.org/1999/xlink" content-type="dwc:institutional_code" xlink:type="simple">CR</named-content>, <named-content xmlns:xlink="http://www.w3.org/1999/xlink" content-type="dwc:institutional_code" xlink:type="simple">NY</named-content>); Piedades cerca de San Ramón, Brenes 4256 (<named-content xmlns:xlink="http://www.w3.org/1999/xlink" content-type="dwc:institutional_code" xlink:type="simple">CR</named-content>, <named-content xmlns:xlink="http://www.w3.org/1999/xlink" content-type="dwc:institutional_code" xlink:type="simple">NY</named-content>); Finca La Paz, San Ramón, Kriebel 1475 (<named-content xmlns:xlink="http://www.w3.org/1999/xlink" content-type="dwc:institutional_code" xlink:type="simple">INB</named-content>, <named-content xmlns:xlink="http://www.w3.org/1999/xlink" content-type="dwc:institutional_code" xlink:type="simple">NY</named-content>); Pueblo Nuevo San Carlos, Smith 1909 (<named-content xmlns:xlink="http://www.w3.org/1999/xlink" content-type="dwc:institutional_code" xlink:type="simple">CR</named-content>, <named-content xmlns:xlink="http://www.w3.org/1999/xlink" content-type="dwc:institutional_code" xlink:type="simple">NY</named-content>). <bold>Cartago</bold>: Selva entre Quebrada Selva y Río Taus, Morales 12915 (<named-content xmlns:xlink="http://www.w3.org/1999/xlink" content-type="dwc:institutional_code" xlink:type="simple">INB</named-content>, <named-content xmlns:xlink="http://www.w3.org/1999/xlink" content-type="dwc:institutional_code" xlink:type="simple">NY</named-content>); P.N. Tapantí, a lrededores de la estación, Kriebel 5354 (<named-content xmlns:xlink="http://www.w3.org/1999/xlink" content-type="dwc:institutional_code" xlink:type="simple">INB</named-content>, <named-content xmlns:xlink="http://www.w3.org/1999/xlink" content-type="dwc:institutional_code" xlink:type="simple">NY</named-content>); Cantón de Paraíso, cuenca del Reventazón, Orosí, entrada a Tausito aprox. 3 km después del cruce hacia la Estación Tapantí, Rodríguez et al. 3241 (<named-content xmlns:xlink="http://www.w3.org/1999/xlink" content-type="dwc:institutional_code" xlink:type="simple">INB</named-content>, <named-content xmlns:xlink="http://www.w3.org/1999/xlink" content-type="dwc:institutional_code" xlink:type="simple">MO</named-content>, <named-content xmlns:xlink="http://www.w3.org/1999/xlink" content-type="dwc:institutional_code" xlink:type="simple">NY</named-content>). <bold>San José</bold>: Vázquez de Coronado, P.N. Braulio Carrillo, Sendero de la Ventana al Bajo de la Hondura, Acosta and Ramírez 515 (<named-content xmlns:xlink="http://www.w3.org/1999/xlink" content-type="dwc:institutional_code" xlink:type="simple">INB</named-content>, <named-content xmlns:xlink="http://www.w3.org/1999/xlink" content-type="dwc:institutional_code" xlink:type="simple">MO</named-content> <named-content xmlns:xlink="http://www.w3.org/1999/xlink" content-type="dwc:institutional_code" xlink:type="simple">NY</named-content>); Tarrazú, San Lorenzo, estribaciones sureste de Cerro Toro, Estrada et al. 701 (<named-content xmlns:xlink="http://www.w3.org/1999/xlink" content-type="dwc:institutional_code" xlink:type="simple">CR</named-content>, <named-content xmlns:xlink="http://www.w3.org/1999/xlink" content-type="dwc:institutional_code" xlink:type="simple">MO</named-content>, <named-content xmlns:xlink="http://www.w3.org/1999/xlink" content-type="dwc:institutional_code" xlink:type="simple">NY</named-content>).</p><p>
            <bold>PANAMA. Bocas del Toro</bold>: Fortuna Dam Area along continental divide trail bordering Chiriquí Province, Almeda 6075 (<named-content xmlns:xlink="http://www.w3.org/1999/xlink" content-type="dwc:institutional_code" xlink:type="simple">CAS</named-content>, <named-content xmlns:xlink="http://www.w3.org/1999/xlink" content-type="dwc:institutional_code" xlink:type="simple">NY</named-content>, <named-content xmlns:xlink="http://www.w3.org/1999/xlink" content-type="dwc:institutional_code" xlink:type="simple">PMA</named-content>). <bold>Chiriquí</bold>: comú n al lado de la carretera cerca de la estacion de <named-content xmlns:xlink="http://www.w3.org/1999/xlink" content-type="dwc:institutional_code" xlink:type="simple">STRI</named-content>, Kriebel and Burke 5747 (<named-content xmlns:xlink="http://www.w3.org/1999/xlink" content-type="dwc:institutional_code" xlink:type="simple">NY</named-content>, <named-content xmlns:xlink="http://www.w3.org/1999/xlink" content-type="dwc:institutional_code" xlink:type="simple">PMA</named-content>); Near Lago de Fortuna. Km 43 from Chiriquí on road to Chiriquí Grande, Penneys and Blanco 1719 (<named-content xmlns:xlink="http://www.w3.org/1999/xlink" content-type="dwc:institutional_code" xlink:type="simple">FLAS</named-content>, <named-content xmlns:xlink="http://www.w3.org/1999/xlink" content-type="dwc:institutional_code" xlink:type="simple">NY</named-content>).</p><!--PageBreak--><p>
            <bold>COLOMBIA. Antioquia</bold>: Mun. Frontino, Corregimiento Nutibara, Región Murí, Acevedo-Rodríguez 1264 (<named-content xmlns:xlink="http://www.w3.org/1999/xlink" content-type="dwc:institutional_code" xlink:type="simple">NY</named-content>); Mcpio. Frontino, Corrig. Nutibara, región de Murrí, Altos de Cuevas, Luteyn et al. 11724 (<named-content xmlns:xlink="http://www.w3.org/1999/xlink" content-type="dwc:institutional_code" xlink:type="simple">MO</named-content>, <named-content xmlns:xlink="http://www.w3.org/1999/xlink" content-type="dwc:institutional_code" xlink:type="simple">NY</named-content>); Valle/Chocó border area, Mpio. El Cairo, Correg. Boquerón, Vereda Las Amarillas, Serranía de los Paraguas, ca. 21–25 km beyond El Cairo, Luteyn and Giraldo 12682 (<named-content xmlns:xlink="http://www.w3.org/1999/xlink" content-type="dwc:institutional_code" xlink:type="simple">NY</named-content>); Urrao, Corregimiento La Encarnación, vereda Calles, P. N. Natural Las Orquídeas, en el camino de la cabana a la quebrada El Agudelo, Pedraza 1983 (<named-content xmlns:xlink="http://www.w3.org/1999/xlink" content-type="dwc:institutional_code" xlink:type="simple">NY</named-content>). <bold>Chocó</bold>: Along road between San José del Palmar and Cartago at Vereda San Antonio between San José del Palmar and jct. in road to El Cairo, Croat 56664 (<named-content xmlns:xlink="http://www.w3.org/1999/xlink" content-type="dwc:institutional_code" xlink:type="simple">MO</named-content>, <named-content xmlns:xlink="http://www.w3.org/1999/xlink" content-type="dwc:institutional_code" xlink:type="simple">NY</named-content>); Cerro del Torra vertiente nororiental abajo del helipuerto, Silverstone et al. 1144 (<named-content xmlns:xlink="http://www.w3.org/1999/xlink" content-type="dwc:institutional_code" xlink:type="simple">COL</named-content>, <named-content xmlns:xlink="http://www.w3.org/1999/xlink" content-type="dwc:institutional_code" xlink:type="simple">NY</named-content>). <bold>El Valle</bold>: Cordillera Occidental vertiente occidental, Hoya del río Digua, Quebrada de San Juan abajo de Queremal, Cuatrecasas 22727 (<named-content xmlns:xlink="http://www.w3.org/1999/xlink" content-type="dwc:institutional_code" xlink:type="simple">NY</named-content>).</p><!--PageBreak--></tp:treatment-sec><ref-list><ref id="B77"><mixed-citation xmlns:xlink="http://www.w3.org/1999/xlink" xlink:type="simple">
          <person-group><name name-style="western"><surname>Schnell</surname><given-names>CE</given-names></name></person-group> (<year>1996</year>) <source>The Genus <italic><tp:taxon-name><tp:taxon-name-part taxon-name-part-type="genus">Conostegia</tp:taxon-name-part></tp:taxon-name></italic> (<tp:taxon-name><tp:taxon-name-part taxon-name-part-type="family">Melastomataceae</tp:taxon-name-part></tp:taxon-name>)</source>. <comment>PhD thesis</comment>, <publisher-name>Harvard University</publisher-name>.</mixed-citation></ref></ref-list></tp:taxon-treatment>
