# Supplementary material for: A Monograph of Conostegia (Melastomataceae, Miconieae)
Source: PhytoKeys. 2016 Jul 20;(67):1–326. doi: 10.3897/phytokeys.67.6703 (PMC4972245; doi:10.3897/phytokeys.67.6703)
Supplement: XML Treatment for Conostegia polyandra [file phytokeys.67.6703-treatment42.xml]

<!DOCTYPE tp:taxon-treatment
  PUBLIC "-//TaxonX//DTD Taxonomic Treatment Publishing DTD v0 20100105//EN" "tax-treatment-NSO.dtd">
<tp:taxon-treatment xmlns:tp="http://www.plazi.org/taxpub"><tp:treatment-meta><kwd-group><label>Taxon classification</label><kwd><named-content content-type="kingdom">Plantae</named-content></kwd><kwd><named-content content-type="order">Myrtales</named-content></kwd><kwd><named-content content-type="family">Melastomataceae</named-content></kwd></kwd-group><mixed-citation publication-type="journal"><person-group><name><surname>Kriebel</surname><given-names>Ricardo</given-names></name></person-group><article-title>A Monograph of <italic><tp:taxon-name><tp:taxon-name-part taxon-name-part-type="genus">Conostegia</tp:taxon-name-part></tp:taxon-name></italic> (<tp:taxon-name><tp:taxon-name-part taxon-name-part-type="family">Melastomataceae</tp:taxon-name-part></tp:taxon-name>, <tp:taxon-name><tp:taxon-name-part taxon-name-part-type="tribe">Miconieae</tp:taxon-name-part></tp:taxon-name>)</article-title><source>PhytoKeys</source><day>20</day><month>7</month><year>2016</year><volume>2016</volume><issue>67</issue><fpage>1</fpage><lpage>326</lpage><pub-id pub-id-type="doi">10.3897/phytokeys.67.6703</pub-id></mixed-citation></tp:treatment-meta><tp:nomenclature><tp:taxon-name>
            <tp:taxon-name-part taxon-name-part-type="genus">Conostegia</tp:taxon-name-part>
            <tp:taxon-name-part taxon-name-part-type="species">polyandra</tp:taxon-name-part>
          </tp:taxon-name><tp:taxon-authority>Benth.</tp:taxon-authority><xref ref-type="fig" rid="F129">Fig. 129</xref><!--PageBreak--><!--PageBreak--><tp:nomenclature-citation-list><tp:nomenclature-citation><tp:taxon-name>
                <tp:taxon-name-part taxon-name-part-type="genus">Conostegia</tp:taxon-name-part> <tp:taxon-name-part taxon-name-part-type="species">polyandra</tp:taxon-name-part></tp:taxon-name><comment>Benth., Bot. Voy. Sulph. 96, pl. 35. 1844. Type: Colombia. San Pedro, 1841, R. Hinds s.n. (lectotype: K!, isotypes: <named-content xmlns:xlink="http://www.w3.org/1999/xlink" content-type="dwc:institutional_code" xlink:type="simple">GH</named-content>!, <named-content xmlns:xlink="http://www.w3.org/1999/xlink" content-type="dwc:institutional_code" xlink:type="simple">LE</named-content>, fragment <named-content xmlns:xlink="http://www.w3.org/1999/xlink" content-type="dwc:institutional_code" xlink:type="simple">BR</named-content>).</comment></tp:nomenclature-citation><tp:nomenclature-citation><tp:taxon-name>
                <tp:taxon-name-part taxon-name-part-type="genus">Miconia</tp:taxon-name-part> <tp:taxon-name-part taxon-name-part-type="species">rupicola</tp:taxon-name-part></tp:taxon-name><comment>Gleason, Bull. Torrey Bot. Club 52: 383. 1925. Type Colombia. EL Valle: exposed cliffs, Buenaventura, 0–10 m elev., 5–10 October 1922, E. Killip 11685 (holotype: <named-content xmlns:xlink="http://www.w3.org/1999/xlink" content-type="dwc:institutional_code" xlink:type="simple">NY</named-content>!; isotypes: <named-content xmlns:xlink="http://www.w3.org/1999/xlink" content-type="dwc:institutional_code" xlink:type="simple">GH</named-content>!, <named-content xmlns:xlink="http://www.w3.org/1999/xlink" content-type="dwc:institutional_code" xlink:type="simple">US</named-content>!).</comment></tp:nomenclature-citation></tp:nomenclature-citation-list></tp:nomenclature><tp:treatment-sec sec-type="description" id="SECID0EZGDO"><title>Description.</title><p>Small trees 1–13.6 m tall with flattened stems that become terete with age and are sparsely to densely puberulent with sessile stellate hairs; the nodal line present yet slight. Leaves at a node equal to subequal in size. Petiole 0.4–3.5 cm long. Leaf blade 4–14 × 2–7.3 cm, 3–5 nerved, usually elliptic to elliptic ovate, the base rounded to obtuse, the apex acute or short acuminate, the margin serrulate and ciliate, the adaxial sur<!--PageBreak-->face glabrous, the abaxial surface sparsely to densely puberulent with sessile stellate hairs and minute white rounded and roughened secretions. Inflorescence a terminal panicle 3–15 cm long, accessory branches absent or less frequently present, the rachis with sessile stellate and stalked stellate hairs, the bracteoles 1–8 mm long, linear to ovate, persistent or deciduous. Pedicel 1–5 mm long. Flowers 5–8-merous, calyptrate, floral buds 6.5–10 × 3.25–6.25 mm, elliptic-pyriform, the base obtuse to rounded, the apex apiculate, slightly constricted below the calyptra, the calyptra and hypanthium not differentiated; the hypanthium 3.5–4 × 5.25–5.75 mm, stellate puberulent. Petals 7–9.5 × 5.25–9 mm, translucent white to white or pink, obtriangular to obovoid, spreading, glabrous, apically slightly bilobed to emarginate. Stamens 26–36, 5–7 mm long, radially arranged around the style, the filaments 3–4 mm, white, without an evident geniculation, anthers 2–3 × 0.4–0.6 mm, yellow, the pore ca. 0.25 mm. Ovary 6–8 locular, inferior, apically glabrous, forming a very low to absent collar around the style base. Style 8–10 mm, basically straight but slightly bending along its length, vertical the distance from the anthers to the stigma ca. 2.5–3.5 mm, horizontal distance absent, stigma capitellate, 0.5–0.75 mm wide. Berry 6–8 × 6–8 mm, dark purple. Seeds 0.45–0.7 mm long, obliquely pyramidal and somewhat angulate, the testa smooth to roughened.</p><fig id="F129" position="float" orientation="portrait"><label>Figure 129.</label><caption><p>
          <italic><tp:taxon-name><tp:taxon-name-part taxon-name-part-type="genus">Conostegia</tp:taxon-name-part> <tp:taxon-name-part taxon-name-part-type="species">polyandra</tp:taxon-name-part></tp:taxon-name></italic>. <bold>A</bold> Habit and inflorescence with flower buds <bold>B</bold> Close up of the lateral view of the flower <bold>C</bold> Close up of the frontal view of the flower <bold>D</bold> Infructescence. Photographs <bold>A, D</bold> taken by Xavier Cornejo and vouchered <italic>X. Cornejo 8126</italic>, photographs <bold>B, C</bold> taken by Frank Almeda and vouchered <italic>F.Almeda 10481</italic>.</p></caption><graphic xmlns:xlink="http://www.w3.org/1999/xlink" xlink:href="phytokeys-067-001-g129.jpg" position="float" orientation="portrait" xlink:type="simple" id="oo_96487.jpg"/></fig></tp:treatment-sec><tp:treatment-sec sec-type="distribution" id="SECID0EIIDO"><title>Distribution</title><p>(Fig. <xref ref-type="fig" rid="F130">130</xref>). On the Caribbean coast of Nicaragua, both coasts of Panama and on the Pacific coast of Colombia and Ecuador and a disjunct population in Peru, sea level to 200(-600) m elevation.</p><fig id="F130" position="float" orientation="portrait"><label>Figure 130.</label><caption><p>Distribution of <italic><tp:taxon-name><tp:taxon-name-part taxon-name-part-type="genus">Conostegia</tp:taxon-name-part> <tp:taxon-name-part taxon-name-part-type="species">polyandra</tp:taxon-name-part></tp:taxon-name></italic>.</p></caption><graphic xmlns:xlink="http://www.w3.org/1999/xlink" xlink:href="phytokeys-067-001-g130.jpg" position="float" orientation="portrait" xlink:type="simple" id="oo_96488.jpg"/></fig><!--PageBreak--><p>
            <italic><tp:taxon-name><tp:taxon-name-part taxon-name-part-type="genus">Conostegia</tp:taxon-name-part> <tp:taxon-name-part taxon-name-part-type="species">polyandra</tp:taxon-name-part></tp:taxon-name></italic> has white secretions on the leaf abaxially. Since this species grows in mangrove habitats, these secretions are probably salt. This is the only species of Neotropical <tp:taxon-name><tp:taxon-name-part taxon-name-part-type="family">Melastomataceae</tp:taxon-name-part></tp:taxon-name> known to grow in mangroves. It can further be recognized by its 3–4 nerved leaves which tend to have a consistent elliptic shape and serrulate and ciliate margins. Flowers in this species are also noticeable for their great number of stamens and strongly exserted styles. <xref ref-type="bibr" rid="B77">Schnell (1996)</xref> and <xref ref-type="bibr" rid="B8">Almeda (2009)</xref> commented on the phenological patterns of this species citing its continuous flowering and fruiting throughout the year. In addition these authors stated that the this phenological behavior coupled with few large seeds per fruit might help explain its weedy tendencies. I note here that the specimens I studied did not have particularly few large seeds per fruit. <xref ref-type="bibr" rid="B77">Schnell (1996)</xref> suggests <italic><tp:taxon-name><tp:taxon-name-part taxon-name-part-type="genus">Conostegia</tp:taxon-name-part> <tp:taxon-name-part taxon-name-part-type="species">polyandra</tp:taxon-name-part></tp:taxon-name></italic> is aggressive and somewhat weedy, reminiscent of <italic><tp:taxon-name><tp:taxon-name-part taxon-name-part-type="genus">Conostegia</tp:taxon-name-part> <tp:taxon-name-part taxon-name-part-type="species">speciosa</tp:taxon-name-part></tp:taxon-name></italic> and <italic><tp:taxon-name><tp:taxon-name-part taxon-name-part-type="genus">Conostegia</tp:taxon-name-part> <tp:taxon-name-part taxon-name-part-type="species">xalapensis</tp:taxon-name-part></tp:taxon-name></italic>. Its apparent absence in coastal areas in the Caribbean of Costa Rica might be explained by its replacement in these areas by <italic><tp:taxon-name><tp:taxon-name-part taxon-name-part-type="genus">Conostegia</tp:taxon-name-part> <tp:taxon-name-part taxon-name-part-type="species">xalapensis</tp:taxon-name-part></tp:taxon-name></italic> (<xref ref-type="bibr" rid="B77">Schnell 1996</xref>). <italic>Duke and Idrobo 11567</italic> (<named-content xmlns:xlink="http://www.w3.org/1999/xlink" content-type="dwc:institutional_code" xlink:type="simple">MO</named-content>, <named-content xmlns:xlink="http://www.w3.org/1999/xlink" content-type="dwc:institutional_code" xlink:type="simple">NY</named-content>) reported the berries as “quite edible”.</p><!--PageBreak--></tp:treatment-sec><tp:treatment-sec sec-type="material" id="SECID0E5LDO"><title>Specimens examined.</title><p>
            <bold>NICARAGUA</bold> (fide Schnell). <bold>Zelaya</bold>: Monkey Point, Stevens 20003 (<named-content xmlns:xlink="http://www.w3.org/1999/xlink" content-type="dwc:institutional_code" xlink:type="simple">MO</named-content>).</p><p>
            <bold>PANAMA. Bocas del Toro</bold>: Island of Bocas del Toro, along stream below dam at Bocas, Durkee 71 (<named-content xmlns:xlink="http://www.w3.org/1999/xlink" content-type="dwc:institutional_code" xlink:type="simple">MO</named-content>, <named-content xmlns:xlink="http://www.w3.org/1999/xlink" content-type="dwc:institutional_code" xlink:type="simple">NY</named-content>); Isla Colón, Wedel 75 (<named-content xmlns:xlink="http://www.w3.org/1999/xlink" content-type="dwc:institutional_code" xlink:type="simple">NY</named-content>); Isla Colón, Southwest of Bocas at Maccaw Hills, Wedel 531 (<named-content xmlns:xlink="http://www.w3.org/1999/xlink" content-type="dwc:institutional_code" xlink:type="simple">NY</named-content>); Old Bank Island, vicinity of Chiriquí Lagoon, Wedel 1876 (<named-content xmlns:xlink="http://www.w3.org/1999/xlink" content-type="dwc:institutional_code" xlink:type="simple">MO</named-content>, <named-content xmlns:xlink="http://www.w3.org/1999/xlink" content-type="dwc:institutional_code" xlink:type="simple">NY</named-content>). <bold>Colón</bold>: Miguel de la Borda, Croat 10053 (<named-content xmlns:xlink="http://www.w3.org/1999/xlink" content-type="dwc:institutional_code" xlink:type="simple">MO</named-content>, <named-content xmlns:xlink="http://www.w3.org/1999/xlink" content-type="dwc:institutional_code" xlink:type="simple">NY</named-content>).</p><p>
            <bold>COLOMBIA. Cauca</bold>: Buenaventura, Pacific Coastal Zone, Pittier 1507 (<named-content xmlns:xlink="http://www.w3.org/1999/xlink" content-type="dwc:institutional_code" xlink:type="simple">NY</named-content>). <bold>Chocó</bold>: Municipio de Nuquí, corregimiento Termales, entre Jobe y Arusi, bosque cerca a las cabañas Pijibá, Costa Pacífica colombiana, estribaciones de la serranía del Baudó, Cabo Corrientes, Betancur et al. 6044 (<named-content xmlns:xlink="http://www.w3.org/1999/xlink" content-type="dwc:institutional_code" xlink:type="simple">NY</named-content>); Strand flora between Camp Curiche and Q. Changame, 3.7 miles S. of Camp Curiche, Duke and Idrobo 11567 (<named-content xmlns:xlink="http://www.w3.org/1999/xlink" content-type="dwc:institutional_code" xlink:type="simple">MO</named-content>, <named-content xmlns:xlink="http://www.w3.org/1999/xlink" content-type="dwc:institutional_code" xlink:type="simple">NY</named-content>); Costa del Pacífico, Coredó, Fernandez 367 (<named-content xmlns:xlink="http://www.w3.org/1999/xlink" content-type="dwc:institutional_code" xlink:type="simple">NY</named-content>); area Baudó, about 3 km north of Rio Baudó, on Pacific coast, Fuchs and Zanela 22133 (<named-content xmlns:xlink="http://www.w3.org/1999/xlink" content-type="dwc:institutional_code" xlink:type="simple">MO</named-content>, <named-content xmlns:xlink="http://www.w3.org/1999/xlink" content-type="dwc:institutional_code" xlink:type="simple">NY</named-content>); Pizarro, von Sneidern 4878, 4888 (<named-content xmlns:xlink="http://www.w3.org/1999/xlink" content-type="dwc:institutional_code" xlink:type="simple">NY</named-content>). <bold>El Valle</bold>: Corregimiento Termales, coastal zone between quebrada Piedra Piedra and Rio Terco, Acevedo-Rodríguez et al. 6905 (<named-content xmlns:xlink="http://www.w3.org/1999/xlink" content-type="dwc:institutional_code" xlink:type="simple">MO</named-content>, <named-content xmlns:xlink="http://www.w3.org/1999/xlink" content-type="dwc:institutional_code" xlink:type="simple">NY</named-content>); Buenaventura, Alston 8639 (<named-content xmlns:xlink="http://www.w3.org/1999/xlink" content-type="dwc:institutional_code" xlink:type="simple">NY</named-content>); Costa del Pacífico, río Yurumanguí, Cuatrecasas 15890 (<named-content xmlns:xlink="http://www.w3.org/1999/xlink" content-type="dwc:institutional_code" xlink:type="simple">NY</named-content>); El Valle, Gentry and Fallen 17234 (<named-content xmlns:xlink="http://www.w3.org/1999/xlink" content-type="dwc:institutional_code" xlink:type="simple">MO</named-content>, <named-content xmlns:xlink="http://www.w3.org/1999/xlink" content-type="dwc:institutional_code" xlink:type="simple">NY</named-content>); Rio Cajambre, Haught 5352 (<named-content xmlns:xlink="http://www.w3.org/1999/xlink" content-type="dwc:institutional_code" xlink:type="simple">NY</named-content>); North shore of Buenaventura Bay, Playa Basán, Killip and Cuatrecasas 38690 (<named-content xmlns:xlink="http://www.w3.org/1999/xlink" content-type="dwc:institutional_code" xlink:type="simple">NY</named-content>). <bold>Nariño</bold>: Tumaco, Dryander 2610 (<named-content xmlns:xlink="http://www.w3.org/1999/xlink" content-type="dwc:institutional_code" xlink:type="simple">NY</named-content>); South end of Gorgona Island, Killip and Garcias 33098 (<named-content xmlns:xlink="http://www.w3.org/1999/xlink" content-type="dwc:institutional_code" xlink:type="simple">NY</named-content>); Gorgonilla Island, Killip and Garcia 33112 (<named-content xmlns:xlink="http://www.w3.org/1999/xlink" content-type="dwc:institutional_code" xlink:type="simple">NY</named-content>).</p><p>
            <bold>ECUADOR. Esmeraldas</bold>: Limones-Borbón, 5 km before Borbón, Holm-Nielsen et al. 26028 (<named-content xmlns:xlink="http://www.w3.org/1999/xlink" content-type="dwc:institutional_code" xlink:type="simple">MO</named-content>, <named-content xmlns:xlink="http://www.w3.org/1999/xlink" content-type="dwc:institutional_code" xlink:type="simple">NY</named-content>); San Lorenzo, Játiva and Epling 754 (<named-content xmlns:xlink="http://www.w3.org/1999/xlink" content-type="dwc:institutional_code" xlink:type="simple">NY</named-content>); Santiago Estuary at Lagartera near La Tolita, Játiva and Epling 1175 (<named-content xmlns:xlink="http://www.w3.org/1999/xlink" content-type="dwc:institutional_code" xlink:type="simple">MO</named-content>, <named-content xmlns:xlink="http://www.w3.org/1999/xlink" content-type="dwc:institutional_code" xlink:type="simple">NY</named-content>); La Guayacana near Pichangal, Játiva and Epling 2112 (<named-content xmlns:xlink="http://www.w3.org/1999/xlink" content-type="dwc:institutional_code" xlink:type="simple">NY</named-content>).</p><p>
            <bold>PERU</bold> (fide Schnell). Without locality, Maclean s.n. (<named-content xmlns:xlink="http://www.w3.org/1999/xlink" content-type="dwc:institutional_code" xlink:type="simple">GH</named-content>).</p></tp:treatment-sec><ref-list><ref id="B77"><mixed-citation xmlns:xlink="http://www.w3.org/1999/xlink" xlink:type="simple">
          <person-group><name name-style="western"><surname>Schnell</surname><given-names>CE</given-names></name></person-group> (<year>1996</year>) <source>The Genus <italic><tp:taxon-name><tp:taxon-name-part taxon-name-part-type="genus">Conostegia</tp:taxon-name-part></tp:taxon-name></italic> (<tp:taxon-name><tp:taxon-name-part taxon-name-part-type="family">Melastomataceae</tp:taxon-name-part></tp:taxon-name>)</source>. <comment>PhD thesis</comment>, <publisher-name>Harvard University</publisher-name>.</mixed-citation></ref><ref id="B8"><mixed-citation xmlns:xlink="http://www.w3.org/1999/xlink" xlink:type="simple">
          <person-group><name name-style="western"><surname>Almeda</surname><given-names>F</given-names></name></person-group> (<year>2009</year>) <article-title><tp:taxon-name><tp:taxon-name-part taxon-name-part-type="family">Melastomataceae</tp:taxon-name-part></tp:taxon-name>.</article-title> In: <person-group><name name-style="western"><surname>Davidse</surname><given-names>G</given-names></name><name name-style="western"><surname>Sousa-Sánchez</surname><given-names>M</given-names></name><name name-style="western"><surname>Knapp</surname><given-names>S</given-names></name><name name-style="western"><surname>Chiang</surname><given-names>F</given-names></name></person-group> (<role>Eds</role>) <source>Flora Mesoamericana</source> (<volume>vol. 4</volume>). <publisher-name>Universidad Nacional Autónoma de México</publisher-name>, <fpage>164</fpage>–<lpage>338</lpage>.</mixed-citation></ref></ref-list></tp:taxon-treatment>
