# Supplementary material for: A Monograph of Conostegia (Melastomataceae, Miconieae)
Source: PhytoKeys. 2016 Jul 20;(67):1–326. doi: 10.3897/phytokeys.67.6703 (PMC4972245; doi:10.3897/phytokeys.67.6703)
Supplement: XML Treatment for Conostegia rubiginosa [file phytokeys.67.6703-treatment43.xml]

<!DOCTYPE tp:taxon-treatment
  PUBLIC "-//TaxonX//DTD Taxonomic Treatment Publishing DTD v0 20100105//EN" "tax-treatment-NSO.dtd">
<tp:taxon-treatment xmlns:tp="http://www.plazi.org/taxpub"><tp:treatment-meta><kwd-group><label>Taxon classification</label><kwd><named-content content-type="kingdom">Plantae</named-content></kwd><kwd><named-content content-type="order">Myrtales</named-content></kwd><kwd><named-content content-type="family">Melastomataceae</named-content></kwd></kwd-group><mixed-citation publication-type="journal"><person-group><name><surname>Kriebel</surname><given-names>Ricardo</given-names></name></person-group><article-title>A Monograph of <italic><tp:taxon-name><tp:taxon-name-part taxon-name-part-type="genus">Conostegia</tp:taxon-name-part></tp:taxon-name></italic> (<tp:taxon-name><tp:taxon-name-part taxon-name-part-type="family">Melastomataceae</tp:taxon-name-part></tp:taxon-name>, <tp:taxon-name><tp:taxon-name-part taxon-name-part-type="tribe">Miconieae</tp:taxon-name-part></tp:taxon-name>)</article-title><source>PhytoKeys</source><day>20</day><month>7</month><year>2016</year><volume>2016</volume><issue>67</issue><fpage>1</fpage><lpage>326</lpage><pub-id pub-id-type="doi">10.3897/phytokeys.67.6703</pub-id></mixed-citation></tp:treatment-meta><tp:nomenclature><tp:taxon-name>
            <tp:taxon-name-part taxon-name-part-type="genus">Conostegia</tp:taxon-name-part>
            <tp:taxon-name-part taxon-name-part-type="species">rubiginosa</tp:taxon-name-part>
          </tp:taxon-name><tp:taxon-authority>Gleason</tp:taxon-authority><xref ref-type="fig" rid="F131">Fig. 131</xref><tp:nomenclature-citation-list><tp:nomenclature-citation><tp:taxon-name>
                <tp:taxon-name-part taxon-name-part-type="genus">Conostegia</tp:taxon-name-part> <tp:taxon-name-part taxon-name-part-type="species">rubiginosa</tp:taxon-name-part></tp:taxon-name><comment>Gleason, Bull. Torrey Bot. Club 72: 473. 1945. Type: Colombia. El Valle: Quebrada de Guapecito, rio Cajambre, Costa del Pacifico, 0–5 m, 16 May 1944, J. Cuatrecasas 17700 (holotype: <named-content xmlns:xlink="http://www.w3.org/1999/xlink" content-type="dwc:institutional_code" xlink:type="simple">NY</named-content>!, isotypes: F!, <named-content xmlns:xlink="http://www.w3.org/1999/xlink" content-type="dwc:institutional_code" xlink:type="simple">US</named-content>!).</comment></tp:nomenclature-citation></tp:nomenclature-citation-list></tp:nomenclature><tp:treatment-sec sec-type="description" id="SECID0EMTDO"><title>Description.</title><p>Shrubs to trees 3–6 m tall with tetragonal to terete and slightly ridged stems that are covered with a mixture of sessile stellate and stalked-stellate hairs sometimes intermixed with simple hairs or sometimes glabrescent and becoming glabrous with age; the nodal line present (sometimes obscured by indument). Leaves at a node equal to subequal in size. Petioles 0.4–2.5 cm. Leaf blades 5.5–25 × 3–9 cm, 3–5 nerved or less frequently plinerved, if plinerved with the innermost veins diverging from the midvein up to ca. 1 cm above the base in opposite or alternate fashion, elliptic to ovate, the base obtuse to acute, acuminate to caudate, the margin entire to denticulate, the adaxial foliar surface essentially glabrous, the abaxial surface densely pubescent with rusty brown stellate and branching trichomes, sessile or short stipitate, especially on the main veins and lightly pubescent to glabrescent on the surface. Inflorescence a terminal panicle 5.5–13 cm long, accessory branches present or absent, the rachis pubsecent with brown stellate and branching trichomes, the bracteoles to 4 mm long, lanceolate to ovate, persistent or caducous. Flowers sessile or with pedicels up to 2 mm long, 6–7 merous, calyptrate. Floral buds 5.5–11 × 3.7–5.5 mm, obovoid, the base flat to rounded, and apex broadly acute, slightly to not constricted near the torus; the hypanthium 4.5–6 × 4.5–6 mm, rusty brown pubescent and sometimes sparsely tuberculate. Petals 7–9 × 6–8.5 mm, translucent white, obovate, spreading, glabrous, asymmetrical. Stamens 15–24, 5.5–6.5 mm, slightly zygomorphic, the filaments 2.75–3.25 mm, white, anthers 2.5–3 × 0.5–0.75 mm, linear to elliptic, laterally compressed and with an anther shoulder, yellow, the pore ca. 0.1 mm, subterminal and slightly ventrally inclined. Ovary 6–7 locular, inferior, apically glabrous and with a low collar around the style base. Style 6–7 mm long, straight to bending sideways, vertical distance from the anthers to the stigma 1.75–2.5 mm, horizontal distance 0–1 mm; stigma capitate, ca. 1 mm wide. Berry and seeds not seen.</p><fig id="F131" position="float" orientation="portrait"><label>Figure 131.</label><caption><p>
          <italic><tp:taxon-name><tp:taxon-name-part taxon-name-part-type="genus">Conostegia</tp:taxon-name-part> <tp:taxon-name-part taxon-name-part-type="species">rubiginosa</tp:taxon-name-part></tp:taxon-name></italic>. <bold>A</bold> Inflorescence and frontal view of a flower <bold>B</bold> Lateral view of the flower. Note exserted style. Photographs taken by Frank Almeda and vouchered <italic>F. Almeda 10426</italic>.</p></caption><graphic xmlns:xlink="http://www.w3.org/1999/xlink" xlink:href="phytokeys-067-001-g131.jpg" position="float" orientation="portrait" xlink:type="simple" id="oo_96489.jpg"/></fig></tp:treatment-sec><tp:treatment-sec sec-type="distribution" id="SECID0EOUDO"><title>Distribution</title><p>(Fig. <xref ref-type="fig" rid="F132">132</xref>). West coast of Colombia, sea level to 100 m elevation.</p><p>For the few specimens studied, <italic><tp:taxon-name><tp:taxon-name-part taxon-name-part-type="genus">Conostegia</tp:taxon-name-part> <tp:taxon-name-part taxon-name-part-type="species">rubiginosa</tp:taxon-name-part></tp:taxon-name></italic> is quite variable in leaf size and consistency. <italic><tp:taxon-name><tp:taxon-name-part taxon-name-part-type="genus">Conostegia</tp:taxon-name-part> <tp:taxon-name-part taxon-name-part-type="species">rubiginosa</tp:taxon-name-part></tp:taxon-name></italic> can be confused with <italic><tp:taxon-name><tp:taxon-name-part taxon-name-part-type="genus">Conostegia</tp:taxon-name-part> <tp:taxon-name-part taxon-name-part-type="species">centronioides</tp:taxon-name-part></tp:taxon-name></italic>, <italic><tp:taxon-name><tp:taxon-name-part taxon-name-part-type="genus">Conostegia</tp:taxon-name-part> <tp:taxon-name-part taxon-name-part-type="species">lasiopoda</tp:taxon-name-part></tp:taxon-name></italic> and <italic><tp:taxon-name><tp:taxon-name-part taxon-name-part-type="genus">Conostegia</tp:taxon-name-part> <tp:taxon-name-part taxon-name-part-type="species">rufescens</tp:taxon-name-part></tp:taxon-name></italic>. From <italic><tp:taxon-name><tp:taxon-name-part taxon-name-part-type="genus">Conostegia</tp:taxon-name-part> <tp:taxon-name-part taxon-name-part-type="species">centronioides</tp:taxon-name-part></tp:taxon-name></italic> it can be distinguish by the larger flowers without a constriction in the hypanthium, and denser reddish indument. From <italic><tp:taxon-name><tp:taxon-name-part taxon-name-part-type="genus">Conostegia</tp:taxon-name-part> <tp:taxon-name-part taxon-name-part-type="species">rufescens</tp:taxon-name-part></tp:taxon-name></italic> it can be distinguished by its exserted style. For differences between this species and <italic><tp:taxon-name><tp:taxon-name-part taxon-name-part-type="genus">Conostegia</tp:taxon-name-part> <tp:taxon-name-part taxon-name-part-type="species">lasiopoda</tp:taxon-name-part></tp:taxon-name></italic>, see the discussion under the latter.</p><fig id="F132" position="float" orientation="portrait"><label>Figure 132.</label><caption><p>Distribution of <italic><tp:taxon-name><tp:taxon-name-part taxon-name-part-type="genus">Conostegia</tp:taxon-name-part> <tp:taxon-name-part taxon-name-part-type="species">rubiginosa</tp:taxon-name-part></tp:taxon-name></italic>.</p></caption><graphic xmlns:xlink="http://www.w3.org/1999/xlink" xlink:href="phytokeys-067-001-g132.jpg" position="float" orientation="portrait" xlink:type="simple" id="oo_96490.jpg"/></fig></tp:treatment-sec><tp:treatment-sec sec-type="material" id="SECID0EBYDO"><title>Specimens examined.</title><p>
            <bold>COLOMBIA. Chocó</bold>: Municipio de Atrato, Corregiemiento Doña Josefa, road between Quibdo and Municipio de Atrato (formerly Yuto), Almeda et al. 10426 (<named-content xmlns:xlink="http://www.w3.org/1999/xlink" content-type="dwc:institutional_code" xlink:type="simple">CAS</named-content>); Carretera Quibdó-Guayabal, Forero and Jaramillo 2783 (<named-content xmlns:xlink="http://www.w3.org/1999/xlink" content-type="dwc:institutional_code" xlink:type="simple">COL</named-content>). <bold>El Valle</bold>: Costa del Pacífico, río Cajambre, Silva, Cuatrecasas 17538 (<named-content xmlns:xlink="http://www.w3.org/1999/xlink" content-type="dwc:institutional_code" xlink:type="simple">NY</named-content>).</p><!--PageBreak--></tp:treatment-sec></tp:taxon-treatment>
