# Supplementary material for: A Monograph of Conostegia (Melastomataceae, Miconieae)
Source: PhytoKeys. 2016 Jul 20;(67):1–326. doi: 10.3897/phytokeys.67.6703 (PMC4972245; doi:10.3897/phytokeys.67.6703)
Supplement: XML Treatment for Conostegia tenuifolia [file phytokeys.67.6703-treatment44.xml]

<!DOCTYPE tp:taxon-treatment
  PUBLIC "-//TaxonX//DTD Taxonomic Treatment Publishing DTD v0 20100105//EN" "tax-treatment-NSO.dtd">
<tp:taxon-treatment xmlns:tp="http://www.plazi.org/taxpub"><tp:treatment-meta><kwd-group><label>Taxon classification</label><kwd><named-content content-type="kingdom">Plantae</named-content></kwd><kwd><named-content content-type="order">Myrtales</named-content></kwd><kwd><named-content content-type="family">Melastomataceae</named-content></kwd></kwd-group><mixed-citation publication-type="journal"><person-group><name><surname>Kriebel</surname><given-names>Ricardo</given-names></name></person-group><article-title>A Monograph of <italic><tp:taxon-name><tp:taxon-name-part taxon-name-part-type="genus">Conostegia</tp:taxon-name-part></tp:taxon-name></italic> (<tp:taxon-name><tp:taxon-name-part taxon-name-part-type="family">Melastomataceae</tp:taxon-name-part></tp:taxon-name>, <tp:taxon-name><tp:taxon-name-part taxon-name-part-type="tribe">Miconieae</tp:taxon-name-part></tp:taxon-name>)</article-title><source>PhytoKeys</source><day>20</day><month>7</month><year>2016</year><volume>2016</volume><issue>67</issue><fpage>1</fpage><lpage>326</lpage><pub-id pub-id-type="doi">10.3897/phytokeys.67.6703</pub-id></mixed-citation></tp:treatment-meta><tp:nomenclature><tp:taxon-name>
            <tp:taxon-name-part taxon-name-part-type="genus">Conostegia</tp:taxon-name-part>
            <tp:taxon-name-part taxon-name-part-type="species">tenuifolia</tp:taxon-name-part>
          </tp:taxon-name><tp:taxon-authority>Donnell Smith</tp:taxon-authority><xref ref-type="fig" rid="F133">Fig. 133</xref><!--PageBreak--><tp:nomenclature-citation-list><tp:nomenclature-citation><tp:taxon-name>
                <tp:taxon-name-part taxon-name-part-type="genus">Conostegia</tp:taxon-name-part> <tp:taxon-name-part taxon-name-part-type="species">tenuifolia</tp:taxon-name-part></tp:taxon-name><comment>Donnell Smith, Bot. Gaz. 27: 334. 1899. Type: Costa Rica. Limón: April 1896, J. Smith 6571 (lectotype: <named-content xmlns:xlink="http://www.w3.org/1999/xlink" content-type="dwc:institutional_code" xlink:type="simple">BR</named-content>!, designated here; isolectotypes: <named-content xmlns:xlink="http://www.w3.org/1999/xlink" content-type="dwc:institutional_code" xlink:type="simple">BM</named-content>, <named-content xmlns:xlink="http://www.w3.org/1999/xlink" content-type="dwc:institutional_code" xlink:type="simple">GH</named-content>, <named-content xmlns:xlink="http://www.w3.org/1999/xlink" content-type="dwc:institutional_code" xlink:type="simple">US</named-content>!). Other syntypes: Costa Rica. Limón: Río Verde, Llanuras de Santa Clara, Costa Rica, 250 m, May 1896, J. Smith 6574 (<named-content xmlns:xlink="http://www.w3.org/1999/xlink" content-type="dwc:institutional_code" xlink:type="simple">BR</named-content>!, F!, K! (fide Almeda), <named-content xmlns:xlink="http://www.w3.org/1999/xlink" content-type="dwc:institutional_code" xlink:type="simple">US</named-content>); forets de Shiroles, Talamanca, Costa Rica, ca.100 m, February 1895, A. Tonduz 9339 (<named-content xmlns:xlink="http://www.w3.org/1999/xlink" content-type="dwc:institutional_code" xlink:type="simple">BR</named-content>!, <named-content xmlns:xlink="http://www.w3.org/1999/xlink" content-type="dwc:institutional_code" xlink:type="simple">NY</named-content>!, <named-content xmlns:xlink="http://www.w3.org/1999/xlink" content-type="dwc:institutional_code" xlink:type="simple">US</named-content>!).</comment></tp:nomenclature-citation></tp:nomenclature-citation-list></tp:nomenclature><tp:treatment-sec sec-type="description" id="SECID0EH3DO"><title>Description.</title><p>Shrub or small tree 1.5–4 (-8) m tall with young tetragonal stems that then become terete and which are glabrescent with some minute stellate trichomes scattered throughout; the nodal line present yet slight. Leaves at a node equal to subequal in size. Petioles 0.3–3 cm. Leaf blades 5.9–19 × 2.1–9 cm, 3–5 plinerved, <!--PageBreak-->with the innermost pair of primary veins diverging from the midvein up to 1.5 cm above the base in opposite to alternate fashion, the secondaries obscure, elliptic to obovate, the base acute ro rounded, the apex obtuse to acute and caudate, the mar<!--PageBreak-->gin entire, the adaxial surface glabrous, the abaxial surface glabrous except for tiny stellate hairs on the veins. Inflorescence a terminal few flowered panicle 2.2–8 cm long, accessory branches absent or if present frequently reduced to single flowers the rachis glabrescent with minute stellate hairs, the bracteoles up to 1mm long, linear to ovate, deciduous. Pedicels 1–2.2 mm. Flowers (5-)6(-7) merous, calyptrate. Floral buds 6–9 × 3–5 mm, globose, wider below the torus, the base truncate to rounded, the apex apiculate, constricted in the middle, the hypanthium 4–5 × 4–5 mm, sparsely stellate with minute trichomes. Petals 6–8.25 × 6–7.25 mm, translucent white, obtriangular, spreading at anthesis, apically asymmetrical, glabrous. Stamens 18–24, 3.5–5 mm long, radial to slightly bilateral apparently from interactions with the style, the filament 2–3 mm long, white, anthers 1–2 × 0.5–0.75 mm, oblong, forming an anther shoulder at the filament anther junction, yellow, the pore 0.1–0.2 mm, terminal. Ovary (6-)8–12 locular, inferior, apically glabrous and forming a low inconspicuous collar around the style. Style 5–6 mm long, straight with the stigma turning slightly upward, vertical distance from the anther pore to the stigma ca. 3–3.5 mm, horizontal distance absent; stigma capitellate, 1–1.25 mm wide. Berry 5–7 × 5–7 mm, purple black. Seeds 0.25–0.45 mm long, ovoid, the testa smooth.</p><fig id="F133" position="float" orientation="portrait"><label>Figure 133.</label><caption><p>
          <italic><tp:taxon-name><tp:taxon-name-part taxon-name-part-type="genus">Conostegia</tp:taxon-name-part> <tp:taxon-name-part taxon-name-part-type="species">tenuifolia</tp:taxon-name-part></tp:taxon-name></italic>. <bold>A</bold> Inflorescence <bold>B</bold> Leaf abaxial surface <bold>C</bold> Lateral view of a flower. Note exserted style <bold>D</bold> Longitudinal section of a flower bud <bold>E</bold> Pickled flower <bold>F</bold> Longitudinal section of a pickled flower <bold>G</bold> Petal <bold>H</bold> Stamen. Photographs from specimen vouchered <italic>R. Kriebel 5773</italic>.</p></caption><graphic xmlns:xlink="http://www.w3.org/1999/xlink" xlink:href="phytokeys-067-001-g133.jpg" position="float" orientation="portrait" xlink:type="simple" id="oo_96491.jpg"/></fig></tp:treatment-sec><tp:treatment-sec sec-type="distribution" id="SECID0E14DO"><title>Distribution</title><p>(Fig. <xref ref-type="fig" rid="F134">134</xref>). Nicaragua, Costa Rica, Panama, Colombia and reaching Ecuador, most common below 1000 m in elevation but reaching 1600 m.</p><fig id="F134" position="float" orientation="portrait"><label>Figure 134.</label><caption><p>Distribution of <italic><tp:taxon-name><tp:taxon-name-part taxon-name-part-type="genus">Conostegia</tp:taxon-name-part> <tp:taxon-name-part taxon-name-part-type="species">tenuifolia</tp:taxon-name-part></tp:taxon-name></italic>.</p></caption><graphic xmlns:xlink="http://www.w3.org/1999/xlink" xlink:href="phytokeys-067-001-g134.jpg" position="float" orientation="portrait" xlink:type="simple" id="oo_96492.jpg"/></fig><p>This species is easy to recognize because of its glabrosity, plinerved leaves with entire margins and caudate apices, few flowered inflorescences, apiculate calyptra, and exserted styles with a capitate stigma. In addition, <italic><tp:taxon-name><tp:taxon-name-part taxon-name-part-type="genus">Conostegia</tp:taxon-name-part> <tp:taxon-name-part taxon-name-part-type="species">tenuifolia</tp:taxon-name-part></tp:taxon-name></italic> has an evident anther shoulder. The calyptra of <italic><tp:taxon-name><tp:taxon-name-part taxon-name-part-type="genus">Conostegia</tp:taxon-name-part> <tp:taxon-name-part taxon-name-part-type="species">tenuifolia</tp:taxon-name-part></tp:taxon-name></italic> has been observed to rupture longitudinally at one site in San Vito de Coto Brus, Puntarenas, Costa Rica (Fig. <xref ref-type="fig" rid="F133">133</xref>). The specimens from Peru (<italic>Kayap 955</italic> and <italic>Berlin 723</italic>, both at <named-content xmlns:xlink="http://www.w3.org/1999/xlink" content-type="dwc:institutional_code" xlink:type="simple">NY</named-content>), resemble this species, but more flowering specimens are required to assess their identity.</p></tp:treatment-sec><tp:treatment-sec sec-type="material" id="SECID0E46DO"><title>Specimens examined.</title><p>
            <bold>NICARAGUA</bold> (fide Schnell). <bold>Chontales</bold>: 4 km NW Santo Domingo, Grijalva and Soza 3739 (<named-content xmlns:xlink="http://www.w3.org/1999/xlink" content-type="dwc:institutional_code" xlink:type="simple">MO</named-content>). <bold>Jinotega</bold>: Comarca de Bocayito, 117 km from Matagalpa, Cordillera Isabelia, near Rio Bote, Neil 7171 (<named-content xmlns:xlink="http://www.w3.org/1999/xlink" content-type="dwc:institutional_code" xlink:type="simple">GH</named-content>). Matagalpa: NW del Cerro Musun, sobre el filo de la montana, a partir trocha a Paylo, Araguistain and Moreno 2580 (<named-content xmlns:xlink="http://www.w3.org/1999/xlink" content-type="dwc:institutional_code" xlink:type="simple">MO</named-content>). <bold>Zelaya</bold>: Cerro EI Escobin, 4 km from Colonia Serrano, Sandino 3368 (<named-content xmlns:xlink="http://www.w3.org/1999/xlink" content-type="dwc:institutional_code" xlink:type="simple">MO</named-content>).</p><p>
            <bold>COSTA RICA. Alajuela</bold>: R.V.S. Bosque Alegre, Laguna Hule, Kriebel and Larraguivel 667 (<named-content xmlns:xlink="http://www.w3.org/1999/xlink" content-type="dwc:institutional_code" xlink:type="simple">INB</named-content>); San Carlos, Fortuna, R. B. Arenal Mundo Aventura, Rodríguez 8979 (<named-content xmlns:xlink="http://www.w3.org/1999/xlink" content-type="dwc:institutional_code" xlink:type="simple">INB</named-content>, <named-content xmlns:xlink="http://www.w3.org/1999/xlink" content-type="dwc:institutional_code" xlink:type="simple">NY</named-content>); San Ramón, Peñas Blancas, Chachagua, Finca Propiedad de la Asociación de Desarrollo, Alrededores de Quebrada Chachagita en cercanías del pueblo, Rodríguez 11693 (<named-content xmlns:xlink="http://www.w3.org/1999/xlink" content-type="dwc:institutional_code" xlink:type="simple">INB</named-content>, <named-content xmlns:xlink="http://www.w3.org/1999/xlink" content-type="dwc:institutional_code" xlink:type="simple">NY</named-content>). <bold>Cartago</bold>: Jiménez, Tausito, Río Tausito, Santamaría and Morales 4343 (<named-content xmlns:xlink="http://www.w3.org/1999/xlink" content-type="dwc:institutional_code" xlink:type="simple">INB</named-content>, <named-content xmlns:xlink="http://www.w3.org/1999/xlink" content-type="dwc:institutional_code" xlink:type="simple">NY</named-content>); rain forest area near Pavones about 15 kms east of Turrialba, Williams 19704 (<named-content xmlns:xlink="http://www.w3.org/1999/xlink" content-type="dwc:institutional_code" xlink:type="simple">NY</named-content>). <bold>Limón</bold>: Matina, P. N. Barbilla Sector Colonia Puriscaleña, sendero Cerro Azul hasta Río Surubres, Mora 1168 (<named-content xmlns:xlink="http://www.w3.org/1999/xlink" content-type="dwc:institutional_code" xlink:type="simple">INB</named-content>, <named-content xmlns:xlink="http://www.w3.org/1999/xlink" content-type="dwc:institutional_code" xlink:type="simple">MO</named-content>, <named-content xmlns:xlink="http://www.w3.org/1999/xlink" content-type="dwc:institutional_code" xlink:type="simple">NY</named-content>). <bold>Puntarenas</bold>: Coto Brus, Jardín Botanico Wilson, Kriebel 3215 (<named-content xmlns:xlink="http://www.w3.org/1999/xlink" content-type="dwc:institutional_code" xlink:type="simple">INB</named-content>); loc cit. Moran <!--PageBreak-->and Hernandez 7950 (<named-content xmlns:xlink="http://www.w3.org/1999/xlink" content-type="dwc:institutional_code" xlink:type="simple">NY</named-content>). <bold>San José</bold>: Pérez Zeledon, Basin of El General, Skutch 5102 (<named-content xmlns:xlink="http://www.w3.org/1999/xlink" content-type="dwc:institutional_code" xlink:type="simple">CR</named-content>, <named-content xmlns:xlink="http://www.w3.org/1999/xlink" content-type="dwc:institutional_code" xlink:type="simple">MO</named-content>, <named-content xmlns:xlink="http://www.w3.org/1999/xlink" content-type="dwc:institutional_code" xlink:type="simple">NY</named-content>).</p><p>
            <bold>PANAMA. Bocas del Toro</bold>: Río Teribe, between Quebrada Huron and Quebrada Schlunjik, Kirkbride and Duke 470 (<named-content xmlns:xlink="http://www.w3.org/1999/xlink" content-type="dwc:institutional_code" xlink:type="simple">NY</named-content>). Darién: 0–2 miles E of Tres Bocas along the shortest headwater of Río Coasi, Kirkbride and Duke 1189 (<named-content xmlns:xlink="http://www.w3.org/1999/xlink" content-type="dwc:institutional_code" xlink:type="simple">NY</named-content>).</p><p>
            <bold>COLOMBIA. Antioquia</bold> (fide Schnell): Mpio. Gómez Plata, 10–15 km en la via Barboza Porce-Amalfi, N de Barboza, Río Medellin, límites Mpio. Yolombó, Callejas et al. (<named-content xmlns:xlink="http://www.w3.org/1999/xlink" content-type="dwc:institutional_code" xlink:type="simple">US</named-content>). Boyacá: Region of Mt. Chapon, extreme western part of Dept. Boyaca northwest of Bogotá, Lawrence 340 (<named-content xmlns:xlink="http://www.w3.org/1999/xlink" content-type="dwc:institutional_code" xlink:type="simple">NY</named-content>).</p><p>
            <bold>ECUADOR</bold> (fide Schnell). <bold>Carchí</bold>: trail to Pailon encampment, Gualpi Chico area of Awá reserve, Hoover et al. 3617 (<named-content xmlns:xlink="http://www.w3.org/1999/xlink" content-type="dwc:institutional_code" xlink:type="simple">MO</named-content>). <bold>Pichincha</bold>: Cantón Santo Domingo, 12 km E of Patricia Pilar, Dodson et al. 7243 (<named-content xmlns:xlink="http://www.w3.org/1999/xlink" content-type="dwc:institutional_code" xlink:type="simple">MO</named-content>).</p><!--PageBreak--></tp:treatment-sec></tp:taxon-treatment>
