# Supplementary material for: A Monograph of Conostegia (Melastomataceae, Miconieae)
Source: PhytoKeys. 2016 Jul 20;(67):1–326. doi: 10.3897/phytokeys.67.6703 (PMC4972245; doi:10.3897/phytokeys.67.6703)
Supplement: XML Treatment for Conostegia centrosperma [file phytokeys.67.6703-treatment49.xml]

<!DOCTYPE tp:taxon-treatment
  PUBLIC "-//TaxonX//DTD Taxonomic Treatment Publishing DTD v0 20100105//EN" "tax-treatment-NSO.dtd">
<tp:taxon-treatment xmlns:tp="http://www.plazi.org/taxpub"><tp:treatment-meta><kwd-group><label>Taxon classification</label><kwd><named-content content-type="kingdom">Plantae</named-content></kwd><kwd><named-content content-type="order">Myrtales</named-content></kwd><kwd><named-content content-type="family">Melastomataceae</named-content></kwd></kwd-group><mixed-citation publication-type="journal"><person-group><name><surname>Kriebel</surname><given-names>Ricardo</given-names></name></person-group><article-title>A Monograph of <italic><tp:taxon-name><tp:taxon-name-part taxon-name-part-type="genus">Conostegia</tp:taxon-name-part></tp:taxon-name></italic> (<tp:taxon-name><tp:taxon-name-part taxon-name-part-type="family">Melastomataceae</tp:taxon-name-part></tp:taxon-name>, <tp:taxon-name><tp:taxon-name-part taxon-name-part-type="tribe">Miconieae</tp:taxon-name-part></tp:taxon-name>)</article-title><source>PhytoKeys</source><day>20</day><month>7</month><year>2016</year><volume>2016</volume><issue>67</issue><fpage>1</fpage><lpage>326</lpage><pub-id pub-id-type="doi">10.3897/phytokeys.67.6703</pub-id></mixed-citation></tp:treatment-meta><tp:nomenclature><tp:taxon-name>
            <tp:taxon-name-part taxon-name-part-type="genus">Conostegia</tp:taxon-name-part>
            <tp:taxon-name-part taxon-name-part-type="species">centrosperma</tp:taxon-name-part>
            <object-id xmlns:xlink="http://www.w3.org/1999/xlink" content-type="ipni" xlink:type="simple">urn:lsid:ipni.org:names:77156247-1</object-id>
          </tp:taxon-name><tp:taxon-authority>(Almeda) Kriebel</tp:taxon-authority><tp:taxon-status xmlns:xlink="http://www.w3.org/1999/xlink" xlink:type="simple">comb. nov.</tp:taxon-status><xref ref-type="fig" rid="F141">Fig. 141</xref><!--PageBreak--><tp:nomenclature-citation-list><tp:nomenclature-citation><tp:taxon-name>
                <tp:taxon-name-part taxon-name-part-type="genus">Conostegia</tp:taxon-name-part> <tp:taxon-name-part taxon-name-part-type="species">centrosperma</tp:taxon-name-part></tp:taxon-name><comment>(Almeda) Kriebel. Basionym: <tp:taxon-name><tp:taxon-name-part taxon-name-part-type="genus">Miconia</tp:taxon-name-part> <tp:taxon-name-part taxon-name-part-type="species">centrosperma</tp:taxon-name-part></tp:taxon-name> Almeda, Brittonia 35(1): 42, f. 1. 1983. Type: Panama. Panamá: along newly cut road from El Llano to Carti-Tupile, 3 mi above Pan-Am Highway, elev. 200 m, 13 March 1973, R. L. Liesner 702 (holotype: <named-content xmlns:xlink="http://www.w3.org/1999/xlink" content-type="dwc:institutional_code" xlink:type="simple">CAS</named-content>!; isotypes: <named-content xmlns:xlink="http://www.w3.org/1999/xlink" content-type="dwc:institutional_code" xlink:type="simple">MO</named-content>!, <named-content xmlns:xlink="http://www.w3.org/1999/xlink" content-type="dwc:institutional_code" xlink:type="simple">US</named-content>).</comment></tp:nomenclature-citation></tp:nomenclature-citation-list></tp:nomenclature><tp:treatment-sec sec-type="description" id="SECID0EJIFO"><title>Description.</title><p>Small trees 3–7 m tall with flattened and two edged stems when young that become terete with age and which are reddish brown and densely stellulate-lepidote on young branches; the nodal line nodal line evident. Leaves at a node equal to subequal in length. Petiole 0.5–2 cm. Leaf blades 5.25–12.5 × 1.5–4.5 cm, 3-plinerved, with the inner pair of primary nerves diverging from the mid vein 0.4–3 cm above the blade base in opposite, subopposite or alternate fashion, elliptic to elliptic lanceolate, the base acute to decurrent on the petiole, the apex acuminate, the margin entire or slightly denticulate, the adaxial surface glabrous, the abaxial surface reddish brown and densely stellulate-lepidote. Inflorescence a terminal little branched panicle 1.6–4.8 cm long with the branches terminating in three sessile-flowered clusters, accessory branches mostly absent, bracteoles 3–4 mm long, linear-oblong, early deciduous. Floral buds ca. 4–5 × 2–3 mm, campanulate to urceolate. Flowers 5-merous, not calyptrate, but with the calyx lobes fused in bud and rupturing at anthesis (with the style sticking out initially) into irregular persistent lobes ca. 2 mm long, the calyx teeth obsolete or evident as blunt protuberances at or near the torus, the hypanthium 2–3 × 2–3 mm, densely reddish brown and densely stellulate-lepidote. Petals 3.75–4.25 × 2–2.5 mm, white, oblong-obovate, spreading, glabrous, truncate to asymmetrical apically. Stamens 10, 4.5–5.25 mm long, radially arranged around the style, the filament 2.5–3.25 mm, with a geniculation near the apex, white, anthers 1.5–2 × 0.5–0.75 mm, linear oblong, yellow, laterally compressed, the pore ca. 0.2 mm, terminal. Ovary 5-locular, inferior, costate apically and forming a setose collar around the style. Style 6–6.5 mm, exserted and straight, vertical distance from the anther to the stigma ca. 1.75–2 mm from the stigma, horizontal distance absent, the stigma truncate to slightly expanded, 0.65–0.85 mm wide. Berry 3–4 × 3–4 mm, purple black. Seeds ca 0.5 mm, cuneate, angularly ridged with a conspicuous spur on the distal truncate surface.</p><fig id="F141" position="float" orientation="portrait"><label>Figure 141.</label><caption><p>
          <italic><tp:taxon-name><tp:taxon-name-part taxon-name-part-type="genus">Conostegia</tp:taxon-name-part> <tp:taxon-name-part taxon-name-part-type="species">centrosperma</tp:taxon-name-part></tp:taxon-name></italic> <bold>A–B</bold> Infertile branches showing whitish abaxial indument <bold>C</bold> Inflorescence <bold>D</bold> Close up of flower bud and flower <bold>E</bold> Inflorescence branch <bold>F</bold> Flower bud opening <bold>G</bold> Hypanthium showing irregularly rupturing calyx <bold>H</bold> Pickled flower at anthesis <bold>I</bold> Longitudinal section of flower at anthesis with parts removed showing rim around stylar scar and irregularly rupturing calyx lobes from the inside <bold>J</bold> Petal <bold>K</bold> Stamen. Photos of specimen vouchered <italic>R. Kriebel 5690</italic>.</p></caption><graphic xmlns:xlink="http://www.w3.org/1999/xlink" xlink:href="phytokeys-067-001-g141.jpg" position="float" orientation="portrait" xlink:type="simple" id="oo_96499.jpg"/></fig></tp:treatment-sec><tp:treatment-sec sec-type="distribution" id="SECID0E2JFO"><title>Distribution</title><p>(Fig. <xref ref-type="fig" rid="F142">142</xref>). Endemic to central Panama where it has been collected in the foothills of Cerro Jefe and El Llano Cartí Road, 200–750 m elevation.</p><fig id="F142" position="float" orientation="portrait"><label>Figure 142.</label><caption><p>Distribution of <italic><tp:taxon-name><tp:taxon-name-part taxon-name-part-type="genus">Conostegia</tp:taxon-name-part> <tp:taxon-name-part taxon-name-part-type="species">centrosperma</tp:taxon-name-part></tp:taxon-name></italic>.</p></caption><graphic xmlns:xlink="http://www.w3.org/1999/xlink" xlink:href="phytokeys-067-001-g142.jpg" position="float" orientation="portrait" xlink:type="simple" id="oo_96500.jpg"/></fig><p>
            <xref ref-type="bibr" rid="B1">Almeda (1983)</xref> compared <italic><tp:taxon-name><tp:taxon-name-part taxon-name-part-type="genus">Conostegia</tp:taxon-name-part> <tp:taxon-name-part taxon-name-part-type="species">centrosperma</tp:taxon-name-part></tp:taxon-name></italic> to <italic><tp:taxon-name><tp:taxon-name-part taxon-name-part-type="genus">Conostegia</tp:taxon-name-part> <tp:taxon-name-part taxon-name-part-type="species">xalapensis</tp:taxon-name-part></tp:taxon-name></italic> in the protologue, a species from which <italic><tp:taxon-name><tp:taxon-name-part taxon-name-part-type="genus">Conostegia</tp:taxon-name-part> <tp:taxon-name-part taxon-name-part-type="species">centrosperma</tp:taxon-name-part></tp:taxon-name></italic> differs by its non-calyptrate calyx, more lepidote than stellate indument, exserted style, and setose rim around the style base. <xref ref-type="bibr" rid="B1">Almeda (1983)</xref> also compared <italic><tp:taxon-name><tp:taxon-name-part taxon-name-part-type="genus">Conostegia</tp:taxon-name-part> <tp:taxon-name-part taxon-name-part-type="species">centrosperma</tp:taxon-name-part></tp:taxon-name></italic> to <italic><tp:taxon-name><tp:taxon-name-part taxon-name-part-type="genus">Conostegia</tp:taxon-name-part> <tp:taxon-name-part taxon-name-part-type="species">fulvostellata</tp:taxon-name-part></tp:taxon-name></italic> and <italic><tp:taxon-name><tp:taxon-name-part taxon-name-part-type="genus">Conostegia</tp:taxon-name-part> <tp:taxon-name-part taxon-name-part-type="species">oligocephala</tp:taxon-name-part></tp:taxon-name></italic> which interestingly also belong to section <italic><tp:taxon-name><tp:taxon-name-part taxon-name-part-type="section">Geniculatae</tp:taxon-name-part></tp:taxon-name></italic>. These two species differ from <italic><tp:taxon-name><tp:taxon-name-part taxon-name-part-type="genus">Conostegia</tp:taxon-name-part> <tp:taxon-name-part taxon-name-part-type="species">centrosperma</tp:taxon-name-part></tp:taxon-name></italic> in their non rupturing calyx and stellate indument. When Almeda described <italic><tp:taxon-name><tp:taxon-name-part taxon-name-part-type="genus">Conostegia</tp:taxon-name-part> <tp:taxon-name-part taxon-name-part-type="species">centrosperma</tp:taxon-name-part></tp:taxon-name></italic>, <italic><tp:taxon-name><tp:taxon-name-part taxon-name-part-type="genus">Conostegia</tp:taxon-name-part> <tp:taxon-name-part taxon-name-part-type="species">dissitinervia</tp:taxon-name-part></tp:taxon-name></italic> had not been described. When <italic><tp:taxon-name><tp:taxon-name-part taxon-name-part-type="genus">Conostegia</tp:taxon-name-part> <tp:taxon-name-part taxon-name-part-type="species">dissitinervia</tp:taxon-name-part></tp:taxon-name></italic> was described (<xref ref-type="bibr" rid="B50">Kriebel et al. 2005</xref>) its possible relationship to <italic><tp:taxon-name><tp:taxon-name-part taxon-name-part-type="genus">Conostegia</tp:taxon-name-part> <tp:taxon-name-part taxon-name-part-type="species">centrosperma</tp:taxon-name-part></tp:taxon-name></italic> <!--PageBreak--><!--PageBreak-->was discussed and both taxa were separated in a dichotomous key. These two species form a strongly supported sister pair in the molecular phylogenetic analyses. They can be distinguished by the larger leaves with stellate indument abaxially and longer inflorescences in <italic><tp:taxon-name><tp:taxon-name-part taxon-name-part-type="genus">Conostegia</tp:taxon-name-part> <tp:taxon-name-part taxon-name-part-type="species">dissitinervia</tp:taxon-name-part></tp:taxon-name></italic>. In addition to the hyaline calyx of the latter when rupturing, does not leave the evident calyx lobe pieces of <italic><tp:taxon-name><tp:taxon-name-part taxon-name-part-type="genus">Conostegia</tp:taxon-name-part> <tp:taxon-name-part taxon-name-part-type="species">centrosperma</tp:taxon-name-part></tp:taxon-name></italic>. Lastly, <italic><tp:taxon-name><tp:taxon-name-part taxon-name-part-type="genus">Conostegia</tp:taxon-name-part> <tp:taxon-name-part taxon-name-part-type="species">dissitinervia</tp:taxon-name-part></tp:taxon-name></italic> lacks the setae around the style base present in <italic><tp:taxon-name><tp:taxon-name-part taxon-name-part-type="genus">Conostegia</tp:taxon-name-part> <tp:taxon-name-part taxon-name-part-type="species">centrosperma</tp:taxon-name-part></tp:taxon-name></italic> and has an apiculate anther apex that <italic><tp:taxon-name><tp:taxon-name-part taxon-name-part-type="genus">Conostegia</tp:taxon-name-part> <tp:taxon-name-part taxon-name-part-type="species">centrosperma</tp:taxon-name-part></tp:taxon-name></italic> lacks.</p></tp:treatment-sec><tp:treatment-sec sec-type="material" id="SECID0EUQFO"><title>Specimens examined.</title><p>
            <bold>PANAMA. Panamá</bold>: P.N. Chagres, sendero El Mono, adentro de la urbanización Altos de Cerro Azul, Kriebel and Burke 5690 (<named-content xmlns:xlink="http://www.w3.org/1999/xlink" content-type="dwc:institutional_code" xlink:type="simple">NY</named-content>, <named-content xmlns:xlink="http://www.w3.org/1999/xlink" content-type="dwc:institutional_code" xlink:type="simple">PMA</named-content>); vicinity of Cerro Jefe, McPherson 10004 (<named-content xmlns:xlink="http://www.w3.org/1999/xlink" content-type="dwc:institutional_code" xlink:type="simple">CAS</named-content>); El Llano Cartí Road, 8.5 km from Inter-American Hwy, Mori et al. 4546, 5142 (<named-content xmlns:xlink="http://www.w3.org/1999/xlink" content-type="dwc:institutional_code" xlink:type="simple">CAS</named-content>).</p><!--PageBreak--></tp:treatment-sec><ref-list><ref id="B1"><mixed-citation xmlns:xlink="http://www.w3.org/1999/xlink" xlink:type="simple">
          <person-group><name name-style="western"><surname>Almeda</surname><given-names>F</given-names></name></person-group> (<year>1983</year>) <article-title>Three new mesoamerican species of <italic><tp:taxon-name><tp:taxon-name-part taxon-name-part-type="genus">Miconia</tp:taxon-name-part></tp:taxon-name></italic> (<tp:taxon-name><tp:taxon-name-part taxon-name-part-type="family">Melastomataceae</tp:taxon-name-part></tp:taxon-name>).</article-title> <source>Brittonia</source> <volume>35</volume>(<issue>1</issue>): <fpage>42</fpage>–<lpage>48</lpage>. doi: <ext-link xlink:type="simple" ext-link-type="doi" xlink:href="10.2307/2806048">10.2307/2806048</ext-link></mixed-citation></ref><ref id="B50"><mixed-citation xmlns:xlink="http://www.w3.org/1999/xlink" xlink:type="simple">
          <person-group><name name-style="western"><surname>Kriebel</surname><given-names>R</given-names></name><name name-style="western"><surname>Almeda</surname><given-names>F</given-names></name><name name-style="western"><surname>Estrada</surname><given-names>A</given-names></name></person-group> (<year>2005</year>) <article-title>Two new species of <tp:taxon-name><tp:taxon-name-part taxon-name-part-type="family">Melastomataceae</tp:taxon-name-part></tp:taxon-name> from southern Mesoamerica.</article-title> <source>Proceedings of the California Academy of Sciences</source> <volume>56</volume>(<issue>27/37</issue>): <fpage>675</fpage>–<lpage>683</lpage>.</mixed-citation></ref></ref-list></tp:taxon-treatment>
