# Supplementary material for: A Monograph of Conostegia (Melastomataceae, Miconieae)
Source: PhytoKeys. 2016 Jul 20;(67):1–326. doi: 10.3897/phytokeys.67.6703 (PMC4972245; doi:10.3897/phytokeys.67.6703)
Supplement: XML Treatment for Conostegia colliculosa [file phytokeys.67.6703-treatment51.xml]

<!DOCTYPE tp:taxon-treatment
  PUBLIC "-//TaxonX//DTD Taxonomic Treatment Publishing DTD v0 20100105//EN" "tax-treatment-NSO.dtd">
<tp:taxon-treatment xmlns:tp="http://www.plazi.org/taxpub"><tp:treatment-meta><kwd-group><label>Taxon classification</label><kwd><named-content content-type="kingdom">Plantae</named-content></kwd><kwd><named-content content-type="order">Myrtales</named-content></kwd><kwd><named-content content-type="family">Melastomataceae</named-content></kwd></kwd-group><mixed-citation publication-type="journal"><person-group><name><surname>Kriebel</surname><given-names>Ricardo</given-names></name></person-group><article-title>A Monograph of <italic><tp:taxon-name><tp:taxon-name-part taxon-name-part-type="genus">Conostegia</tp:taxon-name-part></tp:taxon-name></italic> (<tp:taxon-name><tp:taxon-name-part taxon-name-part-type="family">Melastomataceae</tp:taxon-name-part></tp:taxon-name>, <tp:taxon-name><tp:taxon-name-part taxon-name-part-type="tribe">Miconieae</tp:taxon-name-part></tp:taxon-name>)</article-title><source>PhytoKeys</source><day>20</day><month>7</month><year>2016</year><volume>2016</volume><issue>67</issue><fpage>1</fpage><lpage>326</lpage><pub-id pub-id-type="doi">10.3897/phytokeys.67.6703</pub-id></mixed-citation></tp:treatment-meta><tp:nomenclature><tp:taxon-name>
            <tp:taxon-name-part taxon-name-part-type="genus">Conostegia</tp:taxon-name-part>
            <tp:taxon-name-part taxon-name-part-type="species">colliculosa</tp:taxon-name-part>
            <object-id xmlns:xlink="http://www.w3.org/1999/xlink" content-type="ipni" xlink:type="simple">urn:lsid:ipni.org:names:77156248-1</object-id>
          </tp:taxon-name><tp:taxon-authority>(Almeda) Kriebel</tp:taxon-authority><tp:taxon-status xmlns:xlink="http://www.w3.org/1999/xlink" xlink:type="simple">comb. nov.</tp:taxon-status><xref ref-type="fig" rid="F145">Fig. 145</xref><!--PageBreak--><!--PageBreak--><tp:nomenclature-citation-list><tp:nomenclature-citation><tp:taxon-name>
                <tp:taxon-name-part taxon-name-part-type="genus">Conostegia</tp:taxon-name-part> <tp:taxon-name-part taxon-name-part-type="species">colliculosa</tp:taxon-name-part></tp:taxon-name><comment>(Almeda) Kriebel. Basionym: <tp:taxon-name><tp:taxon-name-part taxon-name-part-type="genus">Miconia</tp:taxon-name-part> <tp:taxon-name-part taxon-name-part-type="species">colliculosa</tp:taxon-name-part></tp:taxon-name> Almeda, Proc. Calif. Acad. Sci, ser. 4, Series 4, 52(4): 33, f. 1. 2000. Type: Costa Rica. Limón: Cantón de Talamanca Amubri. Camino entre Amubri y Soki, Siguiendo el Río Nabri hacia Alto Soki, <named-content xmlns:xlink="http://www.w3.org/1999/xlink" content-type="dwc:verbatimCoordinates" xlink:type="simple"><named-content content-type="geo-json" specific-use="{&#34;type&#34;:&#34;Point&#34;,&#34;coordinates&#34;:[-82.98611111111,9.497222222]}" id="NCID0EP6FO" xlink:type="simple">929'50"N, 8259'10"W</named-content></named-content>, elev. 150 m, 3 July 1989, G. Herrera 3129 (holotype: <named-content xmlns:xlink="http://www.w3.org/1999/xlink" content-type="dwc:institutional_code" xlink:type="simple">CAS</named-content>!, isotypes: <named-content xmlns:xlink="http://www.w3.org/1999/xlink" content-type="dwc:institutional_code" xlink:type="simple">CR</named-content>!, <named-content xmlns:xlink="http://www.w3.org/1999/xlink" content-type="dwc:institutional_code" xlink:type="simple">INB</named-content>!, <named-content xmlns:xlink="http://www.w3.org/1999/xlink" content-type="dwc:institutional_code" xlink:type="simple">MEXU</named-content>, <named-content xmlns:xlink="http://www.w3.org/1999/xlink" content-type="dwc:institutional_code" xlink:type="simple">MO</named-content>!).</comment></tp:nomenclature-citation></tp:nomenclature-citation-list></tp:nomenclature><tp:treatment-sec sec-type="description" id="SECID0ELAGO"><title>Description.</title><p>Shrub to small trees 1.5–6 m tall with terete branches that are apically densely covered with brown penicillate-stellate hairs, older branches glabrous; the nodal line present yet slight and covered by indument. Leaves at a node equal to subequal in length. Petiole 0.4–1.5 cm. Leaf blades 9.5–20.5 × 4.2–10.6 cm, 5(-7) plinerved, with the inner pairs of primary nerves diverging from the mid vein up to 2 cm above the base in sub opposite or alternate fashion, elliptic-ovate, the base obtuse to rounded and frequently oblique, slightly decurrent on the petiole, the apex acuminate, the margin undulate-denticulate to almost entire, the adaxial surface glabrous at maturity, the abaxial surface with penicillate stellate hairs on the elevated primary veins and stellate hairs on the secondary and higher order veins. Inflorescence a terminal panicle with ultimate branches termi-nating in simple dichasia appearing pseudolateral from elongation of lateral branches, sometimes deflexed, 3.5–8 cm long, branching above the <!--PageBreak-->base, accessory branches absent, densely covered with brown penicillate-stellate and /or coarse dendritic hairs, bracteoles 1–4 mm × 0.25–1 mm, linear-oblong, persistent. Pedicel lacking or to 0.25 mm long. Flowers 5-merous, calyx not calyptrate. Flower buds not seen; the hypanthium 2–2.5 × 1.75–2.25 mm, densely covered with brown penicillate-stellate and/or coarse dendritic hairs; the calyx tube 0.5 mm long, the calyx lobes ovate to suborbicular, often mucronate at the apex, stellate pubescent on both surfaces, the calyx teeth subulate, 1.5–2 mm long. Petals 3–4 × 1.5–2 mm, white, oblong-obovate, petal posture uncertain, the apex mostly rounded, glabrous. Stamens 10, ca. 2.5–3.5 mm long, radially arranged at anthesis, the filament 1–2 mm, with a geniculation near the apex, white, anthers 1–1.5 × 0.5–0.75 mm, elliptic, yellow, the pore 0.1 mm wide, dorsally inclined. Ovary 5-locular, inferior, costate apically and with a lobed glandular puberulent crown around the style base. Style 3.15–3.45 mm, exserted and straight to slightly curving, vertical distance from the anther to the stigma 1.45–1.65 mm, horizontal distance absent, stigma punctiform, 0.25–04 mm wide. Berry 4–5 × 4–5 mm, not seen at maturity. Seeds 0.5 mm long, triangular in outline, testa colliculose.</p><fig id="F145" position="float" orientation="portrait"><label>Figure 145.</label><caption><p>
          <italic><tp:taxon-name><tp:taxon-name-part taxon-name-part-type="genus">Conostegia</tp:taxon-name-part> <tp:taxon-name-part taxon-name-part-type="species">colliculosa</tp:taxon-name-part></tp:taxon-name></italic>. <bold>A</bold> Leaf abaxial surface <bold>B</bold> Infructescence <bold>C</bold> Detail of the apex of an inflorescence branch showing bracts and bracteoles subtending sessile flowers <bold>D</bold> External view of the hypanthium <bold>E</bold> Apex of the ovary <bold>F</bold> Dried stamen. Photos of specimen vouchered <italic>R Kriebel and J. Burke 5751</italic>.</p></caption><graphic xmlns:xlink="http://www.w3.org/1999/xlink" xlink:href="phytokeys-067-001-g145.jpg" position="float" orientation="portrait" xlink:type="simple" id="oo_96503.jpg"/></fig></tp:treatment-sec><tp:treatment-sec sec-type="distribution" id="SECID0EYBGO"><title>Distribution</title><p>(Fig. <xref ref-type="fig" rid="F146">146</xref>). Restricted to the Caribbean slope of Cost Rica and Panama, 150–650 m in elevation.</p><fig id="F146" position="float" orientation="portrait"><label>Figure 146.</label><caption><p>Distribution of <italic><tp:taxon-name><tp:taxon-name-part taxon-name-part-type="genus">Conostegia</tp:taxon-name-part> <tp:taxon-name-part taxon-name-part-type="species">colliculosa</tp:taxon-name-part></tp:taxon-name></italic>.</p></caption><graphic xmlns:xlink="http://www.w3.org/1999/xlink" xlink:href="phytokeys-067-001-g146.jpg" position="float" orientation="portrait" xlink:type="simple" id="oo_96504.jpg"/></fig><p>This rare species was assigned to <tp:taxon-name><tp:taxon-name-part taxon-name-part-type="genus">Miconia</tp:taxon-name-part> <tp:taxon-name-part taxon-name-part-type="infraspecific-rank">section</tp:taxon-name-part> <tp:taxon-name-part taxon-name-part-type="section">Ambyarrhena</tp:taxon-name-part></tp:taxon-name> by <xref ref-type="bibr" rid="B6">Almeda (2000)</xref>. The drawing in the protologue and study of the type specimen confirmed that the style <!--PageBreak-->is exserted and that the anthers are yellow, like most of its relatives, including <italic><tp:taxon-name><tp:taxon-name-part taxon-name-part-type="genus">Conostegia</tp:taxon-name-part> <tp:taxon-name-part taxon-name-part-type="species">calocoma</tp:taxon-name-part></tp:taxon-name></italic> and <italic><tp:taxon-name><tp:taxon-name-part taxon-name-part-type="genus">Conostegia</tp:taxon-name-part> <tp:taxon-name-part taxon-name-part-type="species">subpeltata</tp:taxon-name-part></tp:taxon-name></italic>. With the latter two species it also shares an irregularly rupturing calyx but in the case of <italic><tp:taxon-name><tp:taxon-name-part taxon-name-part-type="genus">Conostegia</tp:taxon-name-part> <tp:taxon-name-part taxon-name-part-type="species">colliculosa</tp:taxon-name-part></tp:taxon-name></italic> the lobes are thicker and the calyx teeth longer. In addition, <italic><tp:taxon-name><tp:taxon-name-part taxon-name-part-type="genus">Conostegia</tp:taxon-name-part> <tp:taxon-name-part taxon-name-part-type="species">colliculosa</tp:taxon-name-part></tp:taxon-name></italic> has five merous sessile flowers disposed in bracteate clusters whereas <italic><tp:taxon-name><tp:taxon-name-part taxon-name-part-type="genus">Conostegia</tp:taxon-name-part> <tp:taxon-name-part taxon-name-part-type="species">calocoma</tp:taxon-name-part></tp:taxon-name></italic> and <italic><tp:taxon-name><tp:taxon-name-part taxon-name-part-type="genus">Conostegia</tp:taxon-name-part> <tp:taxon-name-part taxon-name-part-type="species">subpeltata</tp:taxon-name-part></tp:taxon-name></italic> have four merous flowers that are not clustered in the inflorescences. <italic><tp:taxon-name><tp:taxon-name-part taxon-name-part-type="genus">Conostegia</tp:taxon-name-part> <tp:taxon-name-part taxon-name-part-type="species">supeltata</tp:taxon-name-part></tp:taxon-name></italic> is further distinguished from <italic><tp:taxon-name><tp:taxon-name-part taxon-name-part-type="genus">Conostegia</tp:taxon-name-part> <tp:taxon-name-part taxon-name-part-type="species">colliculosa</tp:taxon-name-part></tp:taxon-name></italic> in having subpeltate leaves and axillary inflorescences. <xref ref-type="bibr" rid="B6">Almeda (2000)</xref> suggested the relationship with <italic><tp:taxon-name><tp:taxon-name-part taxon-name-part-type="genus">Conostegia</tp:taxon-name-part> <tp:taxon-name-part taxon-name-part-type="species">calocoma</tp:taxon-name-part></tp:taxon-name></italic>.</p></tp:treatment-sec><tp:treatment-sec sec-type="material" id="SECID0EKGGO"><title>Specimens examined.</title><p>
            <bold>PANAMA. Coclé</bold>: El Santisimo, Wong 15–270 (<named-content xmlns:xlink="http://www.w3.org/1999/xlink" content-type="dwc:institutional_code" xlink:type="simple">CAS</named-content>). <bold>Colón</bold>: Cedro Hueco, Mendieta 11–30 (<named-content xmlns:xlink="http://www.w3.org/1999/xlink" content-type="dwc:institutional_code" xlink:type="simple">CAS</named-content>). SAN BLAS: headwaters of Río Nergala, along continental divide, de Nevers and Herrera 4514 (<named-content xmlns:xlink="http://www.w3.org/1999/xlink" content-type="dwc:institutional_code" xlink:type="simple">NY</named-content>). <bold>Veraguas</bold>: P. N. Santa Fé, aprox. 3 a 6 km pasando la Escuela Agrícola Alto d e Piedra, Kriebel and Burke 5751 (<named-content xmlns:xlink="http://www.w3.org/1999/xlink" content-type="dwc:institutional_code" xlink:type="simple">NY</named-content>, <named-content xmlns:xlink="http://www.w3.org/1999/xlink" content-type="dwc:institutional_code" xlink:type="simple">PMA</named-content>).</p><!--PageBreak--></tp:treatment-sec><ref-list><ref id="B6"><mixed-citation xmlns:xlink="http://www.w3.org/1999/xlink" xlink:type="simple">
          <person-group><name name-style="western"><surname>Almeda</surname><given-names>F</given-names></name></person-group> (<year>2000</year>) <article-title>New Costa Rican and Panamanian species of <italic><tp:taxon-name><tp:taxon-name-part taxon-name-part-type="genus">Miconia</tp:taxon-name-part></tp:taxon-name></italic> (<tp:taxon-name><tp:taxon-name-part taxon-name-part-type="family">Melastomataceae</tp:taxon-name-part></tp:taxon-name>: <tp:taxon-name><tp:taxon-name-part taxon-name-part-type="tribe">Miconieae</tp:taxon-name-part></tp:taxon-name>).</article-title> <source>Proceedings of the California Academy of Sciences</source> <volume>52</volume>(<issue>4</issue>): <fpage>33</fpage>–<lpage>54</lpage>.</mixed-citation></ref></ref-list></tp:taxon-treatment>
