# Supplementary material for: A Monograph of Conostegia (Melastomataceae, Miconieae)
Source: PhytoKeys. 2016 Jul 20;(67):1–326. doi: 10.3897/phytokeys.67.6703 (PMC4972245; doi:10.3897/phytokeys.67.6703)
Supplement: XML Treatment for Conostegia consimilis [file phytokeys.67.6703-treatment52.xml]

<!DOCTYPE tp:taxon-treatment
  PUBLIC "-//TaxonX//DTD Taxonomic Treatment Publishing DTD v0 20100105//EN" "tax-treatment-NSO.dtd">
<tp:taxon-treatment xmlns:tp="http://www.plazi.org/taxpub"><tp:treatment-meta><kwd-group><label>Taxon classification</label><kwd><named-content content-type="kingdom">Plantae</named-content></kwd><kwd><named-content content-type="order">Myrtales</named-content></kwd><kwd><named-content content-type="family">Melastomataceae</named-content></kwd></kwd-group><mixed-citation publication-type="journal"><person-group><name><surname>Kriebel</surname><given-names>Ricardo</given-names></name></person-group><article-title>A Monograph of <italic><tp:taxon-name><tp:taxon-name-part taxon-name-part-type="genus">Conostegia</tp:taxon-name-part></tp:taxon-name></italic> (<tp:taxon-name><tp:taxon-name-part taxon-name-part-type="family">Melastomataceae</tp:taxon-name-part></tp:taxon-name>, <tp:taxon-name><tp:taxon-name-part taxon-name-part-type="tribe">Miconieae</tp:taxon-name-part></tp:taxon-name>)</article-title><source>PhytoKeys</source><day>20</day><month>7</month><year>2016</year><volume>2016</volume><issue>67</issue><fpage>1</fpage><lpage>326</lpage><pub-id pub-id-type="doi">10.3897/phytokeys.67.6703</pub-id></mixed-citation></tp:treatment-meta><tp:nomenclature><tp:taxon-name>
            <tp:taxon-name-part taxon-name-part-type="genus">Conostegia</tp:taxon-name-part>
            <tp:taxon-name-part taxon-name-part-type="species">consimilis</tp:taxon-name-part>
            <object-id xmlns:xlink="http://www.w3.org/1999/xlink" content-type="ipni" xlink:type="simple">urn:lsid:ipni.org:names:77156249-1</object-id>
          </tp:taxon-name><tp:taxon-authority>(Gleason) Kriebel</tp:taxon-authority><tp:taxon-status xmlns:xlink="http://www.w3.org/1999/xlink" xlink:type="simple">comb. nov.</tp:taxon-status><xref ref-type="fig" rid="F147">Fig. 147</xref><tp:nomenclature-citation-list><tp:nomenclature-citation><tp:taxon-name>
                <tp:taxon-name-part taxon-name-part-type="genus">Conostegia</tp:taxon-name-part> <tp:taxon-name-part taxon-name-part-type="species">consimilis</tp:taxon-name-part></tp:taxon-name><comment>(Gleason) Kriebel, comb. nov. Basionym: <tp:taxon-name><tp:taxon-name-part taxon-name-part-type="genus">Leandra</tp:taxon-name-part> <tp:taxon-name-part taxon-name-part-type="species">consimilis</tp:taxon-name-part></tp:taxon-name> Gleason, Ann. Missouri Bot. Gard. 45(3): 268. 1958. Type: Panama. Panamá: Las Minas, 9 January 1941, P. Allen 2702 (holotype: <named-content xmlns:xlink="http://www.w3.org/1999/xlink" content-type="dwc:institutional_code" xlink:type="simple">NY</named-content>!).</comment></tp:nomenclature-citation><tp:nomenclature-citation><tp:taxon-name>
                <tp:taxon-name-part taxon-name-part-type="genus">Miconia</tp:taxon-name-part> <tp:taxon-name-part taxon-name-part-type="species">ligulata</tp:taxon-name-part></tp:taxon-name><comment>Almeda, Proc. Calif. Acad. Sci. 46(9): 216. 1989.</comment></tp:nomenclature-citation></tp:nomenclature-citation-list></tp:nomenclature><tp:treatment-sec sec-type="description" id="SECID0EFKGO"><title>Description.</title><p>Small tree 1.5–6m tall with somewhat tetragonal and ridged stems in newer branches that are moderately to densely brown scurfy with dendritic or pinoid hairs; the nodal line present. Leaves at a node equal to unequal in length. Petiole 0.3–2 cm long. Leaf blade 4.2–28.4 × 1.4–9.2 cm, 5-plinerved, with the innermost pair of veins usually diverging from the midvein upt to 5 cm cm above the base in opposite to alternate fashion, elliptic, the base gradually tapering to decurrent on the petiole, the apex acuminate to long acuminate, margin entire to undulate, adaxial surface sparsely pulverulent to glabrous, the abaxial surface moderately and deciduously scurfy-pulverulent with short dendritic hairs evident mostly on the veins. Inflorescence a terminal panicle 4.4–11.2 cm long, branching above the base, accessory branches absent, brown scurfy on the branches; bracteoles 0.3–0.75 × 0.2–0.5 mm, subulate, persistent, fused and forming a nodal collar or ridge. Pedicel 0.5–2 mm. Flowers 5 merous, not calyptrate. Flower buds 3–3.75 × 1.3–1.6 mm; hypanthium 1.25–1.75 × 1.25–1.75 mm, campanulate, deciduously scurfy-pulverulent, calyx tube 0.2–0.3 mm long, calyx lobes depressed-triangular to undulate, 0.5 mm long but concealed and barely exceeded by the exterior subulate teeth, androecial fringe present and beset with glandular hairs. Petals 2.75–3.25 × 0.75–1 mm, translucent white to white with or usually without pinkish tinges towards the base, linear-oblong, spreading to reflexed at anthesis, glabrous the apex narrowly rounded to acute. Stamens 10, 2.25–2.75 mm, radially arranged around the style, the filaments 1.25–1.5 mm long, with a geniculation near the apex, white, anthers 1–1.25 0.25–0.4 mm, oblong, yellow, laterally compressed, the pore ca. 0.1 mm wide, somewhat dorsally inclined. Ovary 5 locular, 3/4 to 4/5 inferior, glabrous apically. Style 3.5–4.25 mm long, curving towards the apex, vertical distance from the anther pore to the stigma 1.5–2 mm, horizontal distance absent or up to 1 mm, stigma truncate, ca. 0.35 mm wide. Berry 3–4 × 3–4 mm, purple-black. Seeds 0.35–0.5 mm, pyramidate, smooth with verruculose angles.</p><fig id="F147" position="float" orientation="portrait"><label>Figure 147.</label><caption><p>
          <italic><tp:taxon-name><tp:taxon-name-part taxon-name-part-type="genus">Conostegia</tp:taxon-name-part> <tp:taxon-name-part taxon-name-part-type="species">consimilis</tp:taxon-name-part></tp:taxon-name></italic>. <bold>A</bold> Habit <bold>B</bold> Leaf abaxial surface <bold>C</bold> Inflorescence <bold>D</bold> Close up of flowers <bold>E</bold> Flower bud <bold>F</bold> Longitudinal section of a floral bud <bold>G</bold> Apex of inflorescence branch with flower at anthesis <bold>H</bold> Longitudinal section of the hypanthium. Note androecial fringe <bold>I</bold> Petal <bold>J</bold> Stamen <bold>K</bold> Style <bold>L</bold> View of a maturing fruit from above. Note androecial fringe. Photos <bold>A–C</bold> of specimen vouchered <italic>R. Kriebel 5323</italic> <bold>D</bold> from <italic>R. Kriebel 5644</italic>, and <bold>E–L</bold> from <italic>R. Kriebel 5726</italic>.</p></caption><graphic xmlns:xlink="http://www.w3.org/1999/xlink" xlink:href="phytokeys-067-001-g147.jpg" position="float" orientation="portrait" xlink:type="simple" id="oo_96505.jpg"/></fig></tp:treatment-sec><tp:treatment-sec sec-type="distribution" id="SECID0EFMGO"><title>Distribution</title><p>(Fig. <xref ref-type="fig" rid="F148">148</xref>). Nicaragua, Costa Rica, Panama and reaching the north Pacific part of Colombia, also an outlying population in Sierra Perijá in Venezuela, from sea level to 2000 m elevation.</p><fig id="F148" position="float" orientation="portrait"><label>Figure 148.</label><caption><p>Distribution of <italic><tp:taxon-name><tp:taxon-name-part taxon-name-part-type="genus">Conostegia</tp:taxon-name-part> <tp:taxon-name-part taxon-name-part-type="species">consimilis</tp:taxon-name-part></tp:taxon-name></italic>.</p></caption><graphic xmlns:xlink="http://www.w3.org/1999/xlink" xlink:href="phytokeys-067-001-g148.jpg" position="float" orientation="portrait" xlink:type="simple" id="oo_96506.jpg"/></fig><p>
            <italic><tp:taxon-name><tp:taxon-name-part taxon-name-part-type="genus">Conostegia</tp:taxon-name-part> <tp:taxon-name-part taxon-name-part-type="species">consimilis</tp:taxon-name-part></tp:taxon-name></italic> is a common species especially in lowlands and middle elevation in Costa Rica and Panama. It can be recognized by its large leaves with decurrent bases and strongly plinerved venation. Its flowers are quite small and its petals are quite narrow and somewhat acute at the apex which prompted in its original description in the genus <italic><tp:taxon-name><tp:taxon-name-part taxon-name-part-type="genus">Leandra</tp:taxon-name-part></tp:taxon-name></italic>. Other useful characters are its yellow anthers, exserted styles, and angulate seeds with verruculose angles. In general, <italic><tp:taxon-name><tp:taxon-name-part taxon-name-part-type="genus">Conostegia</tp:taxon-name-part> <tp:taxon-name-part taxon-name-part-type="species">consimilis</tp:taxon-name-part></tp:taxon-name></italic> shares its rusty indument and petal shape with its close relatives which include <italic><tp:taxon-name><tp:taxon-name-part taxon-name-part-type="genus">Conostegia</tp:taxon-name-part> <tp:taxon-name-part taxon-name-part-type="species">iteophylla</tp:taxon-name-part></tp:taxon-name></italic>, <italic><tp:taxon-name><tp:taxon-name-part taxon-name-part-type="genus">Conostegia</tp:taxon-name-part> <tp:taxon-name-part taxon-name-part-type="species">jefensis</tp:taxon-name-part></tp:taxon-name></italic>, <italic><tp:taxon-name><tp:taxon-name-part taxon-name-part-type="genus">Conostegia</tp:taxon-name-part> <tp:taxon-name-part taxon-name-part-type="species">peltata</tp:taxon-name-part></tp:taxon-name></italic>, and <italic><tp:taxon-name><tp:taxon-name-part taxon-name-part-type="genus">Conostegia</tp:taxon-name-part> <tp:taxon-name-part taxon-name-part-type="species">trichosantha</tp:taxon-name-part></tp:taxon-name></italic>. Of the latter taxa, it is most similar to <italic><tp:taxon-name><tp:taxon-name-part taxon-name-part-type="genus">Conostegia</tp:taxon-name-part> <tp:taxon-name-part taxon-name-part-type="species">iteophylla</tp:taxon-name-part></tp:taxon-name></italic> and the common morphotype of <italic><tp:taxon-name><tp:taxon-name-part taxon-name-part-type="genus">Conostegia</tp:taxon-name-part> <tp:taxon-name-part taxon-name-part-type="species">jefensis</tp:taxon-name-part></tp:taxon-name></italic>. From <italic><tp:taxon-name><tp:taxon-name-part taxon-name-part-type="genus">Conostegia</tp:taxon-name-part> <tp:taxon-name-part taxon-name-part-type="species">iteophylla</tp:taxon-name-part></tp:taxon-name></italic> it can be distinguished by its much larger leaves, and from <italic><tp:taxon-name><tp:taxon-name-part taxon-name-part-type="genus">Conostegia</tp:taxon-name-part> <tp:taxon-name-part taxon-name-part-type="species">jefensis</tp:taxon-name-part></tp:taxon-name></italic> by its white petals (vs. magenta). The drawing in the protologue (<xref ref-type="bibr" rid="B6">Almeda 2000</xref>) evidences the exserted style which is common in section <italic><tp:taxon-name><tp:taxon-name-part taxon-name-part-type="section">Geniculatae</tp:taxon-name-part></tp:taxon-name></italic>.</p></tp:treatment-sec><tp:treatment-sec sec-type="material" id="SECID0E5QGO"><title>Specimens examined.</title><p>
            <bold>COLOMBIA</bold> (fide Wurdack). <bold>Chocó</bold>: S of ridge of Cerro Mecana, Juncosa 1837 (<named-content xmlns:xlink="http://www.w3.org/1999/xlink" content-type="dwc:institutional_code" xlink:type="simple">MO</named-content>).</p><p>
            <bold>NICARAGUA. Zelaya</bold>: SW flank of Cerro Hormiguero, Grijalva 440 (<named-content xmlns:xlink="http://www.w3.org/1999/xlink" content-type="dwc:institutional_code" xlink:type="simple">CAS</named-content>).</p><p>
            <bold>COSTA RICA. Alajuela</bold>: Caribbean slope between San Lorenzo and Los Angeles de San Ramón, above the río San Lorenzo, Burger and Antonio 11175 (F, <named-content xmlns:xlink="http://www.w3.org/1999/xlink" content-type="dwc:institutional_code" xlink:type="simple">CR</named-content>, <named-content xmlns:xlink="http://www.w3.org/1999/xlink" content-type="dwc:institutional_code" xlink:type="simple">NY</named-content>); Guatuso, P. N. Volcán Tenorio, El Pilón, orillas de sendero Los Misterios del Teno<!--PageBreak-->rio, Chaves 868 (<named-content xmlns:xlink="http://www.w3.org/1999/xlink" content-type="dwc:institutional_code" xlink:type="simple">INB</named-content>, <named-content xmlns:xlink="http://www.w3.org/1999/xlink" content-type="dwc:institutional_code" xlink:type="simple">NY</named-content>); San Carlos, La Marina, bosque vecino a fuente de Aguas termales en Río Rafael, Jiménez 2326 (<named-content xmlns:xlink="http://www.w3.org/1999/xlink" content-type="dwc:institutional_code" xlink:type="simple">CR</named-content>, <named-content xmlns:xlink="http://www.w3.org/1999/xlink" content-type="dwc:institutional_code" xlink:type="simple">NY</named-content>); San Carlos, Fortuna, R. B. Arenal Mundo Aventura, Rodríguez 8999 (<named-content xmlns:xlink="http://www.w3.org/1999/xlink" content-type="dwc:institutional_code" xlink:type="simple">INB</named-content>, <named-content xmlns:xlink="http://www.w3.org/1999/xlink" content-type="dwc:institutional_code" xlink:type="simple">NY</named-content>). <bold>Heredia</bold>: Sarapiquí, El Ceibo, Kriebel et al. 4814 (<named-content xmlns:xlink="http://www.w3.org/1999/xlink" content-type="dwc:institutional_code" xlink:type="simple">INB</named-content>, <named-content xmlns:xlink="http://www.w3.org/1999/xlink" content-type="dwc:institutional_code" xlink:type="simple">NY</named-content>). <bold>Limón</bold>: P.N. Braulio Carrillo, Sector Quebrada Gonzalez, sendero Las Palmas, Kriebel 1416, 5323 (<named-content xmlns:xlink="http://www.w3.org/1999/xlink" content-type="dwc:institutional_code" xlink:type="simple">INB</named-content>, <named-content xmlns:xlink="http://www.w3.org/1999/xlink" content-type="dwc:institutional_code" xlink:type="simple">NY</named-content>); Pococí, Finca del bosque lluvioso propiedad del <named-content xmlns:xlink="http://www.w3.org/1999/xlink" content-type="dwc:institutional_code" xlink:type="simple">INBio</named-content>, Rodriguez and Vargas 5150 (<named-content xmlns:xlink="http://www.w3.org/1999/xlink" content-type="dwc:institutional_code" xlink:type="simple">INB</named-content>, <named-content xmlns:xlink="http://www.w3.org/1999/xlink" content-type="dwc:institutional_code" xlink:type="simple">MO</named-content>, <named-content xmlns:xlink="http://www.w3.org/1999/xlink" content-type="dwc:institutional_code" xlink:type="simple">NY</named-content>).</p><p>
            <bold>PANAMA. Coclé</bold>: forest slopes above El Copé of the abandoned road leading to the Continental Divide, Almeda et al. 6402 (<named-content xmlns:xlink="http://www.w3.org/1999/xlink" content-type="dwc:institutional_code" xlink:type="simple">CAS</named-content>, <named-content xmlns:xlink="http://www.w3.org/1999/xlink" content-type="dwc:institutional_code" xlink:type="simple">NY</named-content>). <bold>Colón</bold>: Santa Rita Ridge road 8.3 road miles east of Transisthmian highway, along trail north of road, McPherson 7474 (<named-content xmlns:xlink="http://www.w3.org/1999/xlink" content-type="dwc:institutional_code" xlink:type="simple">MO</named-content>, <named-content xmlns:xlink="http://www.w3.org/1999/xlink" content-type="dwc:institutional_code" xlink:type="simple">NY</named-content>). <bold>Darién</bold>: Primary forest along headwater of Río Turquesa ca 2 km air distance from Continental Divide in vicinity of upper gold mining camp of Tyler Kittredge, Croat 27174 (<named-content xmlns:xlink="http://www.w3.org/1999/xlink" content-type="dwc:institutional_code" xlink:type="simple">MO</named-content>, <named-content xmlns:xlink="http://www.w3.org/1999/xlink" content-type="dwc:institutional_code" xlink:type="simple">NY</named-content>). <bold>Panamá</bold>: a lo largo de camino a Cerro Campana, Correa et al. 1027 (<named-content xmlns:xlink="http://www.w3.org/1999/xlink" content-type="dwc:institutional_code" xlink:type="simple">MO</named-content>, <named-content xmlns:xlink="http://www.w3.org/1999/xlink" content-type="dwc:institutional_code" xlink:type="simple">NY</named-content>); Cerro Jefe, Dwyer 9415 (<named-content xmlns:xlink="http://www.w3.org/1999/xlink" content-type="dwc:institutional_code" xlink:type="simple">MO</named-content>, <named-content xmlns:xlink="http://www.w3.org/1999/xlink" content-type="dwc:institutional_code" xlink:type="simple">NY</named-content>). <bold>Veraguas</bold>: Southern shore of Ensenada Santa Cruz, northern tip of Coiba Island, Foster 1632 (<named-content xmlns:xlink="http://www.w3.org/1999/xlink" content-type="dwc:institutional_code" xlink:type="simple">MO</named-content>, <named-content xmlns:xlink="http://www.w3.org/1999/xlink" content-type="dwc:institutional_code" xlink:type="simple">NY</named-content>); P. N. Santa Fé, aproximadamente de 3 a 6 km pasando la Escuela Agrícola Alto de Piedra, Kriebel and Burke 5726 (<named-content xmlns:xlink="http://www.w3.org/1999/xlink" content-type="dwc:institutional_code" xlink:type="simple">NY</named-content>, <named-content xmlns:xlink="http://www.w3.org/1999/xlink" content-type="dwc:institutional_code" xlink:type="simple">PMA</named-content>).</p><p>
            <bold>VENEZUELA</bold> (fide Schnell). <bold>Zulia</bold>: Caño Helena, Sierra Perijá, Delascio and Benkowski 3197 (<named-content xmlns:xlink="http://www.w3.org/1999/xlink" content-type="dwc:institutional_code" xlink:type="simple">US</named-content>).</p></tp:treatment-sec><ref-list><ref id="B6"><mixed-citation xmlns:xlink="http://www.w3.org/1999/xlink" xlink:type="simple">
          <person-group><name name-style="western"><surname>Almeda</surname><given-names>F</given-names></name></person-group> (<year>2000</year>) <article-title>New Costa Rican and Panamanian species of <italic><tp:taxon-name><tp:taxon-name-part taxon-name-part-type="genus">Miconia</tp:taxon-name-part></tp:taxon-name></italic> (<tp:taxon-name><tp:taxon-name-part taxon-name-part-type="family">Melastomataceae</tp:taxon-name-part></tp:taxon-name>: <tp:taxon-name><tp:taxon-name-part taxon-name-part-type="tribe">Miconieae</tp:taxon-name-part></tp:taxon-name>).</article-title> <source>Proceedings of the California Academy of Sciences</source> <volume>52</volume>(<issue>4</issue>): <fpage>33</fpage>–<lpage>54</lpage>.</mixed-citation></ref></ref-list></tp:taxon-treatment>
