# Supplementary material for: A Monograph of Conostegia (Melastomataceae, Miconieae)
Source: PhytoKeys. 2016 Jul 20;(67):1–326. doi: 10.3897/phytokeys.67.6703 (PMC4972245; doi:10.3897/phytokeys.67.6703)
Supplement: XML Treatment for Conostegia dissitiflora [file phytokeys.67.6703-treatment53.xml]

<!DOCTYPE tp:taxon-treatment
  PUBLIC "-//TaxonX//DTD Taxonomic Treatment Publishing DTD v0 20100105//EN" "tax-treatment-NSO.dtd">
<tp:taxon-treatment xmlns:tp="http://www.plazi.org/taxpub"><tp:treatment-meta><kwd-group><label>Taxon classification</label><kwd><named-content content-type="kingdom">Plantae</named-content></kwd><kwd><named-content content-type="order">Myrtales</named-content></kwd><kwd><named-content content-type="family">Melastomataceae</named-content></kwd></kwd-group><mixed-citation publication-type="journal"><person-group><name><surname>Kriebel</surname><given-names>Ricardo</given-names></name></person-group><article-title>A Monograph of <italic><tp:taxon-name><tp:taxon-name-part taxon-name-part-type="genus">Conostegia</tp:taxon-name-part></tp:taxon-name></italic> (<tp:taxon-name><tp:taxon-name-part taxon-name-part-type="family">Melastomataceae</tp:taxon-name-part></tp:taxon-name>, <tp:taxon-name><tp:taxon-name-part taxon-name-part-type="tribe">Miconieae</tp:taxon-name-part></tp:taxon-name>)</article-title><source>PhytoKeys</source><day>20</day><month>7</month><year>2016</year><volume>2016</volume><issue>67</issue><fpage>1</fpage><lpage>326</lpage><pub-id pub-id-type="doi">10.3897/phytokeys.67.6703</pub-id></mixed-citation></tp:treatment-meta><tp:nomenclature><tp:taxon-name>
            <tp:taxon-name-part taxon-name-part-type="genus">Conostegia</tp:taxon-name-part>
            <tp:taxon-name-part taxon-name-part-type="species">dissitiflora</tp:taxon-name-part>
            <object-id xmlns:xlink="http://www.w3.org/1999/xlink" content-type="ipni" xlink:type="simple">urn:lsid:ipni.org:names:77156250-1</object-id>
          </tp:taxon-name><tp:taxon-authority>(Almeda) Kriebel</tp:taxon-authority><tp:taxon-status xmlns:xlink="http://www.w3.org/1999/xlink" xlink:type="simple">comb. nov.</tp:taxon-status><xref ref-type="fig" rid="F149">Fig. 149</xref><!--PageBreak--><!--PageBreak--><tp:nomenclature-citation-list><tp:nomenclature-citation><tp:taxon-name>
                <tp:taxon-name-part taxon-name-part-type="genus">Conostegia</tp:taxon-name-part> <tp:taxon-name-part taxon-name-part-type="species">dissitiflora</tp:taxon-name-part></tp:taxon-name><comment>(Almeda) Kriebel. Basionym: <tp:taxon-name><tp:taxon-name-part taxon-name-part-type="genus">Miconia</tp:taxon-name-part> <tp:taxon-name-part taxon-name-part-type="species">dissitiflora</tp:taxon-name-part></tp:taxon-name> Almeda, Proc. Calif. Acad. Sci, series 4, 46(5): 146, f. 5. 1989. Type: Costa Rica. Puntarenas: above Golfito along road to television tower, elev. 50–500 m, 16 Jul 1977, F. Almeda, Wilbur, R. and T. Daniel 3093 (holotype: <named-content xmlns:xlink="http://www.w3.org/1999/xlink" content-type="dwc:institutional_code" xlink:type="simple">CAS</named-content>!, isotypes: <named-content xmlns:xlink="http://www.w3.org/1999/xlink" content-type="dwc:institutional_code" xlink:type="simple">BM</named-content>, <named-content xmlns:xlink="http://www.w3.org/1999/xlink" content-type="dwc:institutional_code" xlink:type="simple">BR</named-content>, <named-content xmlns:xlink="http://www.w3.org/1999/xlink" content-type="dwc:institutional_code" xlink:type="simple">CR</named-content>!, <named-content xmlns:xlink="http://www.w3.org/1999/xlink" content-type="dwc:institutional_code" xlink:type="simple">DUKE</named-content>, F!, <named-content xmlns:xlink="http://www.w3.org/1999/xlink" content-type="dwc:institutional_code" xlink:type="simple">MO</named-content>!, <named-content xmlns:xlink="http://www.w3.org/1999/xlink" content-type="dwc:institutional_code" xlink:type="simple">NY</named-content>!, <named-content xmlns:xlink="http://www.w3.org/1999/xlink" content-type="dwc:institutional_code" xlink:type="simple">US</named-content>!).</comment></tp:nomenclature-citation></tp:nomenclature-citation-list></tp:nomenclature><tp:treatment-sec sec-type="description" id="SECID0EF1GO"><title>Description.</title><p>Sparingly branched shrub 1–3 m tall with terete and glabrous internodes; the distal branches moderately to sparingly stellate-furfuraceous; the nodal line present. Leaves of a pair somewhat unequal in size, sessile and clasping or with petioles 1–9 mm long. Leaf blade 4–22 × 1.3–10 cm, 5–7 plinerved, with the innermost pair of veins diverging 0.4–3.5 cm above the blade base in sub opposite or alternate fashion, elliptic to elliptic ovate, the base rounded to subcordate and sometimes oblique, the apex acuminate, the margin undulate-dentate to subentire, adaxially glabrous, abaxially glabrous or with some stellate hairs on the elevated primary veins. Inflorescence a terminal, erect or reflexed divaricately branched, paniculiform dichasium, 6.4–20.5 cm long, branching at or above the base, accessory branches absent, branches glabrescent, thin and wiry, bracteoles paired, sessile and fused into a short nodal collar forming an elevated internode ridge, 0.5 mm long, lance triangular to subulate, persistent. Pedicels 1.5–2.5 mm long. Flowers 5 merous, calyx in bud not calyptrate but closed <!--PageBreak-->in bud and crowned by an apiculum, rupturing irregularly at anthesis into 2–5 hyaline lobes 1–1.5 mm long. Flower buds 1.75–2.25 × 1.5–1.75 mm, hypanthium 1.5–1.85 × 1.5–1.65 mm, campanulate, glabrous to stellate puberulent, calyx tube ca. 0.5 mm long, the calyx teeth subulate, 0.5 mm long. Petals 3.25–3.75 × 1.5–2 mm, translucent white, oblong-lanceolate, reflexed at anthesis, the apex acute to retuse, glabrous. Stamens 10, alternately unequal with the larger stamens inserted on the torus opposite the petals and the small ones opposite the calyx lobes, radially arranged around the style, the filaments 1.5–2 mm, with a geniculation near the apex, white, anthers 1.5–2 × 0.5 mm, linear-oblong, yellow, laterally compressed, the pore 0.15 mm, somewhat dorsally inclined. Ovary 5-locular, inferior, minutely puberulent at the apex. Style 2.5–3 mm, straight, vertical distance from the anther to the stigma 1.25–1.5 mm, horizontal distance absent, stigma truncate, 0.3–0.5 mm wide. Berry 3–4 × 3–4 mm, purple black. Seeds 0.36–0.7 mm, mostly ovoid, with densely muricate or verrucose testa.</p><fig id="F149" position="float" orientation="portrait"><label>Figure 149.</label><caption><p>
          <italic><tp:taxon-name><tp:taxon-name-part taxon-name-part-type="genus">Conostegia</tp:taxon-name-part> <tp:taxon-name-part taxon-name-part-type="species">dissitiflora</tp:taxon-name-part></tp:taxon-name></italic>. <bold>A</bold> Habit <bold>B</bold> Leaf adaxial surface <bold>C</bold> Close up of a flower <bold>D</bold> Berry. Photos of <bold>A</bold> and <bold>C</bold> of specimen vouchered <italic>R. Kriebel 5070</italic>, and <bold>B, D</bold> vouchered <italic>R. Kriebel 5378</italic>.</p></caption><graphic xmlns:xlink="http://www.w3.org/1999/xlink" xlink:href="phytokeys-067-001-g149.jpg" position="float" orientation="portrait" xlink:type="simple" id="oo_96507.jpg"/></fig></tp:treatment-sec><tp:treatment-sec sec-type="distribution" id="SECID0EW2GO"><title>Distribution</title><p>(Fig. <xref ref-type="fig" rid="F150">150</xref>). Endemic to south Pacific Costa Rica, mainly in the Golfo Dulce region and the Osa Peninsula but also towards to mountains on the road from San Vito de Coto Brus to Ciudad Neily, from sea level to 660 m elevation.</p><fig id="F150" position="float" orientation="portrait"><label>Figure 150.</label><caption><p>Distribution of <italic><tp:taxon-name><tp:taxon-name-part taxon-name-part-type="genus">Conostegia</tp:taxon-name-part> <tp:taxon-name-part taxon-name-part-type="species">dissitiflora</tp:taxon-name-part></tp:taxon-name></italic>.</p></caption><graphic xmlns:xlink="http://www.w3.org/1999/xlink" xlink:href="phytokeys-067-001-g150.jpg" position="float" orientation="portrait" xlink:type="simple" id="oo_96508.jpg"/></fig><p>
            <italic><tp:taxon-name><tp:taxon-name-part taxon-name-part-type="genus">Conostegia</tp:taxon-name-part> <tp:taxon-name-part taxon-name-part-type="species">dissitiflora</tp:taxon-name-part></tp:taxon-name></italic> is a distinctive species on the basis of its overall glabrous, plinerved, sessile leaves, and 5-merous flowers with an irregularly rupturing calyx. <xref ref-type="bibr" rid="B2">Almeda (1989a)</xref> discussed an unusual feature of this species which is the presence of “anisomorphic” stamens, with the larger set of stamens positioned opposite the petals. The <!--PageBreak-->three flowering populations observed had flowers with exserted styles as is common in section <italic><tp:taxon-name><tp:taxon-name-part taxon-name-part-type="section">Geniculatae</tp:taxon-name-part></tp:taxon-name></italic>. Interestingly, when <xref ref-type="bibr" rid="B2">Almeda (1989a)</xref> described this species, he compared it to <italic><tp:taxon-name><tp:taxon-name-part taxon-name-part-type="genus">Conostegia</tp:taxon-name-part> <tp:taxon-name-part taxon-name-part-type="species">cinnamomea</tp:taxon-name-part></tp:taxon-name></italic> which it falls very close to in the molecular phylogeny. The two share almost complete glabrosity and plinerved venation. <xref ref-type="bibr" rid="B2">Almeda (1989a)</xref> discussed similar problems in placing <italic><tp:taxon-name><tp:taxon-name-part taxon-name-part-type="genus">Conostegia</tp:taxon-name-part> <tp:taxon-name-part taxon-name-part-type="species">dissitiflora</tp:taxon-name-part></tp:taxon-name></italic> in Cogniaux’s sections as he encountered placing <italic><tp:taxon-name><tp:taxon-name-part taxon-name-part-type="genus">Conostegia</tp:taxon-name-part> <tp:taxon-name-part taxon-name-part-type="species">calocoma</tp:taxon-name-part></tp:taxon-name></italic>. The problems arose because staminal characters including anther shape and lack of stamen appendages suggested section <italic><tp:taxon-name><tp:taxon-name-part taxon-name-part-type="section">Amblyarrhena</tp:taxon-name-part></tp:taxon-name></italic>, but a fused calyx suggested section <italic><tp:taxon-name><tp:taxon-name-part taxon-name-part-type="section">Laceraria</tp:taxon-name-part></tp:taxon-name></italic>.</p></tp:treatment-sec><tp:treatment-sec sec-type="material" id="SECID0EE6GO"><title>Specimens examined.</title><p>
            <bold>COSTA RICA. Puntarenas</bold>: Sierpe, Reserva Forestal Golfo Dulce, Rincón, cerca de la desembocadura del Río Rincón, Aguilar 11413 (<named-content xmlns:xlink="http://www.w3.org/1999/xlink" content-type="dwc:institutional_code" xlink:type="simple">NY</named-content>); R. F. Golfo Dulce, Península de Osa, Río Tigre, Quebrada Pizote, Azofeifa 783 (<named-content xmlns:xlink="http://www.w3.org/1999/xlink" content-type="dwc:institutional_code" xlink:type="simple">INB</named-content>, <named-content xmlns:xlink="http://www.w3.org/1999/xlink" content-type="dwc:institutional_code" xlink:type="simple">NY</named-content>); R. F. Golfo Dulce, Península de Osa, Puerto Jiménez, Río Nuevo, Kriebel et al. 5070 (<named-content xmlns:xlink="http://www.w3.org/1999/xlink" content-type="dwc:institutional_code" xlink:type="simple">INB</named-content>, <named-content xmlns:xlink="http://www.w3.org/1999/xlink" content-type="dwc:institutional_code" xlink:type="simple">NY</named-content>); Península de Osa, Guadalupe La Tarde, Kriebel et al. 5378 (<named-content xmlns:xlink="http://www.w3.org/1999/xlink" content-type="dwc:institutional_code" xlink:type="simple">INB</named-content>).</p><!--PageBreak--></tp:treatment-sec><ref-list><ref id="B2"><mixed-citation xmlns:xlink="http://www.w3.org/1999/xlink" xlink:type="simple">
          <person-group><name name-style="western"><surname>Almeda</surname><given-names>F</given-names></name></person-group> (<year>1989a</year>) <article-title>Five new berry-fruited species of tropical American <tp:taxon-name><tp:taxon-name-part taxon-name-part-type="family">Melastomataceae</tp:taxon-name-part></tp:taxon-name>.</article-title> <source>Proceedings of the California Academy of Sciences</source> <volume>46</volume>: <fpage>137</fpage>–<lpage>150</lpage>.</mixed-citation></ref></ref-list></tp:taxon-treatment>
