# Supplementary material for: A Monograph of Conostegia (Melastomataceae, Miconieae)
Source: PhytoKeys. 2016 Jul 20;(67):1–326. doi: 10.3897/phytokeys.67.6703 (PMC4972245; doi:10.3897/phytokeys.67.6703)
Supplement: XML Treatment for Conostegia ecuadorensis [file phytokeys.67.6703-treatment55.xml]

<!DOCTYPE tp:taxon-treatment
  PUBLIC "-//TaxonX//DTD Taxonomic Treatment Publishing DTD v0 20100105//EN" "tax-treatment-NSO.dtd">
<tp:taxon-treatment xmlns:tp="http://www.plazi.org/taxpub"><tp:treatment-meta><kwd-group><label>Taxon classification</label><kwd><named-content content-type="kingdom">Plantae</named-content></kwd><kwd><named-content content-type="order">Myrtales</named-content></kwd><kwd><named-content content-type="family">Melastomataceae</named-content></kwd></kwd-group><mixed-citation publication-type="journal"><person-group><name><surname>Kriebel</surname><given-names>Ricardo</given-names></name></person-group><article-title>A Monograph of <italic><tp:taxon-name><tp:taxon-name-part taxon-name-part-type="genus">Conostegia</tp:taxon-name-part></tp:taxon-name></italic> (<tp:taxon-name><tp:taxon-name-part taxon-name-part-type="family">Melastomataceae</tp:taxon-name-part></tp:taxon-name>, <tp:taxon-name><tp:taxon-name-part taxon-name-part-type="tribe">Miconieae</tp:taxon-name-part></tp:taxon-name>)</article-title><source>PhytoKeys</source><day>20</day><month>7</month><year>2016</year><volume>2016</volume><issue>67</issue><fpage>1</fpage><lpage>326</lpage><pub-id pub-id-type="doi">10.3897/phytokeys.67.6703</pub-id></mixed-citation></tp:treatment-meta><tp:nomenclature><tp:taxon-name>
            <tp:taxon-name-part taxon-name-part-type="genus">Conostegia</tp:taxon-name-part>
            <tp:taxon-name-part taxon-name-part-type="species">ecuadorensis</tp:taxon-name-part>
            <object-id xmlns:xlink="http://www.w3.org/1999/xlink" content-type="ipni" xlink:type="simple">urn:lsid:ipni.org:names:77156252-1</object-id>
          </tp:taxon-name><tp:taxon-authority>(Gleason) Kriebel</tp:taxon-authority><tp:taxon-status xmlns:xlink="http://www.w3.org/1999/xlink" xlink:type="simple">comb. nov.</tp:taxon-status><tp:nomenclature-citation-list><tp:nomenclature-citation><tp:taxon-name>
                <tp:taxon-name-part taxon-name-part-type="genus">Conostegia</tp:taxon-name-part> <tp:taxon-name-part taxon-name-part-type="species">ecuadorensis</tp:taxon-name-part></tp:taxon-name><comment>(Gleason) Kriebel. Basionym: <tp:taxon-name><tp:taxon-name-part taxon-name-part-type="genus">Clidemia</tp:taxon-name-part> <tp:taxon-name-part taxon-name-part-type="species">ecuadorensis</tp:taxon-name-part></tp:taxon-name> Gleason, Bull. Torrey Bot. Club 66(6): 418. 1939. Type: Ecuador. Esmeraldas: Parroquia de Concepción, Playa Rica, alt. 105 m, 10 December 1936, Y. Mexía 8431 (holotype: <named-content xmlns:xlink="http://www.w3.org/1999/xlink" content-type="dwc:institutional_code" xlink:type="simple">NY</named-content>!, isotypes: <named-content xmlns:xlink="http://www.w3.org/1999/xlink" content-type="dwc:institutional_code" xlink:type="simple">BM</named-content>, <named-content xmlns:xlink="http://www.w3.org/1999/xlink" content-type="dwc:institutional_code" xlink:type="simple">CAS</named-content>!, F!, K, S, <named-content xmlns:xlink="http://www.w3.org/1999/xlink" content-type="dwc:institutional_code" xlink:type="simple">US</named-content>!).</comment></tp:nomenclature-citation></tp:nomenclature-citation-list></tp:nomenclature><tp:treatment-sec sec-type="description" id="SECID0EDLHO"><title>Description.</title><p>Shrub to small tree 2–3.5 m tall with terete, caducously furfurate-lepidote branches; the nodal line not evident. Leaves of a pair somewhat unequal in size. Petiole 0.4–1.3 cm. Leaf blade 11–14 × 2.5–5.2 cm, 3–5 plinerved with the innermost pair of lateral veins arising about 1–2 cm above the base and usually diverging from each other at their point of origin, elliptic, cuneate, apex caudate-acuminate, the margin entire, pocket like domatia present at the base abaxially on both pairs of lateral veins, adaxially glabrous, abaxially glabrous or caducously lepidote. Inflorescence an cyme axillary cyme 1.8–3.2 cm long, divaricately branched form the base with slender branches, accessory branches absent, the rachis inconspicuously furfurate-lepidote, bracteoles 2.2–5 cm long, triangular to subulate and fused basally to forma a peristent, shallow amplexicaul collar, 1–1.5 × 0.5–1 mm, persistent. Flowers sessile or subsessile, 4 (-5) merous, not calyptrate nor with the calyx lobes fused in bud, the hypanthium 2.25–2.75 × 1.75–2.25 mm, glabrous, calyx lobes broadly triangular ovate, 0.5–1 mm long, calyx teeth subulate, 0.5 mm long. Immature petals 1.5 × 1.2 mm, triangular ovate, posture not seen live at anthesis, glabrous, apically broadly acute. Stamens not studied, reportedly 8 (-10) in number. Ovary 4 (-5) locular, inferior. Style ca. 5 mm long, not observed in good flower at anthesis. Berry 4–5 × 4–5 mm, dark purple to black. Seeds 0.4–0.6 mm long, more or less triangular in outline, the testa muriculate.</p></tp:treatment-sec><tp:treatment-sec sec-type="distribution" id="SECID0EILHO"><title>Distribution</title><p>(Fig. <xref ref-type="fig" rid="F153">153</xref>). On the Pacific slope of Colombia and north western Ecuador with a population on the eastern side of the Andes in Ecuador, 100–2000 m in elevation.</p><fig id="F153" position="float" orientation="portrait"><label>Figure 153.</label><caption><p>Distribution of <italic><tp:taxon-name><tp:taxon-name-part taxon-name-part-type="genus">Conostegia</tp:taxon-name-part> <tp:taxon-name-part taxon-name-part-type="species">ecuadorensis</tp:taxon-name-part></tp:taxon-name></italic>.</p></caption><graphic xmlns:xlink="http://www.w3.org/1999/xlink" xlink:href="phytokeys-067-001-g153.jpg" position="float" orientation="portrait" xlink:type="simple" id="oo_96511.jpg"/></fig><p>
            <italic><tp:taxon-name><tp:taxon-name-part taxon-name-part-type="genus">Conostegia</tp:taxon-name-part> <tp:taxon-name-part taxon-name-part-type="species">ecuadorensis</tp:taxon-name-part></tp:taxon-name></italic> can be recognized by its mostly glabrous vegetative parts, its caudate leaf apex forming a long drip tip, the presence four pocket domatia at the base of the leaf on the abaxial side where each of the major lateral veins arises, and its 4-merous flowers on divaricately branched slender inflorescences branches. Gleason described <italic><tp:taxon-name><tp:taxon-name-part taxon-name-part-type="genus">Conostegia</tp:taxon-name-part> <tp:taxon-name-part taxon-name-part-type="species">ecuadorensis</tp:taxon-name-part></tp:taxon-name></italic> in the same year that he described <italic><tp:taxon-name><tp:taxon-name-part taxon-name-part-type="genus">Conostegia</tp:taxon-name-part> <tp:taxon-name-part taxon-name-part-type="species">ombrophila</tp:taxon-name-part></tp:taxon-name></italic> (<xref ref-type="bibr" rid="B31">Gleason 1939a</xref>,<xref ref-type="bibr" rid="B32">b</xref>). These two species are quite similar in their almost glabrous vegetative parts with inconspicuous lepidote hairs, presence of leaf domatia, and caudate leaf apices, so it is surprising he did not comment on the similarities between the two. In fact, they can be hard to separate, with <italic><tp:taxon-name><tp:taxon-name-part taxon-name-part-type="genus">Conostegia</tp:taxon-name-part> <tp:taxon-name-part taxon-name-part-type="species">ecuadorensis</tp:taxon-name-part></tp:taxon-name></italic> having four domatia and a more southern distribution, and <italic><tp:taxon-name><tp:taxon-name-part taxon-name-part-type="genus">Conostegia</tp:taxon-name-part> <tp:taxon-name-part taxon-name-part-type="species">ombrophila</tp:taxon-name-part></tp:taxon-name></italic> none or usually two domatia and a more southern Central American distribution. Instead, <xref ref-type="bibr" rid="B32">Gleason (1939b)</xref> compared <italic><tp:taxon-name><tp:taxon-name-part taxon-name-part-type="genus">Conostegia</tp:taxon-name-part> <tp:taxon-name-part taxon-name-part-type="species">ecuadorensis</tp:taxon-name-part></tp:taxon-name></italic> to <italic><tp:taxon-name><tp:taxon-name-part taxon-name-part-type="genus">Clidemia</tp:taxon-name-part> <tp:taxon-name-part taxon-name-part-type="species">japurensis</tp:taxon-name-part></tp:taxon-name></italic> and <italic><tp:taxon-name><tp:taxon-name-part taxon-name-part-type="genus">Clidemia</tp:taxon-name-part> <tp:taxon-name-part taxon-name-part-type="species">naevula</tp:taxon-name-part></tp:taxon-name></italic> (now considered a synonym of the <italic><tp:taxon-name><tp:taxon-name-part taxon-name-part-type="genus">Clidemia</tp:taxon-name-part> <tp:taxon-name-part taxon-name-part-type="species">japurensis</tp:taxon-name-part></tp:taxon-name></italic>) of section <italic><tp:taxon-name><tp:taxon-name-part taxon-name-part-type="section">Staphidium</tp:taxon-name-part></tp:taxon-name></italic> (where he placed, <italic><tp:taxon-name><tp:taxon-name-part taxon-name-part-type="genus">Conostegia</tp:taxon-name-part> <tp:taxon-name-part taxon-name-part-type="species">ecuadorensis</tp:taxon-name-part></tp:taxon-name></italic>), two glandular pubescent species that we know now, are distantly related from <italic><tp:taxon-name><tp:taxon-name-part taxon-name-part-type="genus">Conostegia</tp:taxon-name-part> <tp:taxon-name-part taxon-name-part-type="species">ecuadorensis</tp:taxon-name-part></tp:taxon-name></italic> based on molecular phylogenies. <!--PageBreak-->On the other hand, he did not place <italic><tp:taxon-name><tp:taxon-name-part taxon-name-part-type="genus">Conostegia</tp:taxon-name-part> <tp:taxon-name-part taxon-name-part-type="species">ombrophila</tp:taxon-name-part></tp:taxon-name></italic> in any section or compare to any other species, stating that its position in <italic><tp:taxon-name><tp:taxon-name-part taxon-name-part-type="genus">Clidemia</tp:taxon-name-part></tp:taxon-name></italic> was uncertain.</p></tp:treatment-sec><tp:treatment-sec sec-type="material" id="SECID0E6QHO"><title>Specimens examined.</title><p>
            <bold>COLOMBIA. Chocó</bold>: Vereda Llanadas, Ladera Norte del Cerro Torrá, Fila al Oeste, Forero et al. 1977 (<named-content xmlns:xlink="http://www.w3.org/1999/xlink" content-type="dwc:institutional_code" xlink:type="simple">MO</named-content>, <named-content xmlns:xlink="http://www.w3.org/1999/xlink" content-type="dwc:institutional_code" xlink:type="simple">NY</named-content>). <bold>Risaralda</bold>: Mistrató, corregimiento de Jeguadas, Betancur et al. 3202 (<named-content xmlns:xlink="http://www.w3.org/1999/xlink" content-type="dwc:institutional_code" xlink:type="simple">MO</named-content>, <named-content xmlns:xlink="http://www.w3.org/1999/xlink" content-type="dwc:institutional_code" xlink:type="simple">NY</named-content>). ECUADOR. NAPO: Carretera Sumaco-Galeras 2km N of Rio Papauco, Stern and Tepe 328 (<named-content xmlns:xlink="http://www.w3.org/1999/xlink" content-type="dwc:institutional_code" xlink:type="simple">CAS</named-content>, <named-content xmlns:xlink="http://www.w3.org/1999/xlink" content-type="dwc:institutional_code" xlink:type="simple">NY</named-content>).</p></tp:treatment-sec><ref-list><ref id="B31"><mixed-citation xmlns:xlink="http://www.w3.org/1999/xlink" xlink:type="simple">
          <person-group><name name-style="western"><surname>Gleason</surname><given-names>HA</given-names></name></person-group> (<year>1939a</year>) <article-title>The genus <italic><tp:taxon-name><tp:taxon-name-part taxon-name-part-type="genus">Clidemia</tp:taxon-name-part></tp:taxon-name></italic> in Mexico and Central America.</article-title> <source>Brittonia</source> <volume>3</volume>(<issue>2</issue>): <fpage>97</fpage>–<lpage>140</lpage>. doi: <ext-link xlink:type="simple" ext-link-type="doi" xlink:href="10.2307/2804810">10.2307/2804810</ext-link></mixed-citation></ref><ref id="B32"><mixed-citation xmlns:xlink="http://www.w3.org/1999/xlink" xlink:type="simple">
          <person-group><name name-style="western"><surname>Gleason</surname><given-names>HA</given-names></name></person-group> (<year>1939b</year>) <article-title>Eight undescribed species of <tp:taxon-name><tp:taxon-name-part taxon-name-part-type="family">Melastomataceae</tp:taxon-name-part></tp:taxon-name>.</article-title> <source>Bulletin of the Torrey Botanical Club</source> <volume>66</volume>: <fpage>415</fpage>–<lpage>419</lpage>. doi: <ext-link xlink:type="simple" ext-link-type="doi" xlink:href="10.2307/2481041">10.2307/2481041</ext-link></mixed-citation></ref></ref-list></tp:taxon-treatment>
