# Supplementary material for: A Monograph of Conostegia (Melastomataceae, Miconieae)
Source: PhytoKeys. 2016 Jul 20;(67):1–326. doi: 10.3897/phytokeys.67.6703 (PMC4972245; doi:10.3897/phytokeys.67.6703)
Supplement: XML Treatment for Conostegia fraterna [file phytokeys.67.6703-treatment57.xml]

<!DOCTYPE tp:taxon-treatment
  PUBLIC "-//TaxonX//DTD Taxonomic Treatment Publishing DTD v0 20100105//EN" "tax-treatment-NSO.dtd">
<tp:taxon-treatment xmlns:tp="http://www.plazi.org/taxpub"><tp:treatment-meta><kwd-group><label>Taxon classification</label><kwd><named-content content-type="kingdom">Plantae</named-content></kwd><kwd><named-content content-type="order">Myrtales</named-content></kwd><kwd><named-content content-type="family">Melastomataceae</named-content></kwd></kwd-group><mixed-citation publication-type="journal"><person-group><name><surname>Kriebel</surname><given-names>Ricardo</given-names></name></person-group><article-title>A Monograph of <italic><tp:taxon-name><tp:taxon-name-part taxon-name-part-type="genus">Conostegia</tp:taxon-name-part></tp:taxon-name></italic> (<tp:taxon-name><tp:taxon-name-part taxon-name-part-type="family">Melastomataceae</tp:taxon-name-part></tp:taxon-name>, <tp:taxon-name><tp:taxon-name-part taxon-name-part-type="tribe">Miconieae</tp:taxon-name-part></tp:taxon-name>)</article-title><source>PhytoKeys</source><day>20</day><month>7</month><year>2016</year><volume>2016</volume><issue>67</issue><fpage>1</fpage><lpage>326</lpage><pub-id pub-id-type="doi">10.3897/phytokeys.67.6703</pub-id></mixed-citation></tp:treatment-meta><tp:nomenclature><tp:taxon-name>
            <tp:taxon-name-part taxon-name-part-type="genus">Conostegia</tp:taxon-name-part>
            <tp:taxon-name-part taxon-name-part-type="species">fraterna</tp:taxon-name-part>
            <object-id xmlns:xlink="http://www.w3.org/1999/xlink" content-type="ipni" xlink:type="simple">urn:lsid:ipni.org:names:77156254-1</object-id>
          </tp:taxon-name><tp:taxon-authority>(Gleason) Kriebel</tp:taxon-authority><tp:taxon-status xmlns:xlink="http://www.w3.org/1999/xlink" xlink:type="simple">comb. nov.</tp:taxon-status><xref ref-type="fig" rid="F156">Fig. 156</xref><tp:nomenclature-citation-list><tp:nomenclature-citation><tp:taxon-name>
                <tp:taxon-name-part taxon-name-part-type="genus">Conostegia</tp:taxon-name-part> <tp:taxon-name-part taxon-name-part-type="species">fraterna</tp:taxon-name-part></tp:taxon-name><comment>(Gleason) Kriebel. Basionym: <tp:taxon-name><tp:taxon-name-part taxon-name-part-type="genus">Clidemia</tp:taxon-name-part> <tp:taxon-name-part taxon-name-part-type="species">fraterna</tp:taxon-name-part></tp:taxon-name> Gleason, Brittonia 2(4): 323. 1937. Type: Costa Rica. San José: collected near El General, July 1936, A. Skutch 2687 (holotype: <named-content xmlns:xlink="http://www.w3.org/1999/xlink" content-type="dwc:institutional_code" xlink:type="simple">NY</named-content>!, isotype: <named-content xmlns:xlink="http://www.w3.org/1999/xlink" content-type="dwc:institutional_code" xlink:type="simple">GH</named-content>!, K!, <named-content xmlns:xlink="http://www.w3.org/1999/xlink" content-type="dwc:institutional_code" xlink:type="simple">MICH</named-content>!, S!, <named-content xmlns:xlink="http://www.w3.org/1999/xlink" content-type="dwc:institutional_code" xlink:type="simple">US</named-content>!).</comment></tp:nomenclature-citation></tp:nomenclature-citation-list></tp:nomenclature><tp:treatment-sec sec-type="description" id="SECID0EK5HO"><title>Description.</title><p>Shrub 1–3 m tall with terete branches densely covered with a stellulate lepidote indument; the nodal line not evident. Leaves at each pair equal to unequal in size. Petiole 0.5–1.5 cm. Leaf blade 5–17 × 2.9–6.7 cm, 5-plinerved, with the innermost pair of veins diverging from the midvein 1–5 cm above the base in alternate or opposite fashion, elliptic, the margin entire, the base decurrent on the petiole, the apex acuminate, adaxially glabrous, abaxially deciduously stellulate lepidote but appearing glabrous. Inflorescence an openly branched pseudolateral cyme 2.5–5 cm long borne on both leafy and defoliated nodes, branching at or above the base into pedunculate mostly 3-flowered glomerules, accessory branches absent, rachis inconspicuously stellulate lepidote, paired bracteoles subtending each glomerule ovate, 2–3 × 2 mm, persistent and fused at the base, paired bracteoles subtending each flower elliptic-ovate, 2–2.5 × 1.5 mm, persistent. Flower buds 2.5–4 × 2.5–2.75 mm. Flowers 5-merous, sessile, calyx not calyptrate but fused in bud, rupturing at anthesis into 3–5 ovate hyaline lobes, 0.5–1 × 1 mm, external calyx teeth triangular-subulate, 0.25–0.5 mm long; the hypanthium broadly campanulate, 2–2.5 × 2–2.5 mm long, densely stellate tomentose. Petals 3.5–4.6 × 1.5–2.8 mm, white, oblong-obovate, rounded apically, reflexed at anthesis. Stamens 10, 2.5–3.5 mm long, radially arranged around the style, the filament 1.4–2 mm without an evident geniculation, translucent white, anthers 1.2–1.5 × 0.5–0.75 mm, elliptic-oblong, laterally compressed, yellow, the pore ca. <!--PageBreak-->0.15 mm wide, dorsally inclined. Ovary 5-locular, totally inferior, apex flat and glabrous except for s few minute glands. Style ca. 5.7–5.9 mm long, straight to slightly bending, vertical distance from the anther to the stigma 1.9–2.15 mm, horizontal distance absent, stigma truncate, 0.25–0.37 mm wide. Berry 3.5 × 3.5 mm when dry, purple-black. Seeds ca. 0.5 mm long, pyramidal, the testa asperulate or undulate.</p><fig id="F156" position="float" orientation="portrait"><label>Figure 156.</label><caption><p>
          <italic><tp:taxon-name><tp:taxon-name-part taxon-name-part-type="genus">Conostegia</tp:taxon-name-part> <tp:taxon-name-part taxon-name-part-type="species">fraterna</tp:taxon-name-part></tp:taxon-name></italic>. <bold>A</bold> Habit <bold>B</bold> Leaf adaxial surface <bold>C</bold> Inflorescence <bold>D</bold> Close up of flower <bold>E</bold> Close up of flower bud <bold>F</bold> Pickled flower <bold>G</bold> Longitudinal section of a flower at anthesis with all parts removed <bold>H</bold> Petal <bold>I</bold> Stamen <bold>J</bold> Style. Photos of specimen vouchered <italic>R. Kriebel 5774</italic>.</p></caption><graphic xmlns:xlink="http://www.w3.org/1999/xlink" xlink:href="phytokeys-067-001-g156.jpg" position="float" orientation="portrait" xlink:type="simple" id="oo_96514.jpg"/></fig></tp:treatment-sec><tp:treatment-sec sec-type="distribution" id="SECID0E66HO"><title>Distribution</title><p>(Fig. <xref ref-type="fig" rid="F157">157</xref>). On the foothills of the Pacific slope of Talamanca Cordillera in Valle del General and San Vito de Coto Brus and barely reaching neighboring Panama, 950–1300 m in elevation. One outlying population collected on the south side of Lake Arenal in northern Costa Rica.</p><fig id="F157" position="float" orientation="portrait"><label>Figure 157.</label><caption><p>Distribution of <italic><tp:taxon-name><tp:taxon-name-part taxon-name-part-type="genus">Conostegia</tp:taxon-name-part> <tp:taxon-name-part taxon-name-part-type="species">fraterna</tp:taxon-name-part></tp:taxon-name></italic>.</p></caption><graphic xmlns:xlink="http://www.w3.org/1999/xlink" xlink:href="phytokeys-067-001-g157.jpg" position="float" orientation="portrait" xlink:type="simple" id="oo_96515.jpg"/></fig><p>
            <italic><tp:taxon-name><tp:taxon-name-part taxon-name-part-type="genus">Conostegia</tp:taxon-name-part> <tp:taxon-name-part taxon-name-part-type="species">fraterna</tp:taxon-name-part></tp:taxon-name></italic> is a distinctive species that can be identified on the basis of its short petiolate, narrow, plinerved leaves, and unusual inflorescence which consists of pedunculate mostly 3-flowered glomerules. This kind of inflorescence is not seen in any other species of <italic><tp:taxon-name><tp:taxon-name-part taxon-name-part-type="genus">Conostegia</tp:taxon-name-part></tp:taxon-name></italic>. The sessile flowers with fused buds that rupture at anthesis, herkogamous flowers, and broad anthers are also helpful to place it in <!--PageBreak-->section <italic><tp:taxon-name><tp:taxon-name-part taxon-name-part-type="section">Geniculatae</tp:taxon-name-part></tp:taxon-name></italic>. <italic><tp:taxon-name><tp:taxon-name-part taxon-name-part-type="genus">Conostegia</tp:taxon-name-part> <tp:taxon-name-part taxon-name-part-type="species">fraterna</tp:taxon-name-part></tp:taxon-name></italic> did not fall as sister to any species with support in the recent molecular phylogeny. Nevertheless, it fell in a clade that includes similar looking species such as <italic><tp:taxon-name><tp:taxon-name-part taxon-name-part-type="genus">Conostegia</tp:taxon-name-part> <tp:taxon-name-part taxon-name-part-type="species">cinnamomea</tp:taxon-name-part></tp:taxon-name></italic>, <italic><tp:taxon-name><tp:taxon-name-part taxon-name-part-type="genus">Conostegia</tp:taxon-name-part> <tp:taxon-name-part taxon-name-part-type="species">dissitiflora</tp:taxon-name-part></tp:taxon-name></italic> and <italic><tp:taxon-name><tp:taxon-name-part taxon-name-part-type="genus">Conostegia</tp:taxon-name-part> <tp:taxon-name-part taxon-name-part-type="species">grayumii</tp:taxon-name-part></tp:taxon-name></italic>. All these species are glabrous or just barely pubescent and plinerved like <italic><tp:taxon-name><tp:taxon-name-part taxon-name-part-type="genus">Conostegia</tp:taxon-name-part> <tp:taxon-name-part taxon-name-part-type="species">fraterna</tp:taxon-name-part></tp:taxon-name></italic>. <xref ref-type="bibr" rid="B30">Gleason (1937)</xref> compared this species to <italic><tp:taxon-name><tp:taxon-name-part taxon-name-part-type="genus">Clidemia</tp:taxon-name-part> <tp:taxon-name-part taxon-name-part-type="species">conglomerata</tp:taxon-name-part></tp:taxon-name></italic> and <italic><tp:taxon-name><tp:taxon-name-part taxon-name-part-type="genus">Clidemia</tp:taxon-name-part> <tp:taxon-name-part taxon-name-part-type="species">involucrata</tp:taxon-name-part></tp:taxon-name></italic>. Of the latter two species, he believed <italic><tp:taxon-name><tp:taxon-name-part taxon-name-part-type="genus">Clidemia</tp:taxon-name-part> <tp:taxon-name-part taxon-name-part-type="species">involucrata</tp:taxon-name-part></tp:taxon-name></italic> to be the closest relative to <italic><tp:taxon-name><tp:taxon-name-part taxon-name-part-type="genus">Conostegia</tp:taxon-name-part> <tp:taxon-name-part taxon-name-part-type="species">fraterna</tp:taxon-name-part></tp:taxon-name></italic>. <italic><tp:taxon-name><tp:taxon-name-part taxon-name-part-type="genus">Clidemia</tp:taxon-name-part> <tp:taxon-name-part taxon-name-part-type="species">involucrata</tp:taxon-name-part></tp:taxon-name></italic> differs in its glandular pubescence, ciliate-serrulate margins and 3-locular ovary. Based on the molecular phylogeny available (<xref ref-type="bibr" rid="B34">Goldenberg et al. 2008</xref>), we know they are not closely related at all. A seed micrograph of this species is provided in <xref ref-type="bibr" rid="B65">Ocampo and Almeda (2013)</xref>.</p></tp:treatment-sec><tp:treatment-sec sec-type="material" id="SECID0EMFIO"><title>Specimens examined.</title><p>
            <bold>COSTA RICA. Guanacaste</bold>: Río Negro ford on south side of Lake Arenal, 10 km NNE of Santa Elena, Haber et al. 4808 (<named-content xmlns:xlink="http://www.w3.org/1999/xlink" content-type="dwc:institutional_code" xlink:type="simple">INB</named-content>, <named-content xmlns:xlink="http://www.w3.org/1999/xlink" content-type="dwc:institutional_code" xlink:type="simple">MO</named-content>). <bold>Puntarenas</bold>: E. B. Las Cruces, Kriebel 5774 (<named-content xmlns:xlink="http://www.w3.org/1999/xlink" content-type="dwc:institutional_code" xlink:type="simple">INB</named-content>). <bold>PANAMA. Chiriquí</bold>: along road between Volcán and Río Sereno, 13.7 mi W of Volcán, Croat 66335 (<named-content xmlns:xlink="http://www.w3.org/1999/xlink" content-type="dwc:institutional_code" xlink:type="simple">CAS</named-content>, <named-content xmlns:xlink="http://www.w3.org/1999/xlink" content-type="dwc:institutional_code" xlink:type="simple">MO</named-content>); road from Volcán to Río Sereno, 16.0 km from Río Sereno, Folsom 4053 (<named-content xmlns:xlink="http://www.w3.org/1999/xlink" content-type="dwc:institutional_code" xlink:type="simple">CAS</named-content>, <named-content xmlns:xlink="http://www.w3.org/1999/xlink" content-type="dwc:institutional_code" xlink:type="simple">MO</named-content>).</p></tp:treatment-sec><ref-list><ref id="B30"><mixed-citation xmlns:xlink="http://www.w3.org/1999/xlink" xlink:type="simple">
          <person-group><name name-style="western"><surname>Gleason</surname><given-names>HA</given-names></name></person-group> (<year>1937</year>) <article-title>Some new or noteworthy melastomes.</article-title> <source>Brittonia</source> <volume>2</volume>(<issue>4</issue>): <fpage>319</fpage>–<lpage>327</lpage>. doi: <ext-link xlink:type="simple" ext-link-type="doi" xlink:href="10.2307/2804757">10.2307/2804757</ext-link></mixed-citation></ref><ref id="B34"><mixed-citation xmlns:xlink="http://www.w3.org/1999/xlink" xlink:type="simple">
          <person-group><name name-style="western"><surname>Goldenberg</surname><given-names>R</given-names></name><name name-style="western"><surname>Penneys</surname><given-names>DS</given-names></name><name name-style="western"><surname>Almeda</surname><given-names>F</given-names></name><name name-style="western"><surname>Judd</surname><given-names>WS</given-names></name><name name-style="western"><surname>Michelangeli</surname><given-names>FA</given-names></name></person-group> (<year>2008</year>) <article-title>Phylogeny of <italic><tp:taxon-name><tp:taxon-name-part taxon-name-part-type="genus">Miconia</tp:taxon-name-part></tp:taxon-name></italic> (<tp:taxon-name><tp:taxon-name-part taxon-name-part-type="family">Melastomataceae</tp:taxon-name-part></tp:taxon-name>): Patterns of stamen diversification in a megadiverse neotropical genus.</article-title> <source>International Journal of Plant Sciences</source> <volume>169</volume>(<issue>7</issue>): <fpage>963</fpage>–<lpage>979</lpage>. doi: <ext-link xlink:type="simple" ext-link-type="doi" xlink:href="10.1086/589697">10.1086/589697</ext-link></mixed-citation></ref><ref id="B65"><mixed-citation xmlns:xlink="http://www.w3.org/1999/xlink" xlink:type="simple">
          <person-group><name name-style="western"><surname>Ocampo</surname><given-names>G</given-names></name><name name-style="western"><surname>Almeda</surname><given-names>F</given-names></name></person-group> (<year>2013</year>) <article-title>Seed diversity in the <tp:taxon-name><tp:taxon-name-part taxon-name-part-type="tribe">Miconieae</tp:taxon-name-part></tp:taxon-name> (<tp:taxon-name><tp:taxon-name-part taxon-name-part-type="family">Melastomataceae</tp:taxon-name-part></tp:taxon-name>): morphological characterization and phenetic relationships.</article-title> <source>Phytotaxa</source> <volume>80</volume>(<issue>1</issue>): <fpage>1</fpage>–<lpage>129</lpage>. doi: <ext-link xlink:type="simple" ext-link-type="doi" xlink:href="10.11646/phytotaxa.141.1.1">10.11646/phytotaxa.141.1.1</ext-link></mixed-citation></ref></ref-list></tp:taxon-treatment>
