# Supplementary material for: A Monograph of Conostegia (Melastomataceae, Miconieae)
Source: PhytoKeys. 2016 Jul 20;(67):1–326. doi: 10.3897/phytokeys.67.6703 (PMC4972245; doi:10.3897/phytokeys.67.6703)
Supplement: XML Treatment for Conostegia fulvostellata [file phytokeys.67.6703-treatment59.xml]

<!DOCTYPE tp:taxon-treatment
  PUBLIC "-//TaxonX//DTD Taxonomic Treatment Publishing DTD v0 20100105//EN" "tax-treatment-NSO.dtd">
<tp:taxon-treatment xmlns:tp="http://www.plazi.org/taxpub"><tp:treatment-meta><kwd-group><label>Taxon classification</label><kwd><named-content content-type="kingdom">Plantae</named-content></kwd><kwd><named-content content-type="order">Myrtales</named-content></kwd><kwd><named-content content-type="family">Melastomataceae</named-content></kwd></kwd-group><mixed-citation publication-type="journal"><person-group><name><surname>Kriebel</surname><given-names>Ricardo</given-names></name></person-group><article-title>A Monograph of <italic><tp:taxon-name><tp:taxon-name-part taxon-name-part-type="genus">Conostegia</tp:taxon-name-part></tp:taxon-name></italic> (<tp:taxon-name><tp:taxon-name-part taxon-name-part-type="family">Melastomataceae</tp:taxon-name-part></tp:taxon-name>, <tp:taxon-name><tp:taxon-name-part taxon-name-part-type="tribe">Miconieae</tp:taxon-name-part></tp:taxon-name>)</article-title><source>PhytoKeys</source><day>20</day><month>7</month><year>2016</year><volume>2016</volume><issue>67</issue><fpage>1</fpage><lpage>326</lpage><pub-id pub-id-type="doi">10.3897/phytokeys.67.6703</pub-id></mixed-citation></tp:treatment-meta><tp:nomenclature><tp:taxon-name>
            <tp:taxon-name-part taxon-name-part-type="genus">Conostegia</tp:taxon-name-part>
            <tp:taxon-name-part taxon-name-part-type="species">fulvostellata</tp:taxon-name-part>
            <object-id xmlns:xlink="http://www.w3.org/1999/xlink" content-type="ipni" xlink:type="simple">urn:lsid:ipni.org:names:77156256-1</object-id>
          </tp:taxon-name><tp:taxon-authority>(L. O. Williams) Kriebel</tp:taxon-authority><tp:taxon-status xmlns:xlink="http://www.w3.org/1999/xlink" xlink:type="simple">comb. nov.</tp:taxon-status><tp:nomenclature-citation-list><tp:nomenclature-citation><tp:taxon-name>
                <tp:taxon-name-part taxon-name-part-type="genus">Conostegia</tp:taxon-name-part> <tp:taxon-name-part taxon-name-part-type="species">fulvostellata</tp:taxon-name-part></tp:taxon-name><comment>(L. O. Williams) Kriebel. Basionym: <tp:taxon-name><tp:taxon-name-part taxon-name-part-type="genus">Miconia</tp:taxon-name-part> <tp:taxon-name-part taxon-name-part-type="species">fulvostellata</tp:taxon-name-part></tp:taxon-name>, Fieldiana, Bot. 29:571.1963. Type: Guatemala. Huehuetenango: Cerro Chiblac, between Finca San Rafael and Ixcan, Sierra de los Cuchumatanes, alt. 1200–2000 m, 22 July 1942, J. Steyermark 49143a (F fide <xref ref-type="bibr" rid="B8">Almeda (2009)</xref>).</comment></tp:nomenclature-citation></tp:nomenclature-citation-list></tp:nomenclature><tp:treatment-sec sec-type="description" id="SECID0EFTIO"><title>Description.</title><p>Shrubs to small trees 2.5–15 m tall with somewhat flattened cauline internodes that covered by a densely ferrugineus stellate indument; the nodal line inconspicuous. Leaves of a pair equal to somewhat unequal in length. Petioles 1–5 cm long. Leaf blade 7–14 × 2–6 cm, 3–5-plinerved, with the innermost pair of veins diverging in from the midvein 0.3–2 cm above the base in opposite or alternate fashion, elliptic to elliptic lanceolate, the base acute to obtuse and sometimes asymmetric, the apex acuminate, the margin undulate-denticulate, the adaxial surface glabrous, the abaxial surface densely ferrugineus stellate indumentum. Inflorescence a terminal panicle 7–12 cm long, branching at or above the base, accessory branches absent or present, the axes covered with reddish stellate hairs; bracteoles 0.5–1 × 0.25 mm, linear-oblong, deciduous. Flowers 4–5 merous, not calyptrate nor the sepals fused in bud and rupturing, hypanthium 1.6–2.3 × 1.5–2 mm, campanulate, covered with stellate hairs, calyx tube 0.2 mm long, calyx lobes undulate, ca. 0.2–0.5 mm long but almost undifferentiated, calyx teeth barely evident. Petals 2–3 × 1.5–2 mm, white, oblong-obovate, not seen live at anthesis, glabrous or papillose, if papillose with conspicuous papillae at the base, the apex rounded to emarginate. Stamens 8–10, 4–5 mm long, radially arranged around the style, the filaments 2–2.5 mm, <!--PageBreak-->with a geniculation near the apex, anthers 2–2.5 × 0.5–0.7 mm, linear-oblong, yellow, laterally compressed, dorsally thickened, the pore ca. 0.2 mm wide, ventrally inclined. Ovary 4–5-locular, 1/4 inferior, the apex densely stellate puberulent, lacking a collar around the style base. Style ca. 5–6 mm long, mostly straight, vertical distance from the anther to the stigma ca. 1.5–2 mm, the stigma capitate, ca. 0.8–0.9 mm wide. Berry 4–5 × 4–5 mm, purple black. Seeds 0.65–0.8 mm long, Seeds pyramidate, rounded-angulate and obscurely puncticulate, 1.5 mm long (fide <xref ref-type="bibr" rid="B8">Almeda 2009</xref>).</p></tp:treatment-sec><tp:treatment-sec sec-type="distribution" id="SECID0ERTIO"><title>Distribution</title><p>(Fig. <xref ref-type="fig" rid="F160">160</xref>). Mexico, Belize, Guatemala and Nicaragua, at 200–1700 m in elevation.</p><fig id="F160" position="float" orientation="portrait"><label>Figure 160.</label><caption><p>Distribution of <italic><tp:taxon-name><tp:taxon-name-part taxon-name-part-type="genus">Conostegia</tp:taxon-name-part> <tp:taxon-name-part taxon-name-part-type="species">fulvostellata</tp:taxon-name-part></tp:taxon-name></italic>.</p></caption><graphic xmlns:xlink="http://www.w3.org/1999/xlink" xlink:href="phytokeys-067-001-g160.jpg" position="float" orientation="portrait" xlink:type="simple" id="oo_96518.jpg"/></fig><p>
            <xref ref-type="bibr" rid="B8">Almeda (2009)</xref> notes significant variation within <italic><tp:taxon-name><tp:taxon-name-part taxon-name-part-type="genus">Conostegia</tp:taxon-name-part> <tp:taxon-name-part taxon-name-part-type="species">fulvostellata</tp:taxon-name-part></tp:taxon-name></italic>. In particular, populations from Veracruz, Mexico, have four merous flowers and glabrous petals. Specimens form the rest of its range have five merous flowers with papillose <!--PageBreak-->petals. More specimens are needed to better establish the differences noted by Almeda. <xref ref-type="bibr" rid="B2">Almeda (1989a)</xref> compared <italic><tp:taxon-name><tp:taxon-name-part taxon-name-part-type="genus">Conostegia</tp:taxon-name-part> <tp:taxon-name-part taxon-name-part-type="species">fulvostellata</tp:taxon-name-part></tp:taxon-name></italic> in the protologue of <italic><tp:taxon-name><tp:taxon-name-part taxon-name-part-type="genus">Miconia</tp:taxon-name-part> <tp:taxon-name-part taxon-name-part-type="species">ibarrae</tp:taxon-name-part></tp:taxon-name></italic> and noted differences in pubescence and notably in style curvature and seed characteristics. <italic><tp:taxon-name><tp:taxon-name-part taxon-name-part-type="genus">Conostegia</tp:taxon-name-part> <tp:taxon-name-part taxon-name-part-type="species">fulvostellata</tp:taxon-name-part></tp:taxon-name></italic> has a dense indument in abaxial leaf surface reminiscent of <italic><tp:taxon-name><tp:taxon-name-part taxon-name-part-type="genus">Conostegia</tp:taxon-name-part> <tp:taxon-name-part taxon-name-part-type="species">oligocephala</tp:taxon-name-part></tp:taxon-name></italic>. With the latter <italic><tp:taxon-name><tp:taxon-name-part taxon-name-part-type="genus">Conostegia</tp:taxon-name-part> <tp:taxon-name-part taxon-name-part-type="species">fulvostellata</tp:taxon-name-part></tp:taxon-name></italic> also shares an overall geographic range. <italic><tp:taxon-name><tp:taxon-name-part taxon-name-part-type="genus">Conostegia</tp:taxon-name-part> <tp:taxon-name-part taxon-name-part-type="species">fulvostellata</tp:taxon-name-part></tp:taxon-name></italic> differs from <italic><tp:taxon-name><tp:taxon-name-part taxon-name-part-type="genus">Conostegia</tp:taxon-name-part> <tp:taxon-name-part taxon-name-part-type="species">oligocephala</tp:taxon-name-part></tp:taxon-name></italic> in its small calyx teeth, four locular ovary and usually papillose petals (vs. evident calyx teeth, five locular ovary and glabrous petals in <italic><tp:taxon-name><tp:taxon-name-part taxon-name-part-type="genus">Conostegia</tp:taxon-name-part> <tp:taxon-name-part taxon-name-part-type="species">oligocephala</tp:taxon-name-part></tp:taxon-name></italic>).</p></tp:treatment-sec><tp:treatment-sec sec-type="material" id="SECID0EYXIO"><title>Specimens examined.</title><p>
            <bold>MEXICO. Chiapas</bold>: 13km N of Berriozabal near Pozo Turipache and Finca El Suspiro, Breedlove 26340 (<named-content xmlns:xlink="http://www.w3.org/1999/xlink" content-type="dwc:institutional_code" xlink:type="simple">MO</named-content>, <named-content xmlns:xlink="http://www.w3.org/1999/xlink" content-type="dwc:institutional_code" xlink:type="simple">NY</named-content>); 18–20 km north of Ocozocoautla along the road to Mal Paso, Ocozocoautla de Espinosa, Breedlove 28141 (<named-content xmlns:xlink="http://www.w3.org/1999/xlink" content-type="dwc:institutional_code" xlink:type="simple">MO</named-content>, <named-content xmlns:xlink="http://www.w3.org/1999/xlink" content-type="dwc:institutional_code" xlink:type="simple">NY</named-content>). <bold>Veracruz</bold>: cerca de 2 km al S. de Tapalapan, Santiago Tuxtla, Beaman 6043 (<named-content xmlns:xlink="http://www.w3.org/1999/xlink" content-type="dwc:institutional_code" xlink:type="simple">MO</named-content>, <named-content xmlns:xlink="http://www.w3.org/1999/xlink" content-type="dwc:institutional_code" xlink:type="simple">NY</named-content>); Carretera Veracruz-Los Tuxtlas cerca al Cerro El Vigía, Pennington and Sarukhan 9121 (<named-content xmlns:xlink="http://www.w3.org/1999/xlink" content-type="dwc:institutional_code" xlink:type="simple">NY</named-content>); Coatzacoalcos, isthmus of Tehuantepec, Smith 1003 (<named-content xmlns:xlink="http://www.w3.org/1999/xlink" content-type="dwc:institutional_code" xlink:type="simple">MO</named-content>, <named-content xmlns:xlink="http://www.w3.org/1999/xlink" content-type="dwc:institutional_code" xlink:type="simple">NY</named-content>).</p></tp:treatment-sec><ref-list><ref id="B8"><mixed-citation xmlns:xlink="http://www.w3.org/1999/xlink" xlink:type="simple">
          <person-group><name name-style="western"><surname>Almeda</surname><given-names>F</given-names></name></person-group> (<year>2009</year>) <article-title><tp:taxon-name><tp:taxon-name-part taxon-name-part-type="family">Melastomataceae</tp:taxon-name-part></tp:taxon-name>.</article-title> In: <person-group><name name-style="western"><surname>Davidse</surname><given-names>G</given-names></name><name name-style="western"><surname>Sousa-Sánchez</surname><given-names>M</given-names></name><name name-style="western"><surname>Knapp</surname><given-names>S</given-names></name><name name-style="western"><surname>Chiang</surname><given-names>F</given-names></name></person-group> (<role>Eds</role>) <source>Flora Mesoamericana</source> (<volume>vol. 4</volume>). <publisher-name>Universidad Nacional Autónoma de México</publisher-name>, <fpage>164</fpage>–<lpage>338</lpage>.</mixed-citation></ref><ref id="B2"><mixed-citation xmlns:xlink="http://www.w3.org/1999/xlink" xlink:type="simple">
          <person-group><name name-style="western"><surname>Almeda</surname><given-names>F</given-names></name></person-group> (<year>1989a</year>) <article-title>Five new berry-fruited species of tropical American <tp:taxon-name><tp:taxon-name-part taxon-name-part-type="family">Melastomataceae</tp:taxon-name-part></tp:taxon-name>.</article-title> <source>Proceedings of the California Academy of Sciences</source> <volume>46</volume>: <fpage>137</fpage>–<lpage>150</lpage>.</mixed-citation></ref></ref-list></tp:taxon-treatment>
