# Supplementary material for: A Monograph of Conostegia (Melastomataceae, Miconieae)
Source: PhytoKeys. 2016 Jul 20;(67):1–326. doi: 10.3897/phytokeys.67.6703 (PMC4972245; doi:10.3897/phytokeys.67.6703)
Supplement: XML Treatment for Conostegia grayumii [file phytokeys.67.6703-treatment61.xml]

<!DOCTYPE tp:taxon-treatment
  PUBLIC "-//TaxonX//DTD Taxonomic Treatment Publishing DTD v0 20100105//EN" "tax-treatment-NSO.dtd">
<tp:taxon-treatment xmlns:tp="http://www.plazi.org/taxpub"><tp:treatment-meta><kwd-group><label>Taxon classification</label><kwd><named-content content-type="kingdom">Plantae</named-content></kwd><kwd><named-content content-type="order">Myrtales</named-content></kwd><kwd><named-content content-type="family">Melastomataceae</named-content></kwd></kwd-group><mixed-citation publication-type="journal"><person-group><name><surname>Kriebel</surname><given-names>Ricardo</given-names></name></person-group><article-title>A Monograph of <italic><tp:taxon-name><tp:taxon-name-part taxon-name-part-type="genus">Conostegia</tp:taxon-name-part></tp:taxon-name></italic> (<tp:taxon-name><tp:taxon-name-part taxon-name-part-type="family">Melastomataceae</tp:taxon-name-part></tp:taxon-name>, <tp:taxon-name><tp:taxon-name-part taxon-name-part-type="tribe">Miconieae</tp:taxon-name-part></tp:taxon-name>)</article-title><source>PhytoKeys</source><day>20</day><month>7</month><year>2016</year><volume>2016</volume><issue>67</issue><fpage>1</fpage><lpage>326</lpage><pub-id pub-id-type="doi">10.3897/phytokeys.67.6703</pub-id></mixed-citation></tp:treatment-meta><tp:nomenclature><tp:taxon-name>
            <tp:taxon-name-part taxon-name-part-type="genus">Conostegia</tp:taxon-name-part>
            <tp:taxon-name-part taxon-name-part-type="species">grayumii</tp:taxon-name-part>
            <object-id xmlns:xlink="http://www.w3.org/1999/xlink" content-type="ipni" xlink:type="simple">urn:lsid:ipni.org:names:77156258-1</object-id>
          </tp:taxon-name><tp:taxon-authority>(Almeda) Kriebel</tp:taxon-authority><tp:taxon-status xmlns:xlink="http://www.w3.org/1999/xlink" xlink:type="simple">comb. nov.</tp:taxon-status><xref ref-type="fig" rid="F163">Fig. 163</xref><!--PageBreak--><!--PageBreak--><tp:nomenclature-citation-list><tp:nomenclature-citation><tp:taxon-name>
                <tp:taxon-name-part taxon-name-part-type="genus">Conostegia</tp:taxon-name-part> <tp:taxon-name-part taxon-name-part-type="species">grayumii</tp:taxon-name-part></tp:taxon-name><comment>(Almeda) Kriebel. <tp:taxon-name><tp:taxon-name-part taxon-name-part-type="genus">Miconia</tp:taxon-name-part> <tp:taxon-name-part taxon-name-part-type="species">grayumii</tp:taxon-name-part></tp:taxon-name> Almeda, Proc. Calif. Acad. Sci, series 4, 46(9): 209. 1989. Type: Costa Rica. Heredia: Finca La Selva, Field Station of the <named-content xmlns:xlink="http://www.w3.org/1999/xlink" xlink:type="simple" content-type="institution" xlink:href="http://grbio.org/institution/organization-tropical-studies" id="NCID0E6KJO">Organization for Tropical Studies</named-content> on the Río Puerto Viejo on its junction with the Río Sarapiqui, elev. 100 m, 22 October 1982, T. McDowell 576 (holotype <named-content xmlns:xlink="http://www.w3.org/1999/xlink" content-type="dwc:institutional_code" xlink:type="simple">CAS</named-content>!, isotype <named-content xmlns:xlink="http://www.w3.org/1999/xlink" content-type="dwc:institutional_code" xlink:type="simple">DUKE</named-content>, <named-content xmlns:xlink="http://www.w3.org/1999/xlink" content-type="dwc:institutional_code" xlink:type="simple">MO</named-content>!).</comment></tp:nomenclature-citation></tp:nomenclature-citation-list></tp:nomenclature><tp:treatment-sec sec-type="description" id="SECID0ETLJO"><title>Description.</title><p>Shrub to small tree 1–5 m tall with subquadrate to terete stems which are sparsely to moderately ferrugineous scurfy-pulverulent to glabrous; the nodal line present but inconspicuous. Leaves of a pair somewhat unequal in size. Petioles 0.2–2.1 cm. Leaf blades 3.4–13 × 1.1–3.7 cm, 3-plinerved, with the inner pairs of subparallel <!--PageBreak-->veins arising up to 2 cm above the base opposite or generally alternate fashion, narrowly elliptic, the base broadly acute to obtuse and typically asymmetrical, the apex acuminate, the margin undulate denticulate to entire, glabrous above when mature, abaxially glabrous or scurfy pulverulent or glandular-pulverulent. Inflorescence a terminal and deflexed paniculiform cyme 2.4–5.7 cm long, sometimes becoming pseudolateral because of axillary bud elongation, accessory branches absent, rachis thin and glabrous, bracts and bracteoles to 3 mm long, lance-triangular to subulate, persistent and forming a nodal collar. Pedicel 2–2.5 mm. Flowers 5-merous, not calyptrate, nor the sepals fused in bud, floral buds ca. 1.5–2.8 × 1 mm long, the hypanthium 1–2 × 1–1.75 mm, globose, sparingly and deciduously scurfy-puverulent, the calyx lobes rounded-deltoid, hyaline and glabrous, ca. 0.5 mm long, exterior calyx teeth subulate, 0.25–0.5 mm long, torus glabrous. Petals 2–2.75 × 0.75–1.25 mm, white, obovate-oblong, spreading an anthesis, rounded to emarginated apically, papillose adaxially, otherwise glabrous. Stamens 10, 1.5–2.5 cm long, radially arranged around the style, filaments 1–1.5 mm, with a geniculation near the apex, white, anthers 0.75–1.25 × 0.25–0.5 mm, oblong, white to yellow, the pore ca. 0.1 mm wide, retuse to somewhat dorsally inclined. Ovary 5 locular, 3/4 inferior, glabrous. Style 3–4.5 mm long, gradually curving, vertical distance from the anther pore to the stigma 1.35–1.65 mm, stigma punctiform to truncate, ca. 0.29 mm wide. Berry 3–5 × 3–5 mm, purple black. Seeds 0.3–1 mm, angulate-pyramidate, smooth with verruculose angles.</p><fig id="F163" position="float" orientation="portrait"><label>Figure 163.</label><caption><p>
          <italic><tp:taxon-name><tp:taxon-name-part taxon-name-part-type="genus">Conostegia</tp:taxon-name-part> <tp:taxon-name-part taxon-name-part-type="species">grayumii</tp:taxon-name-part></tp:taxon-name></italic>. <bold>A</bold> Abaxial surface of several leaves. Note consistency of asymmetric venation <bold>B</bold> Inflorescence <bold>C</bold> Close up the flower <bold>D</bold> Infructescence <bold>E</bold> Apex of an inflorescence branch <bold>F</bold> Close up of bracteoles <bold>G</bold> Pickled flower at anthesis with the style removed <bold>H</bold> Longitudinal section of a flower with all parts removed <bold>I</bold> Petal <bold>J</bold> Stamen <bold>K</bold> Berry. Photos of specimen vouchered <italic>R. Kriebel 5807</italic>.</p></caption><graphic xmlns:xlink="http://www.w3.org/1999/xlink" xlink:href="phytokeys-067-001-g163.jpg" position="float" orientation="portrait" xlink:type="simple" id="oo_96521.jpg"/></fig></tp:treatment-sec><tp:treatment-sec sec-type="distribution" id="SECID0EKNJO"><title>Distribution</title><p>(Fig. <xref ref-type="fig" rid="F164">164</xref>). South eastern Nicaragua to the Caribbean lowlands of Costa Rica and one outlying population in the Osa Peninsula of Costa Rica on the Pacific side, 0–300 m in elevation.</p><fig id="F164" position="float" orientation="portrait"><label>Figure 164.</label><caption><p>Distribution of <italic><tp:taxon-name><tp:taxon-name-part taxon-name-part-type="genus">Conostegia</tp:taxon-name-part> <tp:taxon-name-part taxon-name-part-type="species">grayumii</tp:taxon-name-part></tp:taxon-name></italic>.</p></caption><graphic xmlns:xlink="http://www.w3.org/1999/xlink" xlink:href="phytokeys-067-001-g164.jpg" position="float" orientation="portrait" xlink:type="simple" id="oo_96522.jpg"/></fig><p>
            <italic><tp:taxon-name><tp:taxon-name-part taxon-name-part-type="genus">Conostegia</tp:taxon-name-part> <tp:taxon-name-part taxon-name-part-type="species">grayumii</tp:taxon-name-part></tp:taxon-name></italic> is a small tree restricted to lowland rain forests which can be recognized by its glabrosity, small plinerved and asymmetric leaves, and small flowers on wiry inflorescences. This species was identified before its recognition as a distinct taxon as <italic><tp:taxon-name><tp:taxon-name-part taxon-name-part-type="genus">Conostegia</tp:taxon-name-part> <tp:taxon-name-part taxon-name-part-type="species">brenesiana</tp:taxon-name-part></tp:taxon-name></italic> (as <italic><tp:taxon-name><tp:taxon-name-part taxon-name-part-type="genus">Miconia</tp:taxon-name-part> <tp:taxon-name-part taxon-name-part-type="species">brenesii</tp:taxon-name-part></tp:taxon-name></italic>). <xref ref-type="bibr" rid="B3">Almeda (1989b)</xref> noticed important differences between both such as the fact that <italic><tp:taxon-name><tp:taxon-name-part taxon-name-part-type="genus">Conostegia</tp:taxon-name-part> <tp:taxon-name-part taxon-name-part-type="species">brenesiana</tp:taxon-name-part></tp:taxon-name></italic> has noticeably broader anther pores and lacks seed testa ornamentation present in <italic><tp:taxon-name><tp:taxon-name-part taxon-name-part-type="genus">Conostegia</tp:taxon-name-part> <tp:taxon-name-part taxon-name-part-type="species">grayumii</tp:taxon-name-part></tp:taxon-name></italic>. Lastly, <xref ref-type="bibr" rid="B3">Almeda (1989b)</xref> noted the difference in habitat occupied by both taxa. <italic><tp:taxon-name><tp:taxon-name-part taxon-name-part-type="genus">Conostegia</tp:taxon-name-part> <tp:taxon-name-part taxon-name-part-type="species">grayumii</tp:taxon-name-part></tp:taxon-name></italic> is restricted to the lowlands whereas <italic><tp:taxon-name><tp:taxon-name-part taxon-name-part-type="genus">Conostegia</tp:taxon-name-part> <tp:taxon-name-part taxon-name-part-type="species">brenesiana</tp:taxon-name-part></tp:taxon-name></italic> is mostly restricted to middle elevation cloud forests. The molecular phylogeny shed further light on the relationships of these taxa. In fact, they did not form a sister species pair. <italic><tp:taxon-name><tp:taxon-name-part taxon-name-part-type="genus">Conostegia</tp:taxon-name-part> <tp:taxon-name-part taxon-name-part-type="species">grayumii</tp:taxon-name-part></tp:taxon-name></italic> appears more closely related to <italic><tp:taxon-name><tp:taxon-name-part taxon-name-part-type="genus">Conostegia</tp:taxon-name-part> <tp:taxon-name-part taxon-name-part-type="species">cinnamomea</tp:taxon-name-part></tp:taxon-name></italic>, <italic><tp:taxon-name><tp:taxon-name-part taxon-name-part-type="genus">Conostegia</tp:taxon-name-part> <tp:taxon-name-part taxon-name-part-type="species">dissitiflora</tp:taxon-name-part></tp:taxon-name></italic>, <italic><tp:taxon-name><tp:taxon-name-part taxon-name-part-type="genus">Conostegia</tp:taxon-name-part> <tp:taxon-name-part taxon-name-part-type="species">fraterna</tp:taxon-name-part></tp:taxon-name></italic>, and <italic><tp:taxon-name><tp:taxon-name-part taxon-name-part-type="genus">Conostegia</tp:taxon-name-part> <tp:taxon-name-part taxon-name-part-type="species">povedae</tp:taxon-name-part></tp:taxon-name></italic> than to <italic><tp:taxon-name><tp:taxon-name-part taxon-name-part-type="genus">Conostegia</tp:taxon-name-part> <tp:taxon-name-part taxon-name-part-type="species">brenesiana</tp:taxon-name-part></tp:taxon-name></italic>.</p></tp:treatment-sec><tp:treatment-sec sec-type="material" id="SECID0EXSJO"><title>Specimens examined.</title><p>
            <bold>COSTA RICA. Alajuela</bold>: Laguna de Lagarto Lodge, sendero El Tucán, Solano and Hernández 1440 (<named-content xmlns:xlink="http://www.w3.org/1999/xlink" content-type="dwc:institutional_code" xlink:type="simple">INB</named-content>, <named-content xmlns:xlink="http://www.w3.org/1999/xlink" content-type="dwc:institutional_code" xlink:type="simple">NY</named-content>). <bold>Heredia</bold>: Finca La Selva, Puerto Viejo de Sarapiquí, Loop trail near SW trail, Grayum 1834 (<named-content xmlns:xlink="http://www.w3.org/1999/xlink" content-type="dwc:institutional_code" xlink:type="simple">NY</named-content>); Chilamate, Hotel Selva Verde, Kriebel 2783 (<named-content xmlns:xlink="http://www.w3.org/1999/xlink" content-type="dwc:institutional_code" xlink:type="simple">INB</named-content>); Finca La Selva, al lado de la Estación del Río, Kriebel 5222 (<named-content xmlns:xlink="http://www.w3.org/1999/xlink" content-type="dwc:institutional_code" xlink:type="simple">INB</named-content>); Finca La Selva, the OTS Field Station on the Rio Puerto Viejo just E of its junction with the Río Sarapiquí, on bluff above the El Salto Stream at Rafael’s Point, Wilbur 66335 (<named-content xmlns:xlink="http://www.w3.org/1999/xlink" content-type="dwc:institutional_code" xlink:type="simple">NY</named-content>). <bold>Limón</bold>: Pococí, Estacion Biológica La Suerte, Primavera, Kriebel 1605 (<named-content xmlns:xlink="http://www.w3.org/1999/xlink" content-type="dwc:institutional_code" xlink:type="simple">INB</named-content>, <named-content xmlns:xlink="http://www.w3.org/1999/xlink" content-type="dwc:institutional_code" xlink:type="simple">MO</named-content>); Siquirres, alrededores de la finca de Erick Berlin, <!--PageBreak-->Santamaría and González 4584 (<named-content xmlns:xlink="http://www.w3.org/1999/xlink" content-type="dwc:institutional_code" xlink:type="simple">INB</named-content>, <named-content xmlns:xlink="http://www.w3.org/1999/xlink" content-type="dwc:institutional_code" xlink:type="simple">NY</named-content>). <bold>Puntarenas</bold>: P.N. Piedras Blancas, Serranías de Golfito, Sendero frente los Altos, Fletes 641 (<named-content xmlns:xlink="http://www.w3.org/1999/xlink" content-type="dwc:institutional_code" xlink:type="simple">INB</named-content>, <named-content xmlns:xlink="http://www.w3.org/1999/xlink" content-type="dwc:institutional_code" xlink:type="simple">MO</named-content>).</p><!--PageBreak--></tp:treatment-sec><ref-list><ref id="B3"><mixed-citation xmlns:xlink="http://www.w3.org/1999/xlink" xlink:type="simple">
          <person-group><name name-style="western"><surname>Almeda</surname><given-names>F</given-names></name></person-group> (<year>1989b</year>) <article-title>New species and taxonomic notes on Mexican and Central American <tp:taxon-name><tp:taxon-name-part taxon-name-part-type="family">Melastomataceae</tp:taxon-name-part></tp:taxon-name>.</article-title> <source>Proceedings of the California Academy of Sciences</source> <volume>46</volume>: <fpage>209</fpage>–<lpage>220</lpage>.</mixed-citation></ref></ref-list></tp:taxon-treatment>
