# Supplementary material for: A Monograph of Conostegia (Melastomataceae, Miconieae)
Source: PhytoKeys. 2016 Jul 20;(67):1–326. doi: 10.3897/phytokeys.67.6703 (PMC4972245; doi:10.3897/phytokeys.67.6703)
Supplement: XML Treatment for Conostegia henripittieri [file phytokeys.67.6703-treatment63.xml]

<!DOCTYPE tp:taxon-treatment
  PUBLIC "-//TaxonX//DTD Taxonomic Treatment Publishing DTD v0 20100105//EN" "tax-treatment-NSO.dtd">
<tp:taxon-treatment xmlns:tp="http://www.plazi.org/taxpub"><tp:treatment-meta><kwd-group><label>Taxon classification</label><kwd><named-content content-type="kingdom">Plantae</named-content></kwd><kwd><named-content content-type="order">Myrtales</named-content></kwd><kwd><named-content content-type="family">Melastomataceae</named-content></kwd></kwd-group><mixed-citation publication-type="journal"><person-group><name><surname>Kriebel</surname><given-names>Ricardo</given-names></name></person-group><article-title>A Monograph of <italic><tp:taxon-name><tp:taxon-name-part taxon-name-part-type="genus">Conostegia</tp:taxon-name-part></tp:taxon-name></italic> (<tp:taxon-name><tp:taxon-name-part taxon-name-part-type="family">Melastomataceae</tp:taxon-name-part></tp:taxon-name>, <tp:taxon-name><tp:taxon-name-part taxon-name-part-type="tribe">Miconieae</tp:taxon-name-part></tp:taxon-name>)</article-title><source>PhytoKeys</source><day>20</day><month>7</month><year>2016</year><volume>2016</volume><issue>67</issue><fpage>1</fpage><lpage>326</lpage><pub-id pub-id-type="doi">10.3897/phytokeys.67.6703</pub-id></mixed-citation></tp:treatment-meta><tp:nomenclature><tp:taxon-name>
            <tp:taxon-name-part taxon-name-part-type="genus">Conostegia</tp:taxon-name-part>
            <tp:taxon-name-part taxon-name-part-type="species">henripittieri</tp:taxon-name-part>
            <object-id xmlns:xlink="http://www.w3.org/1999/xlink" content-type="ipni" xlink:type="simple">urn:lsid:ipni.org:names:77156260-1</object-id>
          </tp:taxon-name><tp:taxon-authority>Kriebel</tp:taxon-authority><tp:taxon-status xmlns:xlink="http://www.w3.org/1999/xlink" xlink:type="simple">nom. nov.</tp:taxon-status><xref ref-type="fig" rid="F167">Fig. 167</xref><!--PageBreak--><tp:nomenclature-citation-list><tp:nomenclature-citation><tp:taxon-name>
                <tp:taxon-name-part taxon-name-part-type="genus">Conostegia</tp:taxon-name-part> <tp:taxon-name-part taxon-name-part-type="species">henripittieri</tp:taxon-name-part></tp:taxon-name><comment>Kriebel.Based on: <tp:taxon-name><tp:taxon-name-part taxon-name-part-type="genus">Clidemia</tp:taxon-name-part> <tp:taxon-name-part taxon-name-part-type="species">pittieri</tp:taxon-name-part></tp:taxon-name> Gleason, Bull. Torrey Bot. Club 68: 252. 1941. Type: Panama. Chiriquí: Humid forest around Los Siguas Camp, southern slope of Cerro de la Horqueta, alt. about 1700 m, 17–19 March 1911, H. Pittier 3177 (holotype: <named-content xmlns:xlink="http://www.w3.org/1999/xlink" content-type="dwc:institutional_code" xlink:type="simple">NY</named-content>!, isotype: F!, <named-content xmlns:xlink="http://www.w3.org/1999/xlink" content-type="dwc:institutional_code" xlink:type="simple">NY</named-content>!, <named-content xmlns:xlink="http://www.w3.org/1999/xlink" content-type="dwc:institutional_code" xlink:type="simple">US</named-content>!).</comment></tp:nomenclature-citation></tp:nomenclature-citation-list></tp:nomenclature><tp:treatment-sec sec-type="description" id="SECID0EZDKO"><title>Description.</title><p>Shrubs 0.5–2.5 m tall (with one report to 8 m) with slightly tetragonal, ridged and glabrous stems; the nodal line nodal line present but inconspicuous. Leaves of a pair very unequal in size. Petiole 0.1–0.2 cm long. Leaf blades 2.5–16.1 × 2–7.8 cm, 3–5 nerved, ovate-lanceolate to oblong-ovate, the base cordate, the apex acuminate, the margin entire, glabrous on both surfaces. Inflorescence a pseudolateral laxly branched and few-flowered pseudolateral dichasium 4.7–6.5 cm long, branching above the base, accessory branches absent, the rachis glabrous, the branches slender, bracteoles 0.75–2 × 0.1–0.75 mm, elliptic to oblong or narrowly oblong-obovate, persistent and forming a low nodal collar. Pedicels 1–2 mm. Flowers 5 or 6 merous, not calyptrate, nor sepals fused in bud. Floral buds ca. 3–4 × 1.5–2 mm, hypanthium campanulate to urceolate, glabrous, calyx lobes depressed triangular to rounded-undulate, 0.6–0.75 × 0.75 mm, calyx teeth broadly triangular, 0.5 × 0.75 mm. Petals <!--PageBreak-->3–4 × 3–4 mm, pink, broadly obovate to subrotund, rounded to emarginated apically, glabrous. Stamens 10 or 12, 2.25–3 mm long, the filament 1.25–2, apparently lacking a geniculation near the apex, anthers 1 × 0.6–0.8 mm, yellow, laterally compressed, connective thickened, the pore 0.18–0.2 mm wide, terminal and somewhat dorsally inclined. Ovary 5–6 locular, inferior, apically glabrous and flat, with five or six callose thickenings around the style base. Style not seen. Berry 4–6 × 4–6 mm, purple black. Seeds 0.45–0.6 mm long, triangular in sideview, the testa angulate and smooth.</p><fig id="F167" position="float" orientation="portrait"><label>Figure 167.</label><caption><p>
          <italic><tp:taxon-name><tp:taxon-name-part taxon-name-part-type="genus">Conostegia</tp:taxon-name-part> <tp:taxon-name-part taxon-name-part-type="species">henripittieri</tp:taxon-name-part></tp:taxon-name></italic>. <bold>A</bold> Habit <bold>B</bold> Infructescence. Photos of specimen vouchered <italic>R. Kriebel and J. Burke 5757</italic>.</p></caption><graphic xmlns:xlink="http://www.w3.org/1999/xlink" xlink:href="phytokeys-067-001-g167.jpg" position="float" orientation="portrait" xlink:type="simple" id="oo_96525.jpg"/></fig></tp:treatment-sec><tp:treatment-sec sec-type="distribution" id="SECID0E5EKO"><title>Distribution</title><p>(Fig. <xref ref-type="fig" rid="F168">168</xref>). Endemic to western Panama at 1300–2000 m.</p><fig id="F168" position="float" orientation="portrait"><label>Figure 168.</label><caption><p>Distribution of <italic><tp:taxon-name><tp:taxon-name-part taxon-name-part-type="genus">Conostegia</tp:taxon-name-part> <tp:taxon-name-part taxon-name-part-type="species">henripittieri</tp:taxon-name-part></tp:taxon-name></italic>.</p></caption><graphic xmlns:xlink="http://www.w3.org/1999/xlink" xlink:href="phytokeys-067-001-g168.jpg" position="float" orientation="portrait" xlink:type="simple" id="oo_96526.jpg"/></fig><p>The epithet <italic><tp:taxon-name><tp:taxon-name-part taxon-name-part-type="species">henripittieri</tp:taxon-name-part></tp:taxon-name></italic> was chosen for this species because <italic><tp:taxon-name><tp:taxon-name-part taxon-name-part-type="species">pittieri</tp:taxon-name-part></tp:taxon-name></italic> is preempted by <italic><tp:taxon-name><tp:taxon-name-part taxon-name-part-type="genus">Conostegia</tp:taxon-name-part> <tp:taxon-name-part taxon-name-part-type="species">pittieri</tp:taxon-name-part></tp:taxon-name></italic> Cogn. ex T. Durand. <italic><tp:taxon-name><tp:taxon-name-part taxon-name-part-type="genus">Conostegia</tp:taxon-name-part> <tp:taxon-name-part taxon-name-part-type="species">henripitteri</tp:taxon-name-part></tp:taxon-name></italic> is unmistakeable because of its glabrous, subsessile, anisophyllous leaves. Although I was not able to see flowering material of this species, the isotype at F shows the evidently exserted style that is almost universal in section <italic><tp:taxon-name><tp:taxon-name-part taxon-name-part-type="section">Geniculatae</tp:taxon-name-part></tp:taxon-name></italic>.</p><!--PageBreak--></tp:treatment-sec><tp:treatment-sec sec-type="material" id="SECID0ERHKO"><title>Specimens examined.</title><p>
            <bold>PANAMA. Chiriquí</bold>: disturbed cloud forest at Monte Rey above Boquete, Croat 15658, 15693 (<named-content xmlns:xlink="http://www.w3.org/1999/xlink" content-type="dwc:institutional_code" xlink:type="simple">NY</named-content>); above Boquete near Parque Nacional Volcán Barú, along Rio Caldera in Alto Chiquero, Penneys and Olmos 1740 (<named-content xmlns:xlink="http://www.w3.org/1999/xlink" content-type="dwc:institutional_code" xlink:type="simple">FLAS</named-content>, <named-content xmlns:xlink="http://www.w3.org/1999/xlink" content-type="dwc:institutional_code" xlink:type="simple">NY</named-content>); Boquete, Finca Lérida, Quiroz 800 (<named-content xmlns:xlink="http://www.w3.org/1999/xlink" content-type="dwc:institutional_code" xlink:type="simple">NY</named-content>); Finca Lérida to Peña Blanca, Woodson and Schery 289 (<named-content xmlns:xlink="http://www.w3.org/1999/xlink" content-type="dwc:institutional_code" xlink:type="simple">NY</named-content>); Cerro Horqueta, von Hagen and von Hagen 2039 (<named-content xmlns:xlink="http://www.w3.org/1999/xlink" content-type="dwc:institutional_code" xlink:type="simple">NY</named-content>); vicinity of Bajo Mona and Quebrada Chiquero, Woodson and Schery 562 (<named-content xmlns:xlink="http://www.w3.org/1999/xlink" content-type="dwc:institutional_code" xlink:type="simple">NY</named-content>).</p></tp:treatment-sec></tp:taxon-treatment>
