# Supplementary material for: A Monograph of Conostegia (Melastomataceae, Miconieae)
Source: PhytoKeys. 2016 Jul 20;(67):1–326. doi: 10.3897/phytokeys.67.6703 (PMC4972245; doi:10.3897/phytokeys.67.6703)
Supplement: XML Treatment for Conostegia iteophylla [file phytokeys.67.6703-treatment65.xml]

<!DOCTYPE tp:taxon-treatment
  PUBLIC "-//TaxonX//DTD Taxonomic Treatment Publishing DTD v0 20100105//EN" "tax-treatment-NSO.dtd">
<tp:taxon-treatment xmlns:tp="http://www.plazi.org/taxpub"><tp:treatment-meta><kwd-group><label>Taxon classification</label><kwd><named-content content-type="kingdom">Plantae</named-content></kwd><kwd><named-content content-type="order">Myrtales</named-content></kwd><kwd><named-content content-type="family">Melastomataceae</named-content></kwd></kwd-group><mixed-citation publication-type="journal"><person-group><name><surname>Kriebel</surname><given-names>Ricardo</given-names></name></person-group><article-title>A Monograph of <italic><tp:taxon-name><tp:taxon-name-part taxon-name-part-type="genus">Conostegia</tp:taxon-name-part></tp:taxon-name></italic> (<tp:taxon-name><tp:taxon-name-part taxon-name-part-type="family">Melastomataceae</tp:taxon-name-part></tp:taxon-name>, <tp:taxon-name><tp:taxon-name-part taxon-name-part-type="tribe">Miconieae</tp:taxon-name-part></tp:taxon-name>)</article-title><source>PhytoKeys</source><day>20</day><month>7</month><year>2016</year><volume>2016</volume><issue>67</issue><fpage>1</fpage><lpage>326</lpage><pub-id pub-id-type="doi">10.3897/phytokeys.67.6703</pub-id></mixed-citation></tp:treatment-meta><tp:nomenclature><tp:taxon-name>
            <tp:taxon-name-part taxon-name-part-type="genus">Conostegia</tp:taxon-name-part>
            <tp:taxon-name-part taxon-name-part-type="species">iteophylla</tp:taxon-name-part>
            <object-id xmlns:xlink="http://www.w3.org/1999/xlink" content-type="ipni" xlink:type="simple">urn:lsid:ipni.org:names:77156262-1</object-id>
          </tp:taxon-name><tp:taxon-authority>(Almeda) Kriebel</tp:taxon-authority><tp:taxon-status xmlns:xlink="http://www.w3.org/1999/xlink" xlink:type="simple">comb. nov.</tp:taxon-status><tp:nomenclature-citation-list><tp:nomenclature-citation><tp:taxon-name>
                <tp:taxon-name-part taxon-name-part-type="genus">Conostegia</tp:taxon-name-part> <tp:taxon-name-part taxon-name-part-type="species">iteophylla</tp:taxon-name-part></tp:taxon-name><comment>(Almeda) Kriebel. Basionym: <tp:taxon-name><tp:taxon-name-part taxon-name-part-type="genus">Miconia</tp:taxon-name-part> <tp:taxon-name-part taxon-name-part-type="species">iteophylla</tp:taxon-name-part></tp:taxon-name> Almeda, Proc. Calif. Acad. Sci. 46(9): 214. 1989. Type: Panama. Coclé: along Río San Juan below its junction with Río Tife, elev. 1200 ft (366 m), 11 June 1978, B. Hammel 3393 (holotype: <named-content xmlns:xlink="http://www.w3.org/1999/xlink" content-type="dwc:institutional_code" xlink:type="simple">CAS</named-content>!, isotype: <named-content xmlns:xlink="http://www.w3.org/1999/xlink" content-type="dwc:institutional_code" xlink:type="simple">MO</named-content>!).</comment></tp:nomenclature-citation></tp:nomenclature-citation-list></tp:nomenclature><tp:treatment-sec sec-type="description" id="SECID0EYUKO"><title>Description.</title><p>Shrubs 0.4–1.5 m tall with sub quadrate to terete branches moderately covered with a brown scurfy-pulverulent indument; the nodal line nodal line present. Leaves of a pair equal to somewhat unequal in size. Petiole 2.5–1.1 cm. Leaf blade 1.7–9.5 × 0.4–1.7 cm, 3-plinerved, with the innermost pair of veins diverging from the midvein 0.2–0.7 mm above the base in opposite or sub opposite fashion, narrowly elliptic, the base acute to attenuate, the apex acuminate, the margin entire, deciduously pulverulent adaxially when young but soon becoming glabrous, the abaxial surface deciduously scurfy pulverulent on the veins. Inflorescence a terminal paniculate cyme 2–7 cm long, branching above the base, accessory branches absent, rachis brown scurfy, bracteoles 0.5–3.5 × 0.25–0.5 mm, linear-oblong to triangular, sessile and persistent, paired and fused laterally into a short nodal collar. Pedicel 1–2 mm. Flowers 5-merous, calyx in bud not calyptrate nor fused in bud, hypanthium 1–1.5 mm, campanulate, deciduously scurfy pulverulent, calyx tube 0.25 mm long, the lobes barely discernible as triangular undulations, calyx teeth subulate ca. 0.25 mm long. Petals 2–2.5 × 0.6–0.8 mm, white, elliptic oblong, their posture not observed at anthesis, glabrous and entire, narrowly rounded to acute apically. Stamens 10, 2.5–3 mm long, apparently radially arranged around the style, the filament 1.25–1.5 mm, the geniculation near the apex of the filament apparently present, white, anthers 1.25–1.5 × 0.25–0.5 mm, linear-oblong, yellow, laterally compressed, the connective thickened dorsally, the pore ca. 0.1 mm wide, dorsally inclined. Ovary 5 locular, 2/3 inferior, the apex fluted and glandular puberulent. Style 3.5–4 mm long, distance from the anther pore to the stigma ca. 1 mm, the stigma capitate, ca. 0.3 mm wide. Berry 2–4 × 3–4 mm, red turning purple black. Seeds ca. 0.5 mm long, irregularly triangular to angulate-ovoid, the testa smooth and polished on the convex face.</p></tp:treatment-sec><tp:treatment-sec sec-type="distribution" id="SECID0E4UKO"><title>Distribution.</title><p>Endemic to Panama, where it grows near moving water (fide Almeda), 200–700 m. Fig. <xref ref-type="fig" rid="F171">171</xref>.</p><fig id="F171" position="float" orientation="portrait"><label>Figure 171.</label><caption><p>Distribution of <italic><tp:taxon-name><tp:taxon-name-part taxon-name-part-type="genus">Conostegia</tp:taxon-name-part> <tp:taxon-name-part taxon-name-part-type="species">iteophylla</tp:taxon-name-part></tp:taxon-name></italic>.</p></caption><graphic xmlns:xlink="http://www.w3.org/1999/xlink" xlink:href="phytokeys-067-001-g171.jpg" position="float" orientation="portrait" xlink:type="simple" id="oo_96529.jpg"/></fig><p>When <xref ref-type="bibr" rid="B2">Almeda (1989a)</xref> described <italic><tp:taxon-name><tp:taxon-name-part taxon-name-part-type="genus">Miconia</tp:taxon-name-part> <tp:taxon-name-part taxon-name-part-type="species">iteophylla</tp:taxon-name-part></tp:taxon-name></italic> he noted the strong similarity between it and <italic><tp:taxon-name><tp:taxon-name-part taxon-name-part-type="genus">Miconia</tp:taxon-name-part> <tp:taxon-name-part taxon-name-part-type="species">ligulata</tp:taxon-name-part></tp:taxon-name></italic> (here combined to <italic><tp:taxon-name><tp:taxon-name-part taxon-name-part-type="genus">Conostegia</tp:taxon-name-part> <tp:taxon-name-part taxon-name-part-type="species">consimilis</tp:taxon-name-part></tp:taxon-name></italic>). Indeed it appears to be a narrow leaf <italic><tp:taxon-name><tp:taxon-name-part taxon-name-part-type="genus">Conostegia</tp:taxon-name-part> <tp:taxon-name-part taxon-name-part-type="species">consimilis</tp:taxon-name-part></tp:taxon-name></italic>. Unfortunately I have not been able to place <italic><tp:taxon-name><tp:taxon-name-part taxon-name-part-type="genus">Miconia</tp:taxon-name-part> <tp:taxon-name-part taxon-name-part-type="species">iteophylla</tp:taxon-name-part></tp:taxon-name></italic> <!--PageBreak-->in the molecular phylogeny and test this possible close relationship. A line drawing of this species is available in the protologue (<xref ref-type="bibr" rid="B2">Almeda 1989a</xref>). For further dicussion of the differences between <italic><tp:taxon-name><tp:taxon-name-part taxon-name-part-type="genus">Conostegia</tp:taxon-name-part> <tp:taxon-name-part taxon-name-part-type="species">iteophylla</tp:taxon-name-part></tp:taxon-name></italic> and <italic><tp:taxon-name><tp:taxon-name-part taxon-name-part-type="genus">Conostegia</tp:taxon-name-part> <tp:taxon-name-part taxon-name-part-type="species">consimilis</tp:taxon-name-part></tp:taxon-name></italic> see the discussion under the latter.</p></tp:treatment-sec><tp:treatment-sec sec-type="material" id="SECID0EQYKO"><title>Specimens examined.</title><p>
            <bold>PANAMA. Bocas del Toro</bold> (fide Almeda): upper Río San Pedro, Gordon 59Db (<named-content xmlns:xlink="http://www.w3.org/1999/xlink" content-type="dwc:institutional_code" xlink:type="simple">MO</named-content>). <bold>Coclé</bold>: trail from Caño Sucio to Cerro Tife on the Atlanti slope, Antonio 3669 (<named-content xmlns:xlink="http://www.w3.org/1999/xlink" content-type="dwc:institutional_code" xlink:type="simple">CAS</named-content>); Caribbean side of divide at El Copé, Hamilton and Davidse 2628 (<named-content xmlns:xlink="http://www.w3.org/1999/xlink" content-type="dwc:institutional_code" xlink:type="simple">CAS</named-content>).</p></tp:treatment-sec><ref-list><ref id="B2"><mixed-citation xmlns:xlink="http://www.w3.org/1999/xlink" xlink:type="simple">
          <person-group><name name-style="western"><surname>Almeda</surname><given-names>F</given-names></name></person-group> (<year>1989a</year>) <article-title>Five new berry-fruited species of tropical American <tp:taxon-name><tp:taxon-name-part taxon-name-part-type="family">Melastomataceae</tp:taxon-name-part></tp:taxon-name>.</article-title> <source>Proceedings of the California Academy of Sciences</source> <volume>46</volume>: <fpage>137</fpage>–<lpage>150</lpage>.</mixed-citation></ref></ref-list></tp:taxon-treatment>
