# Supplementary material for: A Monograph of Conostegia (Melastomataceae, Miconieae)
Source: PhytoKeys. 2016 Jul 20;(67):1–326. doi: 10.3897/phytokeys.67.6703 (PMC4972245; doi:10.3897/phytokeys.67.6703)
Supplement: XML Treatment for Conostegia oligocephala [file phytokeys.67.6703-treatment67.xml]

<!DOCTYPE tp:taxon-treatment
  PUBLIC "-//TaxonX//DTD Taxonomic Treatment Publishing DTD v0 20100105//EN" "tax-treatment-NSO.dtd">
<tp:taxon-treatment xmlns:tp="http://www.plazi.org/taxpub"><tp:treatment-meta><kwd-group><label>Taxon classification</label><kwd><named-content content-type="kingdom">Plantae</named-content></kwd><kwd><named-content content-type="order">Myrtales</named-content></kwd><kwd><named-content content-type="family">Melastomataceae</named-content></kwd></kwd-group><mixed-citation publication-type="journal"><person-group><name><surname>Kriebel</surname><given-names>Ricardo</given-names></name></person-group><article-title>A Monograph of <italic><tp:taxon-name><tp:taxon-name-part taxon-name-part-type="genus">Conostegia</tp:taxon-name-part></tp:taxon-name></italic> (<tp:taxon-name><tp:taxon-name-part taxon-name-part-type="family">Melastomataceae</tp:taxon-name-part></tp:taxon-name>, <tp:taxon-name><tp:taxon-name-part taxon-name-part-type="tribe">Miconieae</tp:taxon-name-part></tp:taxon-name>)</article-title><source>PhytoKeys</source><day>20</day><month>7</month><year>2016</year><volume>2016</volume><issue>67</issue><fpage>1</fpage><lpage>326</lpage><pub-id pub-id-type="doi">10.3897/phytokeys.67.6703</pub-id></mixed-citation></tp:treatment-meta><tp:nomenclature><tp:taxon-name>
            <tp:taxon-name-part taxon-name-part-type="genus">Conostegia</tp:taxon-name-part>
            <tp:taxon-name-part taxon-name-part-type="species">oligocephala</tp:taxon-name-part>
            <object-id xmlns:xlink="http://www.w3.org/1999/xlink" content-type="ipni" xlink:type="simple">urn:lsid:ipni.org:names:77156264-1</object-id>
          </tp:taxon-name><tp:taxon-authority>(Donn. Sm.) Kriebel</tp:taxon-authority><tp:taxon-status xmlns:xlink="http://www.w3.org/1999/xlink" xlink:type="simple">comb. nov.</tp:taxon-status><xref ref-type="fig" rid="F174">Fig. 174</xref><tp:nomenclature-citation-list><tp:nomenclature-citation><tp:taxon-name>
                <tp:taxon-name-part taxon-name-part-type="genus">Conostegia</tp:taxon-name-part> <tp:taxon-name-part taxon-name-part-type="species">oligocephala</tp:taxon-name-part></tp:taxon-name><comment>(Donn. Sm.) Kriebel. Basionym: <tp:taxon-name><tp:taxon-name-part taxon-name-part-type="genus">Miconia</tp:taxon-name-part> <tp:taxon-name-part taxon-name-part-type="species">oligocephala</tp:taxon-name-part></tp:taxon-name> Donn. Sm., Bot. Gaz. 46: 111. 1908. Lectotype (designated here): Guatemala: Alta Verapaz: Cobán, alt. 1550 m (<named-content xmlns:xlink="http://www.w3.org/1999/xlink" content-type="dwc:institutional_code" xlink:type="simple">US</named-content>), von Tuerckheim II-1781 (<named-content xmlns:xlink="http://www.w3.org/1999/xlink" content-type="dwc:institutional_code" xlink:type="simple">US</named-content>!). Additional syntype: H. von Tuerckheim 8686 (<named-content xmlns:xlink="http://www.w3.org/1999/xlink" content-type="dwc:institutional_code" xlink:type="simple">US</named-content>).</comment></tp:nomenclature-citation></tp:nomenclature-citation-list></tp:nomenclature><tp:treatment-sec sec-type="description" id="SECID0EMDLO"><title>Description.</title><p>Shrubs to small trees 2–12 m tall with somewhat flattened cauline internodes that are densely covered with a whitish and ferrugineaous stellate indumentum; the nodal line not evident from the indument. Leaves of a pair equal to unequal in length.Petioles 0.5–3 cm. Leaf blade 3.5–14.2 × 1.5–5 cm, 5-plinerved, with the innermost pair of veins diverging in from the midvein 0.5–2 cm above the base in opposite or usually alternate fashion, elliptic, the base acute to obtuse, the apex acuminate, the margin denticulate to subentire, the adaxial surface glabrous, the abaxial surface densely covered with white stellate trichomes in between the veins and white intermixed with ferrugineus trichomes on the main veins. Inflorescence a terminal panicle 3.6–8 cm long, branching at or above the base, accessory branches absent, the axes covered with stellate hairs; bracteoles 2–5 × 0.5–3 mm, elliptic to linear-oblong, persistent. Flowers sessile or subsessile, 5 merous, not calyptrate or with the sepals fused in bud and rupturing, hypanthium 2.75–3.25 × 2.5–3 mm, campanulate, covered with stellate hairs, calyx tube 0.5 mm long, calyx lobes rounded-triangular to oblong, 1.5 × 1.5–2 mm, oblong, 1–1.5 mm long. Petals 3.5–4 × 3–4.5 mm, white, obovate, spreading, glabrous the apex rounded to emarginate. Stamens 10, 5–6 mm long, radially arranged around the style, the filaments 2.5–3 mm, with a geniculation near the apex, anthers 2.5–3 mm, linear-oblong, yellow, laterally compressed, the pore ca. 0.2 mm wide, ventrally inclined. Ovary 5-locular, half inferior, densely sericeous with trichomes surrounding and overtopping the stylar scar. Style ca. 5–7 mm long, straight but somewhat bent in some specimens, vertical distance from the anther to the stigma ca. 2.5-3 mm, the stigma punctiform, ca. 0.4-0.5 mm wide. Berry 4–5 × 4–5 mm, purple black. Seeds 0.65-0.8 mm long, angulate-ovoid, the testa smooth.</p><fig id="F174" position="float" orientation="portrait"><label>Figure 174.</label><caption><p>
          <italic><tp:taxon-name><tp:taxon-name-part taxon-name-part-type="genus">Conostegia</tp:taxon-name-part> <tp:taxon-name-part taxon-name-part-type="species">oligocephala</tp:taxon-name-part></tp:taxon-name></italic>. <bold>A</bold> Branch apex showing leaf abaxial surface and infructescence <bold>B</bold> Infructescence <bold>C</bold> Close up of an infructescence showing sessile flowers subtended by bracteoles <bold>D</bold> Close up of a fruiting hypanthium <bold>E</bold> Longitudinal section of a fruiting hypanthium showing setose rim around the style scar <bold>F</bold> Close up of the ovary with the most of the hypanthium removed. Photos of specimen vouchered <italic>R. Kriebel 5575</italic>.</p></caption><graphic xmlns:xlink="http://www.w3.org/1999/xlink" xlink:href="phytokeys-067-001-g174.jpg" position="float" orientation="portrait" xlink:type="simple" id="oo_96532.jpg"/></fig></tp:treatment-sec><tp:treatment-sec sec-type="distribution" id="SECID0EWELO"><title>Distribution</title><p>(Fig. <xref ref-type="fig" rid="F175">175</xref>). Mexico and Guatemala at 1300-1950 m in elevation.</p><fig id="F175" position="float" orientation="portrait"><label>Figure 175.</label><caption><p>Distribution of <italic><tp:taxon-name><tp:taxon-name-part taxon-name-part-type="genus">Conostegia</tp:taxon-name-part> <tp:taxon-name-part taxon-name-part-type="species">oligocephala</tp:taxon-name-part></tp:taxon-name></italic>.</p></caption><graphic xmlns:xlink="http://www.w3.org/1999/xlink" xlink:href="phytokeys-067-001-g175.jpg" position="float" orientation="portrait" xlink:type="simple" id="oo_96533.jpg"/></fig><p>
            <italic><tp:taxon-name><tp:taxon-name-part taxon-name-part-type="genus">Conostegia</tp:taxon-name-part> <tp:taxon-name-part taxon-name-part-type="species">oligocephala</tp:taxon-name-part></tp:taxon-name></italic> can be recognized by its leaf abaxial surface which is obscured by whitish and ferrugineaous trichomes, sessile flowers subtended by persistent bracteoles, non calyptrate calyx, and linear calyx teeth. This species has been confused with <italic><tp:taxon-name><tp:taxon-name-part taxon-name-part-type="genus">Conostegia</tp:taxon-name-part> <tp:taxon-name-part taxon-name-part-type="species">plumosa</tp:taxon-name-part></tp:taxon-name></italic> and <italic><tp:taxon-name><tp:taxon-name-part taxon-name-part-type="genus">Conostegia</tp:taxon-name-part> <tp:taxon-name-part taxon-name-part-type="species">xalapensis</tp:taxon-name-part></tp:taxon-name></italic> but can be distinguished from them by the lack of a calyptrate calyx and presence of evident calyx teeth. It is also similar to another non-calyptrate specie, <italic><tp:taxon-name><tp:taxon-name-part taxon-name-part-type="genus">Conostegia</tp:taxon-name-part> <tp:taxon-name-part taxon-name-part-type="species">fulvostellata</tp:taxon-name-part></tp:taxon-name></italic>. See the latter species for differences between the two. The molecular phylogeny places <italic><tp:taxon-name><tp:taxon-name-part taxon-name-part-type="genus">Conostegia</tp:taxon-name-part> <tp:taxon-name-part taxon-name-part-type="species">oligocephala</tp:taxon-name-part></tp:taxon-name></italic> as sister to <italic><tp:taxon-name><tp:taxon-name-part taxon-name-part-type="genus">Conostegia</tp:taxon-name-part> <tp:taxon-name-part taxon-name-part-type="species">incurva</tp:taxon-name-part></tp:taxon-name></italic> with strong support. The two share a similar leaf indument and calyx teeth but are easy to separate based on inflorescence and flower size.</p></tp:treatment-sec><tp:treatment-sec sec-type="material" id="SECID0EVHLO"><title>Specimens examined.</title><p>
            <bold>GUATEMALA. Alta Verapaz</bold>: Intersección de camino de terracería y Quebrada Sacsae, a lo largo del río, Kriebel et al. 5575 (<named-content xmlns:xlink="http://www.w3.org/1999/xlink" content-type="dwc:institutional_code" xlink:type="simple">NY</named-content>, <named-content xmlns:xlink="http://www.w3.org/1999/xlink" content-type="dwc:institutional_code" xlink:type="simple">USCG</named-content>).</p><p>
            <bold>MEXICO. Chiapas</bold>: steep wooded slope on the bank of the Río Hondo 4 miles north of Jitotol on the road to Pueblo Nuevo Solistahuacán, Breedlove 10134 (<named-content xmlns:xlink="http://www.w3.org/1999/xlink" content-type="dwc:institutional_code" xlink:type="simple">CAS</named-content>); Lago de Monte Bello, 25 miles east of La Trinitaria, Breedlove 9712, 14981 (<named-content xmlns:xlink="http://www.w3.org/1999/xlink" content-type="dwc:institutional_code" xlink:type="simple">CAS</named-content>); 10 km north of Jitotol near Río Hondo, Breedlove and Davidse 55149 (<named-content xmlns:xlink="http://www.w3.org/1999/xlink" content-type="dwc:institutional_code" xlink:type="simple">CAS</named-content>); along Highway 195 between Ixtapa and Pichucalco 8 miles NW of Pueblo Nuevo Solistahuacán, Croat 47770 (<named-content xmlns:xlink="http://www.w3.org/1999/xlink" content-type="dwc:institutional_code" xlink:type="simple">CAS</named-content>); at Clinica Yerba Buena, 2 km northwest of Pueblo <!--PageBreak-->Nuevo Solistahuacán, Raven and Breedlove 19919 (<named-content xmlns:xlink="http://www.w3.org/1999/xlink" content-type="dwc:institutional_code" xlink:type="simple">CAS</named-content>); Colonia Kokijaz, Municipio Tila, Shilom Ton 6079 (<named-content xmlns:xlink="http://www.w3.org/1999/xlink" content-type="dwc:institutional_code" xlink:type="simple">CAS</named-content>); on the slopes below Hy. 195 in the visinity of Clinica Yerba Buena, Thorne and Latrop 41087 (<named-content xmlns:xlink="http://www.w3.org/1999/xlink" content-type="dwc:institutional_code" xlink:type="simple">CAS</named-content>).</p></tp:treatment-sec></tp:taxon-treatment>
