# Supplementary material for: A Monograph of Conostegia (Melastomataceae, Miconieae)
Source: PhytoKeys. 2016 Jul 20;(67):1–326. doi: 10.3897/phytokeys.67.6703 (PMC4972245; doi:10.3897/phytokeys.67.6703)
Supplement: XML Treatment for Conostegia osaensis [file phytokeys.67.6703-treatment69.xml]

<!DOCTYPE tp:taxon-treatment
  PUBLIC "-//TaxonX//DTD Taxonomic Treatment Publishing DTD v0 20100105//EN" "tax-treatment-NSO.dtd">
<tp:taxon-treatment xmlns:tp="http://www.plazi.org/taxpub"><tp:treatment-meta><kwd-group><label>Taxon classification</label><kwd><named-content content-type="kingdom">Plantae</named-content></kwd><kwd><named-content content-type="order">Myrtales</named-content></kwd><kwd><named-content content-type="family">Melastomataceae</named-content></kwd></kwd-group><mixed-citation publication-type="journal"><person-group><name><surname>Kriebel</surname><given-names>Ricardo</given-names></name></person-group><article-title>A Monograph of <italic><tp:taxon-name><tp:taxon-name-part taxon-name-part-type="genus">Conostegia</tp:taxon-name-part></tp:taxon-name></italic> (<tp:taxon-name><tp:taxon-name-part taxon-name-part-type="family">Melastomataceae</tp:taxon-name-part></tp:taxon-name>, <tp:taxon-name><tp:taxon-name-part taxon-name-part-type="tribe">Miconieae</tp:taxon-name-part></tp:taxon-name>)</article-title><source>PhytoKeys</source><day>20</day><month>7</month><year>2016</year><volume>2016</volume><issue>67</issue><fpage>1</fpage><lpage>326</lpage><pub-id pub-id-type="doi">10.3897/phytokeys.67.6703</pub-id></mixed-citation></tp:treatment-meta><tp:nomenclature><tp:taxon-name>
            <tp:taxon-name-part taxon-name-part-type="genus">Conostegia</tp:taxon-name-part>
            <tp:taxon-name-part taxon-name-part-type="species">osaensis</tp:taxon-name-part>
            <object-id xmlns:xlink="http://www.w3.org/1999/xlink" content-type="ipni" xlink:type="simple">urn:lsid:ipni.org:names:77156266-1</object-id>
          </tp:taxon-name><tp:taxon-authority>(Aguilar, Kriebel &amp; Almeda) Kriebel</tp:taxon-authority><tp:taxon-status xmlns:xlink="http://www.w3.org/1999/xlink" xlink:type="simple">comb. nov.</tp:taxon-status><xref ref-type="fig" rid="F178">Fig. 178</xref><tp:nomenclature-citation-list><tp:nomenclature-citation><tp:taxon-name>
                <tp:taxon-name-part taxon-name-part-type="genus">Conostegia</tp:taxon-name-part> <tp:taxon-name-part taxon-name-part-type="species">osaensis</tp:taxon-name-part></tp:taxon-name><comment>(Aguilar, Kriebel &amp; Almeda) Kriebel. Basionym: <tp:taxon-name><tp:taxon-name-part taxon-name-part-type="genus">Miconia</tp:taxon-name-part> <tp:taxon-name-part taxon-name-part-type="species">osaensis</tp:taxon-name-part></tp:taxon-name> Aguilar, Kriebel and Almeda, Proc. Calif. Acad. Sci. Series 4, 59(10): 490, f. 1A–J, 2A–D. 2008. Type: Costa Rica. Puntarenas: Cantón de Osa, Reserva Forestal Golfo Dulce, entrada a Chocuaco, por la casa de Moncho, 200–350 m, 28 May 1997, R. Aguilar 5145 (holotype: <named-content xmlns:xlink="http://www.w3.org/1999/xlink" content-type="dwc:institutional_code" xlink:type="simple">INB</named-content>!; isotypes: <named-content xmlns:xlink="http://www.w3.org/1999/xlink" content-type="dwc:institutional_code" xlink:type="simple">CAS</named-content>!, <named-content xmlns:xlink="http://www.w3.org/1999/xlink" content-type="dwc:institutional_code" xlink:type="simple">CR</named-content>!, <named-content xmlns:xlink="http://www.w3.org/1999/xlink" content-type="dwc:institutional_code" xlink:type="simple">MO</named-content>!, <named-content xmlns:xlink="http://www.w3.org/1999/xlink" content-type="dwc:institutional_code" xlink:type="simple">USJ</named-content>).</comment></tp:nomenclature-citation></tp:nomenclature-citation-list></tp:nomenclature><tp:treatment-sec sec-type="description" id="SECID0EBZLO"><title>Description.</title><p>Trees 9–25 m tall with the uppermost flattened and two sided branchlets completely covered with a stellulate-lepidote indumenta; the nodal line present. Leaves of a pair equal to subequal in size. Petioles 1.5–4.5 cm long. Leaf blades 7.5–21 × 3–7 cm, 5-plinerved, with the innermost pair of primary veins diverging ca. 0.5–1.5 cm above the blade base in opposite, alternate or subalternate fashion, elliptic to elliptic-oblong or slightly elliptic-lanceolate, the base acute, the apex acute to acuminate, the margin entire to inconspicuously crenulate-denticulate, the adaxial surface glabrous and inconspicuously glandular puncticulate, the abaxial surface completely covered by peltate scales. Inflorescence a terminal panicle 10.8–15 cm long branching above the base, accessory branches present, reddish stellulate-lepidote indument throughout; bracts and bracteoles 1–1.5 × 0.25–0.5 mm, triangular, persistent. Pedicels 0.25–0.5 mm. Flowers 5-merous, calyx calyptrate, flower buds 3–4.5 × 2–2.75 mm, elliptic-ovate, calyx teeth, the base rounded, the apex acute, not constricted, the hypanthial and calyptrate portions differentiated in texture, color and indument different, the calyptra being white or translucent, very thin and more sparsely pubescent than the hypanthium, the latter campanulate to urceolate, 2.5–3 × 2.25–2.75 mm, densely covered with peltate scales that grade into stellate hairs, the torus also beset with scales. Petals 5–8 × 3–6 mm, white, obtriangular, spreading at anthesis, emarginate at the apex, glabrous. Stamens 10, Stamens ca. 5–8 mm long, androecium slightly bilaterally symmetric, the filaments 2.5–4.5 mm, white, 3.25–3.75 × 1–1.5 m, oblong, yellow, laterally compressed, the connective dorsally thickened, the pore ca. 0.2 mm wide, slightly ventrally inclined. Ovary 5-locular, inferior, apically glabrous and slightly ribbed, forming a low collar around the style base, with pronounced elevated lines. Style ca. 5 mm long, straight and abruptly curved near the apex, vertical distance from the anther to the stigma ca. 0–0.5 mm, stigma punctiform to truncate, ca. 0.8 mm wide. Berry ca. 6 × 6 mm, purple black. Seeds 1.3–1.9 mm long, broadly pyramidate, rounded to bluntly angled on the convex face, the testa smooth.</p><fig id="F178" position="float" orientation="portrait"><label>Figure 178.</label><caption><p>
          <italic><tp:taxon-name><tp:taxon-name-part taxon-name-part-type="genus">Conostegia</tp:taxon-name-part> <tp:taxon-name-part taxon-name-part-type="species">osaensis</tp:taxon-name-part></tp:taxon-name></italic>. <bold>A</bold> Habit and detail of leaf abaxial surface <bold>B</bold> Flowering branch <bold>C</bold> Close up of the flower <bold>D</bold> Infructescence. Photographs taken Reinaldo Aguilar and vouchered <italic>R. Aguilar 10200</italic>.</p></caption><graphic xmlns:xlink="http://www.w3.org/1999/xlink" xlink:href="phytokeys-067-001-g178.jpg" position="float" orientation="portrait" xlink:type="simple" id="oo_96536.jpg"/></fig></tp:treatment-sec><tp:treatment-sec sec-type="distribution" id="SECID0EH1LO"><title>Distribution</title><p>(Fig. <xref ref-type="fig" rid="F179">179</xref>). Endemic to the Osa Peninsula in southern Costa Rica, 40–200 m in elevation.</p><fig id="F179" position="float" orientation="portrait"><label>Figure 179.</label><caption><p>Distribution of <italic><tp:taxon-name><tp:taxon-name-part taxon-name-part-type="genus">Conostegia</tp:taxon-name-part> <tp:taxon-name-part taxon-name-part-type="species">osaensis</tp:taxon-name-part></tp:taxon-name></italic>.</p></caption><graphic xmlns:xlink="http://www.w3.org/1999/xlink" xlink:href="phytokeys-067-001-g179.jpg" position="float" orientation="portrait" xlink:type="simple" id="oo_96537.jpg"/></fig><p>
            <italic><tp:taxon-name><tp:taxon-name-part taxon-name-part-type="genus">Conostegia</tp:taxon-name-part> <tp:taxon-name-part taxon-name-part-type="species">osaensis</tp:taxon-name-part></tp:taxon-name></italic> is endemic to the Osa Peninsula of Costa Rica and quite distinctive as it tends to be a large tree up to about 25 m tall. In addition, the leaf abaxial surface is covered with a stellate lepidote indument and the flowers are calyptrate, not pleiostemonous, and have a short style. In the molecular phylogeny <italic><tp:taxon-name><tp:taxon-name-part taxon-name-part-type="genus">Conostegia</tp:taxon-name-part> <tp:taxon-name-part taxon-name-part-type="species">osaensis</tp:taxon-name-part></tp:taxon-name></italic> falls sister to the clade comprised of <italic><tp:taxon-name><tp:taxon-name-part taxon-name-part-type="genus">Conostegia</tp:taxon-name-part> <tp:taxon-name-part taxon-name-part-type="species">plumosa</tp:taxon-name-part></tp:taxon-name></italic>, <italic><tp:taxon-name><tp:taxon-name-part taxon-name-part-type="genus">Conostegia</tp:taxon-name-part> <tp:taxon-name-part taxon-name-part-type="species">speciosa</tp:taxon-name-part></tp:taxon-name></italic>, <italic><tp:taxon-name><tp:taxon-name-part taxon-name-part-type="genus">Conostegia</tp:taxon-name-part> <tp:taxon-name-part taxon-name-part-type="species">subcrustulata</tp:taxon-name-part></tp:taxon-name></italic>, and <italic><tp:taxon-name><tp:taxon-name-part taxon-name-part-type="genus">Conostegia</tp:taxon-name-part> <tp:taxon-name-part taxon-name-part-type="species">xalapensis</tp:taxon-name-part></tp:taxon-name></italic>. With these taxa <italic><tp:taxon-name><tp:taxon-name-part taxon-name-part-type="genus">Conostegia</tp:taxon-name-part> <tp:taxon-name-part taxon-name-part-type="species">osaensis</tp:taxon-name-part></tp:taxon-name></italic> shares the calyptrate calyx and the short style. <italic><tp:taxon-name><tp:taxon-name-part taxon-name-part-type="genus">Conostegia</tp:taxon-name-part> <tp:taxon-name-part taxon-name-part-type="species">osaensis</tp:taxon-name-part></tp:taxon-name></italic> has the largest seeds of any species in <italic><tp:taxon-name><tp:taxon-name-part taxon-name-part-type="genus">Conostegia</tp:taxon-name-part></tp:taxon-name></italic>.</p></tp:treatment-sec><tp:treatment-sec sec-type="material" id="SECID0EB5LO"><title>Specimens examined.</title><p>
            <bold>COSTA RICA. Puntarenas</bold>: Rincón, cerca de Banegas, 1 km al este del centro del pueblo de Banegas, Estación Biológica Los Charcos, sendero Dendrobates, Aguilar 10200, 10228 (<named-content xmlns:xlink="http://www.w3.org/1999/xlink" content-type="dwc:institutional_code" xlink:type="simple">INB</named-content>); Mogos, Bahía Chal, entrada a Chocuaco a 35 km de Chacarita, finca de Carlos Rojas, Aguilar 6208 (<named-content xmlns:xlink="http://www.w3.org/1999/xlink" content-type="dwc:institutional_code" xlink:type="simple">INB</named-content>).</p><!--PageBreak--></tp:treatment-sec></tp:taxon-treatment>
