# Supplementary material for: A Monograph of Conostegia (Melastomataceae, Miconieae)
Source: PhytoKeys. 2016 Jul 20;(67):1–326. doi: 10.3897/phytokeys.67.6703 (PMC4972245; doi:10.3897/phytokeys.67.6703)
Supplement: XML Treatment for Conostegia peltata [file phytokeys.67.6703-treatment71.xml]

<!DOCTYPE tp:taxon-treatment
  PUBLIC "-//TaxonX//DTD Taxonomic Treatment Publishing DTD v0 20100105//EN" "tax-treatment-NSO.dtd">
<tp:taxon-treatment xmlns:tp="http://www.plazi.org/taxpub"><tp:treatment-meta><kwd-group><label>Taxon classification</label><kwd><named-content content-type="kingdom">Plantae</named-content></kwd><kwd><named-content content-type="order">Myrtales</named-content></kwd><kwd><named-content content-type="family">Melastomataceae</named-content></kwd></kwd-group><mixed-citation publication-type="journal"><person-group><name><surname>Kriebel</surname><given-names>Ricardo</given-names></name></person-group><article-title>A Monograph of <italic><tp:taxon-name><tp:taxon-name-part taxon-name-part-type="genus">Conostegia</tp:taxon-name-part></tp:taxon-name></italic> (<tp:taxon-name><tp:taxon-name-part taxon-name-part-type="family">Melastomataceae</tp:taxon-name-part></tp:taxon-name>, <tp:taxon-name><tp:taxon-name-part taxon-name-part-type="tribe">Miconieae</tp:taxon-name-part></tp:taxon-name>)</article-title><source>PhytoKeys</source><day>20</day><month>7</month><year>2016</year><volume>2016</volume><issue>67</issue><fpage>1</fpage><lpage>326</lpage><pub-id pub-id-type="doi">10.3897/phytokeys.67.6703</pub-id></mixed-citation></tp:treatment-meta><tp:nomenclature><tp:taxon-name>
            <tp:taxon-name-part taxon-name-part-type="genus">Conostegia</tp:taxon-name-part>
            <tp:taxon-name-part taxon-name-part-type="species">peltata</tp:taxon-name-part>
            <object-id xmlns:xlink="http://www.w3.org/1999/xlink" content-type="ipni" xlink:type="simple">urn:lsid:ipni.org:names:77156268-1</object-id>
          </tp:taxon-name><tp:taxon-authority>(Almeda) Kriebel</tp:taxon-authority><tp:taxon-status xmlns:xlink="http://www.w3.org/1999/xlink" xlink:type="simple">comb. nov.</tp:taxon-status><xref ref-type="fig" rid="F182">Fig. 182</xref><tp:nomenclature-citation-list><tp:nomenclature-citation><tp:taxon-name>
                <tp:taxon-name-part taxon-name-part-type="genus">Conostegia</tp:taxon-name-part> <tp:taxon-name-part taxon-name-part-type="species">peltata</tp:taxon-name-part></tp:taxon-name><comment>(Almeda) Kriebel. Basionym: <tp:taxon-name><tp:taxon-name-part taxon-name-part-type="genus">Miconia</tp:taxon-name-part> <tp:taxon-name-part taxon-name-part-type="species">peltata</tp:taxon-name-part></tp:taxon-name> Almeda, Proc. Calif. Acad. Sci. Series 4, 46(9): 217, f. 4. 1989. Type: Panama. Panamá: near Cerro Jefe, along road towards Alto Pacora, forested slopes, ca. 850 m, ca. <named-content xmlns:xlink="http://www.w3.org/1999/xlink" content-type="dwc:verbatimCoordinates" xlink:type="simple"><named-content content-type="geo-json" specific-use="{&#34;type&#34;:&#34;Point&#34;,&#34;coordinates&#34;:[-79.5,82.240083]}" id="NCID0ECMMO" xlink:type="simple">915'N, 7930'W</named-content></named-content>, 27 December 1985, <italic>G. McPherson 7882</italic> (holotype <named-content xmlns:xlink="http://www.w3.org/1999/xlink" content-type="dwc:institutional_code" xlink:type="simple">CAS</named-content>!, isotype <named-content xmlns:xlink="http://www.w3.org/1999/xlink" content-type="dwc:institutional_code" xlink:type="simple">MEXU</named-content>!, <named-content xmlns:xlink="http://www.w3.org/1999/xlink" content-type="dwc:institutional_code" xlink:type="simple">MO</named-content>!, <named-content xmlns:xlink="http://www.w3.org/1999/xlink" content-type="dwc:institutional_code" xlink:type="simple">PMA</named-content>!, <named-content xmlns:xlink="http://www.w3.org/1999/xlink" content-type="dwc:institutional_code" xlink:type="simple">US</named-content>!).</comment></tp:nomenclature-citation></tp:nomenclature-citation-list></tp:nomenclature><tp:treatment-sec sec-type="description" id="SECID0EGNMO"><title>Description.</title><p>Small trees 3–6 m tall with compressed branches when young that are covered with reddish pinoid hairs; the nodal line absent or obscured by indument. Leaves of a pair somewhat unequal to very unequal in size. Petiole 1–3.5 cm. Leaf blade 5–15 × 2.5–8.5 cm, 5–7 nerved, elliptic-ovate to ovate, the base peltate, the apex acuminate, margin inconspicuously undulate-denticulate to entire, the adaxial surface glabrous, the abaxial surface sparingly beset with spreading pinoid hairs and an inconspicuous appressed glandular puberulence mostly on the veins. Inflorescence a terminal multi flowered paniculiform dichasium 2–4 cm long, branching at the base, accessory branches absent, the rachis reddish covered with reddish pinoid hairs; bracteoles 0.25–0.5 × 0.25 mm, subulate, persistent. Pedicels ca. 1 mm long. Flowers 5-mer<!--PageBreak-->ous, neither calyptrate nor fused in bud, flower buds 1.9–2.15 × 1.25–1.5 mm, the hypanthium 1.5–2 × 1.5–2 mm, campanulate to subglobose, moderately to sparsely covered with stipitate-stellate or short reddish pinoid hairs, calyx tube ca. 0.25 mm long, calyx lobes triangular, 0.25 mm long, calyx teeth triangular, 0.25 mm long, the torus puberulent. Petals 2.5–3 × 1–1.25 mm, reddish-pink, oblong-elliptic, glabrous, spreading at anthesis, apically rounded almost acute. Stamens 10, 2.5–3 mm long, radially arranged around the style, the filaments 1.5–2 mm, with a geniculation near the apex, white, anthers 1–1.5 × 0.25–5 mm, oblong, pale yellow, slightly laterally compressed, the pore ca. 0.15 mm wide, somewhat dorsally inclined. Ovary 5 locular, 2/3 inferior, the apex fluted and sparingly glandular puberulent. Style 4.25–4.75 mm, curving downward gradually, vertical distance from the anther to the stigma 1.25–1.75 mm, horizontal distance a 1.5 mm, the stigma truncate, ca. 0.3 mm wide. Berry 3–4 × 3–4 mm, purple black. Seeds ca. 0.5 mm long, irregularly angulate pyramidate, smooth with polished angles on the convex face.</p><fig id="F182" position="float" orientation="portrait"><label>Figure 182.</label><caption><p>
          <italic><tp:taxon-name><tp:taxon-name-part taxon-name-part-type="genus">Conostegia</tp:taxon-name-part> <tp:taxon-name-part taxon-name-part-type="species">peltata</tp:taxon-name-part></tp:taxon-name></italic>. <bold>A</bold> Branch <bold>B</bold> Leaf adaxial surface (notice peltate leaf base) <bold>C</bold> Inflorescence <bold>D</bold> Close up of the inflorescence <bold>E</bold> Flower bud <bold>F</bold> Longitudinal section of flower bud <bold>G</bold> Flower at anthesis <bold>H</bold> Petal <bold>I</bold> Stamen. Photos of specimen vouchered <italic>R.Kriebel and J. Burke 5658</italic>.</p></caption><graphic xmlns:xlink="http://www.w3.org/1999/xlink" xlink:href="phytokeys-067-001-g182.jpg" position="float" orientation="portrait" xlink:type="simple" id="oo_96540.jpg"/></fig></tp:treatment-sec><tp:treatment-sec sec-type="distribution" id="SECID0EZOMO"><title>Distribution</title><p>(Fig. <xref ref-type="fig" rid="F183">183</xref>). Endemic to Cerro Jefe in Panama, 850–1000 m in elevation.</p><fig id="F183" position="float" orientation="portrait"><label>Figure 183.</label><caption><p>Distribution of <italic><tp:taxon-name><tp:taxon-name-part taxon-name-part-type="genus">Conostegia</tp:taxon-name-part> <tp:taxon-name-part taxon-name-part-type="species">peltata</tp:taxon-name-part></tp:taxon-name></italic>.</p></caption><graphic xmlns:xlink="http://www.w3.org/1999/xlink" xlink:href="phytokeys-067-001-g183.jpg" position="float" orientation="portrait" xlink:type="simple" id="oo_96541.jpg"/></fig><!--PageBreak--><p>
            <italic><tp:taxon-name><tp:taxon-name-part taxon-name-part-type="genus">Conostegia</tp:taxon-name-part> <tp:taxon-name-part taxon-name-part-type="species">peltata</tp:taxon-name-part></tp:taxon-name></italic> is a Cerro Jefe endemic quite distinctive because of its peltate leaves. It is closely related to another Cerro Jefe endemic, <italic><tp:taxon-name><tp:taxon-name-part taxon-name-part-type="genus">Conostegia</tp:taxon-name-part> <tp:taxon-name-part taxon-name-part-type="species">jefensis</tp:taxon-name-part></tp:taxon-name></italic>, as well as to <italic><tp:taxon-name><tp:taxon-name-part taxon-name-part-type="genus">Conostegia</tp:taxon-name-part> <tp:taxon-name-part taxon-name-part-type="species">consimilis</tp:taxon-name-part></tp:taxon-name></italic> and <italic><tp:taxon-name><tp:taxon-name-part taxon-name-part-type="genus">Conostegia</tp:taxon-name-part> <tp:taxon-name-part taxon-name-part-type="species">trichosantha</tp:taxon-name-part></tp:taxon-name></italic> and shares the mostly linear-oblong petals with these species. With these particular petals, this clade is convergent with other taxa in section <italic><tp:taxon-name><tp:taxon-name-part taxon-name-part-type="section">Geniculatae</tp:taxon-name-part></tp:taxon-name></italic> like <italic><tp:taxon-name><tp:taxon-name-part taxon-name-part-type="genus">Conostegia</tp:taxon-name-part> <tp:taxon-name-part taxon-name-part-type="species">friedmaniorum</tp:taxon-name-part></tp:taxon-name></italic>.</p></tp:treatment-sec><tp:treatment-sec sec-type="material" id="SECID0EWRMO"><title>Specimens examined.</title><p>
            <bold>PANAMA. Panamá</bold>: Cerro Jefe, Aranda 185 (<named-content xmlns:xlink="http://www.w3.org/1999/xlink" content-type="dwc:institutional_code" xlink:type="simple">CAS</named-content>); P. N. Chagres, Cerro Jefe, subiendo por calle principal hacia la cima, Kriebel and Burke 5658 (<named-content xmlns:xlink="http://www.w3.org/1999/xlink" content-type="dwc:institutional_code" xlink:type="simple">NY</named-content>, <named-content xmlns:xlink="http://www.w3.org/1999/xlink" content-type="dwc:institutional_code" xlink:type="simple">PMA</named-content>); Near Cerro Jefe along road towards Alto Pacora, McPherson 7882 (<named-content xmlns:xlink="http://www.w3.org/1999/xlink" content-type="dwc:institutional_code" xlink:type="simple">CAS</named-content>).</p></tp:treatment-sec></tp:taxon-treatment>
