# Supplementary material for: A Monograph of Conostegia (Melastomataceae, Miconieae)
Source: PhytoKeys. 2016 Jul 20;(67):1–326. doi: 10.3897/phytokeys.67.6703 (PMC4972245; doi:10.3897/phytokeys.67.6703)
Supplement: XML Treatment for Conostegia plumosa [file phytokeys.67.6703-treatment73.xml]

<!DOCTYPE tp:taxon-treatment
  PUBLIC "-//TaxonX//DTD Taxonomic Treatment Publishing DTD v0 20100105//EN" "tax-treatment-NSO.dtd">
<tp:taxon-treatment xmlns:tp="http://www.plazi.org/taxpub"><tp:treatment-meta><kwd-group><label>Taxon classification</label><kwd><named-content content-type="kingdom">Plantae</named-content></kwd><kwd><named-content content-type="order">Myrtales</named-content></kwd><kwd><named-content content-type="family">Melastomataceae</named-content></kwd></kwd-group><mixed-citation publication-type="journal"><person-group><name><surname>Kriebel</surname><given-names>Ricardo</given-names></name></person-group><article-title>A Monograph of <italic><tp:taxon-name><tp:taxon-name-part taxon-name-part-type="genus">Conostegia</tp:taxon-name-part></tp:taxon-name></italic> (<tp:taxon-name><tp:taxon-name-part taxon-name-part-type="family">Melastomataceae</tp:taxon-name-part></tp:taxon-name>, <tp:taxon-name><tp:taxon-name-part taxon-name-part-type="tribe">Miconieae</tp:taxon-name-part></tp:taxon-name>)</article-title><source>PhytoKeys</source><day>20</day><month>7</month><year>2016</year><volume>2016</volume><issue>67</issue><fpage>1</fpage><lpage>326</lpage><pub-id pub-id-type="doi">10.3897/phytokeys.67.6703</pub-id></mixed-citation></tp:treatment-meta><tp:nomenclature><tp:taxon-name>
            <tp:taxon-name-part taxon-name-part-type="genus">Conostegia</tp:taxon-name-part>
            <tp:taxon-name-part taxon-name-part-type="species">plumosa</tp:taxon-name-part>
          </tp:taxon-name><tp:taxon-authority>L.O. Williams, Fieldiana</tp:taxon-authority><tp:nomenclature-citation-list><tp:nomenclature-citation><tp:taxon-name>
                <tp:taxon-name-part taxon-name-part-type="genus">Conostegia</tp:taxon-name-part> <tp:taxon-name-part taxon-name-part-type="species">plumosa</tp:taxon-name-part></tp:taxon-name><comment>L.O. Williams, Fieldiana, Bot. 29: 562. 1963. Type: British Honduras [= Belize]. Middlesex: 200 ft elev, 10 July, 1929, W. Schipp 232 (holotype: F!, isotypes: A, <named-content xmlns:xlink="http://www.w3.org/1999/xlink" content-type="dwc:institutional_code" xlink:type="simple">CAS</named-content>!, <named-content xmlns:xlink="http://www.w3.org/1999/xlink" content-type="dwc:institutional_code" xlink:type="simple">GH</named-content>, <named-content xmlns:xlink="http://www.w3.org/1999/xlink" content-type="dwc:institutional_code" xlink:type="simple">MO</named-content>!, <named-content xmlns:xlink="http://www.w3.org/1999/xlink" content-type="dwc:institutional_code" xlink:type="simple">US</named-content>!).</comment></tp:nomenclature-citation></tp:nomenclature-citation-list></tp:nomenclature><tp:treatment-sec sec-type="description" id="SECID0ET4MO"><title>Description.</title><p>Trees 2.7–15 m tall with flattened branches which soon become terete and are covered with stellate and dendritic hairs in younger parts; the nodal line inconspicuous. Leaves of a pair equal to somewhat unequal in length. Petiole 0.9–4.5 cm. Leaf blade 6–21 × 2–6 cm, 3–5 plinerved, with innermost pair of veins diverging from the midvein above the base in opposite or alternate fashion, elliptic to elliptic ovate, the base acute to attenuate, the apex acute to acuminate, the margin serrulate, the adaxial surface stellate pubescent when young and glabrous with age, the abaxial surface tan to white color from the stellate and plumose hairs. Inflorescence a terminal panicle 3.3–12 cm long, the rachis covered with stellate and plumose hairs, linear, the bracteoles 2–8 mm long, deciduous. Pedicel absent or to 0.5 mm. Flowers 6 merous, calyptrate. Floral buds 4–6 × 2.4–3.25 mm, ovoid, the base rounded, the apex obtuse, slightly constricted in the middle, with six linear appendages ca. 2.5 mm long appressed to the top of the calyptra. Hypanthium 2.5–3 × 3–3.25 mm, with stellate and plumose hairs. Petals 4–6 × 1.5–2 mm, white, spathulate, spreading, glabrous. Stamens 12(-13), 4.25–5.5 mm long, the filament 2–2.5 mm long, white, the anthers 2.25–2.75 × 0.5–0.75 mm, linear-oblong and somewhat recirved, yellow, the pore 0.1–0.2 mm in diameter, subterminal. Ovary 6 locular, inferior, the apex glabrous and forming an irregular collar around the style. Style 3.5–6 mm, apparently straight, distance between the anthers and stigma ca. 0–1 mm, stigma truncate, 0.35–0.65 mm wide. Berry 5–6 × 5–6 mm, purple-black. Seeds 0.65–1.2 mm, obliquely pyramidal, the testa angulate and smooth.</p></tp:treatment-sec><tp:treatment-sec sec-type="distribution" id="SECID0EY4MO"><title>Distribution</title><p>(Fig. <xref ref-type="fig" rid="F185">185</xref>). Belize, Guatemala, Honduras and in Chiapas in Mexico, at 50–1000 m in elevation.</p><fig id="F185" position="float" orientation="portrait"><label>Figure 185.</label><caption><p>Distribution of <italic><tp:taxon-name><tp:taxon-name-part taxon-name-part-type="genus">Conostegia</tp:taxon-name-part> <tp:taxon-name-part taxon-name-part-type="species">plumosa</tp:taxon-name-part></tp:taxon-name></italic>.</p></caption><graphic xmlns:xlink="http://www.w3.org/1999/xlink" xlink:href="phytokeys-067-001-g185.jpg" position="float" orientation="portrait" xlink:type="simple" id="oo_96543.jpg"/></fig><p>
            <italic><tp:taxon-name><tp:taxon-name-part taxon-name-part-type="genus">Conostegia</tp:taxon-name-part> <tp:taxon-name-part taxon-name-part-type="species">plumosa</tp:taxon-name-part></tp:taxon-name></italic> is a rare species and one of the few in the genus to have the abaxial leaf surface tan colored from the dense indument covering it. This characteristic leaf underside is shared with <italic><tp:taxon-name><tp:taxon-name-part taxon-name-part-type="genus">Conostegia</tp:taxon-name-part> <tp:taxon-name-part taxon-name-part-type="species">dissitinervia</tp:taxon-name-part></tp:taxon-name></italic>, <italic><tp:taxon-name><tp:taxon-name-part taxon-name-part-type="genus">Conostegia</tp:taxon-name-part> <tp:taxon-name-part taxon-name-part-type="species">centrosperma</tp:taxon-name-part></tp:taxon-name></italic>, <italic><tp:taxon-name><tp:taxon-name-part taxon-name-part-type="genus">Conostegia</tp:taxon-name-part> <tp:taxon-name-part taxon-name-part-type="species">incurva</tp:taxon-name-part></tp:taxon-name></italic>, <italic><tp:taxon-name><tp:taxon-name-part taxon-name-part-type="genus">Conostegia</tp:taxon-name-part> <tp:taxon-name-part taxon-name-part-type="species">oligocephala</tp:taxon-name-part></tp:taxon-name></italic> and <italic><tp:taxon-name><tp:taxon-name-part taxon-name-part-type="genus">Conostegia</tp:taxon-name-part> <tp:taxon-name-part taxon-name-part-type="species">xalapensis</tp:taxon-name-part></tp:taxon-name></italic>. In particular, <italic><tp:taxon-name><tp:taxon-name-part taxon-name-part-type="genus">Conostegia</tp:taxon-name-part> <tp:taxon-name-part taxon-name-part-type="species">plumosa</tp:taxon-name-part></tp:taxon-name></italic> has been confused with <italic><tp:taxon-name><tp:taxon-name-part taxon-name-part-type="genus">Conostegia</tp:taxon-name-part> <tp:taxon-name-part taxon-name-part-type="species">oligocephala</tp:taxon-name-part></tp:taxon-name></italic> and <italic><tp:taxon-name><tp:taxon-name-part taxon-name-part-type="genus">Conostegia</tp:taxon-name-part> <tp:taxon-name-part taxon-name-part-type="species">xalapensis</tp:taxon-name-part></tp:taxon-name></italic>, both of which occur in the same general area of northern Central America. The other species mentioned are endemic to southern Central America. <!--PageBreak--><italic><tp:taxon-name><tp:taxon-name-part taxon-name-part-type="genus">Conostegia</tp:taxon-name-part> <tp:taxon-name-part taxon-name-part-type="species">plumosa</tp:taxon-name-part></tp:taxon-name></italic> shares the calyptrate calyx and short style with <italic><tp:taxon-name><tp:taxon-name-part taxon-name-part-type="genus">Conostegia</tp:taxon-name-part> <tp:taxon-name-part taxon-name-part-type="species">xalapensis</tp:taxon-name-part></tp:taxon-name></italic> but not with <italic><tp:taxon-name><tp:taxon-name-part taxon-name-part-type="genus">Conostegia</tp:taxon-name-part> <tp:taxon-name-part taxon-name-part-type="species">oligocephala</tp:taxon-name-part></tp:taxon-name></italic> which lacks the calyptrate calyx and has an exserted style. <italic><tp:taxon-name><tp:taxon-name-part taxon-name-part-type="genus">Conostegia</tp:taxon-name-part> <tp:taxon-name-part taxon-name-part-type="species">plumosa</tp:taxon-name-part></tp:taxon-name></italic> can be distinguished from <italic><tp:taxon-name><tp:taxon-name-part taxon-name-part-type="genus">Conostegia</tp:taxon-name-part> <tp:taxon-name-part taxon-name-part-type="species">xalapensis</tp:taxon-name-part></tp:taxon-name></italic> on the basis of its evident calyptra appendices which are absent in <italic><tp:taxon-name><tp:taxon-name-part taxon-name-part-type="genus">Conostegia</tp:taxon-name-part> <tp:taxon-name-part taxon-name-part-type="species">xalapensis</tp:taxon-name-part></tp:taxon-name></italic>.</p></tp:treatment-sec><tp:treatment-sec sec-type="material" id="SECID0ESDNO"><title>Specimens examined.</title><p>
            <bold>MEXICO</bold> (fide Schnell). <bold>Chiapas</bold>: km 33 S of SE on the road to Mal Paso, near Tabasco border, Roe et al. 1371 (<named-content xmlns:xlink="http://www.w3.org/1999/xlink" content-type="dwc:institutional_code" xlink:type="simple">US</named-content>).</p><p>
            <bold>BELIZE. Cayo</bold>: Road to Caracol at Guacamallo Bridge, Balick 3104 (<named-content xmlns:xlink="http://www.w3.org/1999/xlink" content-type="dwc:institutional_code" xlink:type="simple">NY</named-content>); along Hummingbird Highway at mile 28.5, Dwyer 11208 (<named-content xmlns:xlink="http://www.w3.org/1999/xlink" content-type="dwc:institutional_code" xlink:type="simple">MO</named-content>, <named-content xmlns:xlink="http://www.w3.org/1999/xlink" content-type="dwc:institutional_code" xlink:type="simple">NY</named-content>); Humming Bird Highway, Gentle 8388 (<named-content xmlns:xlink="http://www.w3.org/1999/xlink" content-type="dwc:institutional_code" xlink:type="simple">NY</named-content>); Mountain Pine Ridge, San Agustin, Lundell 6608, 6770 (<named-content xmlns:xlink="http://www.w3.org/1999/xlink" content-type="dwc:institutional_code" xlink:type="simple">NY</named-content>). <bold>Stann Creek</bold>: beyond Middlesex, Gentle 2758 (<named-content xmlns:xlink="http://www.w3.org/1999/xlink" content-type="dwc:institutional_code" xlink:type="simple">NY</named-content>); 17 miles section Stann Creek Valley, Gentle 9258 (<named-content xmlns:xlink="http://www.w3.org/1999/xlink" content-type="dwc:institutional_code" xlink:type="simple">NY</named-content>).</p><p>
            <bold>GUATEMALA. Izabal</bold>: slopes WNW of (above) El Estor, along margin of open pit nickel mine, Stevens and Martinez 25247 (<named-content xmlns:xlink="http://www.w3.org/1999/xlink" content-type="dwc:institutional_code" xlink:type="simple">NY</named-content>).</p><p>
            <bold>HONDURAS. Olancho</bold>: Montaña La Bellota 20 kms al N.O. de Campamento, Molina 13436 (<named-content xmlns:xlink="http://www.w3.org/1999/xlink" content-type="dwc:institutional_code" xlink:type="simple">NY</named-content>).</p><!--PageBreak--></tp:treatment-sec></tp:taxon-treatment>
