# Supplementary material for: A Monograph of Conostegia (Melastomataceae, Miconieae)
Source: PhytoKeys. 2016 Jul 20;(67):1–326. doi: 10.3897/phytokeys.67.6703 (PMC4972245; doi:10.3897/phytokeys.67.6703)
Supplement: XML Treatment for Conostegia povedae [file phytokeys.67.6703-treatment74.xml]

<!DOCTYPE tp:taxon-treatment
  PUBLIC "-//TaxonX//DTD Taxonomic Treatment Publishing DTD v0 20100105//EN" "tax-treatment-NSO.dtd">
<tp:taxon-treatment xmlns:tp="http://www.plazi.org/taxpub"><tp:treatment-meta><kwd-group><label>Taxon classification</label><kwd><named-content content-type="kingdom">Plantae</named-content></kwd><kwd><named-content content-type="order">Myrtales</named-content></kwd><kwd><named-content content-type="family">Melastomataceae</named-content></kwd></kwd-group><mixed-citation publication-type="journal"><person-group><name><surname>Kriebel</surname><given-names>Ricardo</given-names></name></person-group><article-title>A Monograph of <italic><tp:taxon-name><tp:taxon-name-part taxon-name-part-type="genus">Conostegia</tp:taxon-name-part></tp:taxon-name></italic> (<tp:taxon-name><tp:taxon-name-part taxon-name-part-type="family">Melastomataceae</tp:taxon-name-part></tp:taxon-name>, <tp:taxon-name><tp:taxon-name-part taxon-name-part-type="tribe">Miconieae</tp:taxon-name-part></tp:taxon-name>)</article-title><source>PhytoKeys</source><day>20</day><month>7</month><year>2016</year><volume>2016</volume><issue>67</issue><fpage>1</fpage><lpage>326</lpage><pub-id pub-id-type="doi">10.3897/phytokeys.67.6703</pub-id></mixed-citation></tp:treatment-meta><tp:nomenclature><tp:taxon-name>
            <tp:taxon-name-part taxon-name-part-type="genus">Conostegia</tp:taxon-name-part>
            <tp:taxon-name-part taxon-name-part-type="species">povedae</tp:taxon-name-part>
            <object-id xmlns:xlink="http://www.w3.org/1999/xlink" content-type="ipni" xlink:type="simple">urn:lsid:ipni.org:names:77156270-1</object-id>
          </tp:taxon-name><tp:taxon-authority>(Kriebel &amp; Oviedo) Kriebel</tp:taxon-authority><tp:taxon-status xmlns:xlink="http://www.w3.org/1999/xlink" xlink:type="simple">comb. nov.</tp:taxon-status><xref ref-type="fig" rid="F186">Fig. 186</xref><!--PageBreak--><tp:nomenclature-citation-list><tp:nomenclature-citation><tp:taxon-name>
                <tp:taxon-name-part taxon-name-part-type="genus">Conostegia</tp:taxon-name-part> <tp:taxon-name-part taxon-name-part-type="species">povedae</tp:taxon-name-part></tp:taxon-name><comment>(Kriebel &amp; Oviedo) Kriebel. Basionym: <tp:taxon-name><tp:taxon-name-part taxon-name-part-type="genus">Miconia</tp:taxon-name-part> <tp:taxon-name-part taxon-name-part-type="species">povedae</tp:taxon-name-part></tp:taxon-name> Kriebel &amp; Oviedo, Phytotaxa 126 (1): 57. 2013. Type: Costa Rica. Puntarenas; Estación Biológica Las Cruces. En el Sendero Gamboa, 1157 m, 5 September 2008, <named-content xmlns:xlink="http://www.w3.org/1999/xlink" content-type="dwc:verbatimCoordinates" xlink:type="simple"><named-content content-type="geo-json" specific-use="{&#34;type&#34;:&#34;Point&#34;,&#34;coordinates&#34;:[-82.970250,8.789333]}" id="NCID0EZHNO" xlink:type="simple">8.789333N, -82.970250W</named-content></named-content>, F. Oviedo-Brenes 231 (holotype <named-content xmlns:xlink="http://www.w3.org/1999/xlink" content-type="dwc:institutional_code" xlink:type="simple">HLDG</named-content>!, isotype <named-content xmlns:xlink="http://www.w3.org/1999/xlink" content-type="dwc:institutional_code" xlink:type="simple">CR</named-content>!).</comment></tp:nomenclature-citation></tp:nomenclature-citation-list></tp:nomenclature><tp:treatment-sec sec-type="description" id="SECID0EGINO"><title>Description.</title><p>Shrub to small tree to 2.5–4 m tall. Young branches tomentose with golden to orange indument consisting of dendritic to stellate trichomes. The interpetiolar line inconspicuous and covered by indument as in the stems. Leaves sessile or subsessile, somewhat anisophyllous. Leaf blades 9–24 × 5–9 cm, 3–5-plinerved, with the innermost pair of veins diverging from the midvein 1.5–7 cm above the base generally in asymmetric fashion, elliptic to obovate, the base attenuate, apex acuminate, the margin subentire to denticulate, adaxially glabrous, abaxially moderately stellate pubescent on tertiary and higher order veins. Inflorescence a terminal and deflexed panicle with dichasial branches, 5–10 cm long, with about 3–7 sessile flowers clustered at the end of the branches; bracts 2, 3–10 mm long, elliptic to ovate, persistent; bracteoles 2, ovate, ca. 1–2 × 0.5–1.25 mm, persistent. Flower buds 4–5 mm long, with the petals forming an acuminate cone when mature. Hypanthium narrowly campanulate, sparsely stellate. Flowers 5(-6) merous, calyx not calyptrate but with the calyx lobes fused and irregularly rupturing in their early stages, the calyx tube 0.3–0.5 mm, the teeth 0.25–0.4 mm long, linear-oblong. Petals 4.5–5.5 × 2–2.5 mm, white, spreading at anthesis, elliptic to elliptic-ovate, apically acute, glabrous. Stamens 10(12), 4–5 mm long, radially arranged around the style, the filament 2.25–2.75 mm long with a geniculation near the apex, white, anthers 1.5–2 × 0.6–0.8 mm, elliptic, somewhat laterally compressed, lacking an appendage or collar at the anther filament junction, yellow, pore ca. 0.15 mm wide, terminating the truncate apex. Ovary 5-locular, half superior, the apex beset with small brown glandular trichomes and elevated into a collar ca. 0.25 mm high around the style. Style ca. 6.4 mm long, straight to slightly curving, the stigma truncate, ca. 0.38 wide, the distance between the anther apex and the stigma ca. 1.5 mm, stigma truncate to capitellate, ca. 0.3 mm wide. Berry and seeds not seen.</p><fig id="F186" position="float" orientation="portrait"><label>Figure 186.</label><caption><p>
          <italic><tp:taxon-name><tp:taxon-name-part taxon-name-part-type="genus">Conostegia</tp:taxon-name-part> <tp:taxon-name-part taxon-name-part-type="species">povedae</tp:taxon-name-part></tp:taxon-name></italic>. <bold>A</bold> Fertile branch and adaxial leaf surfaces <bold>B</bold> Abaxial leaf surfaces <bold>C</bold> Inflorescence showing clustered sessile flowers <bold>D</bold> Close up of the flower <bold>E</bold> Flower cluster terminating an inflorescence branch <bold>F</bold> Flower bud <bold>G</bold> View of the hypanthium from outside, note the acute calyx teeth on the rounded calyx lobes <bold>H</bold> Longitudinal cut of a flower with petals, stamens, and style removed <bold>I</bold> Ovary apex with minute glands <bold>J</bold> Petal <bold>K</bold> Lateral view of the stamen <bold>L</bold> Style. Photographs of the type by Federico Oviedo.</p></caption><graphic xmlns:xlink="http://www.w3.org/1999/xlink" xlink:href="phytokeys-067-001-g186.jpg" position="float" orientation="portrait" xlink:type="simple" id="oo_96544.jpg"/></fig></tp:treatment-sec><tp:treatment-sec sec-type="distribution" id="SECID0E1JNO"><title>Distribution</title><p>(Fig. <xref ref-type="fig" rid="F187">187</xref>). Endemic to the remaining primary forest in San Vito de Coto Brus, Puntarenas, Costa Rica at 1100–1200 m elevation.</p><fig id="F187" position="float" orientation="portrait"><label>Figure 187.</label><caption><p>Distribution of <italic><tp:taxon-name><tp:taxon-name-part taxon-name-part-type="genus">Conostegia</tp:taxon-name-part> <tp:taxon-name-part taxon-name-part-type="species">povedae</tp:taxon-name-part></tp:taxon-name></italic>.</p></caption><graphic xmlns:xlink="http://www.w3.org/1999/xlink" xlink:href="phytokeys-067-001-g187.jpg" position="float" orientation="portrait" xlink:type="simple" id="oo_96545.jpg"/></fig><p>
            <italic><tp:taxon-name><tp:taxon-name-part taxon-name-part-type="genus">Conostegia</tp:taxon-name-part> <tp:taxon-name-part taxon-name-part-type="species">povedae</tp:taxon-name-part></tp:taxon-name></italic> is a very narrow endemic easy to recognize because of its rusty indument, sessile leaves with attenuate leaf bases and which are strongly plinerved, and sessile flowers in clusters that when in bud have a fused calyx that ruptures irregularly. In their evidently yellow anthers, exserted styles, and geniculate filaments, <italic><tp:taxon-name><tp:taxon-name-part taxon-name-part-type="genus">Conostegia</tp:taxon-name-part> <tp:taxon-name-part taxon-name-part-type="species">povedae</tp:taxon-name-part></tp:taxon-name></italic> shows the typical floral morphology present in section <italic><tp:taxon-name><tp:taxon-name-part taxon-name-part-type="section">Geniculatae</tp:taxon-name-part></tp:taxon-name></italic>.</p></tp:treatment-sec><tp:treatment-sec sec-type="material" id="SECID0EYLNO"><title>Specimens examined.</title><p>
            <bold>COSTA RICA. Puntarenas</bold>: Estación Biológica Las Cruces, en el Sendero Gamboa, Oviedo-Brenes and Zahawi 1215 (<named-content xmlns:xlink="http://www.w3.org/1999/xlink" content-type="dwc:institutional_code" xlink:type="simple">HLDG</named-content>); en el sendero Melissa, bosque maduro bastante denso, Oviedo-Brenes 1908 (<named-content xmlns:xlink="http://www.w3.org/1999/xlink" content-type="dwc:institutional_code" xlink:type="simple">HLDG</named-content>).</p><!--PageBreak--><!--PageBreak--></tp:treatment-sec></tp:taxon-treatment>
