# Supplementary material for: A Monograph of Conostegia (Melastomataceae, Miconieae)
Source: PhytoKeys. 2016 Jul 20;(67):1–326. doi: 10.3897/phytokeys.67.6703 (PMC4972245; doi:10.3897/phytokeys.67.6703)
Supplement: XML Treatment for Conostegia schlimii [file phytokeys.67.6703-treatment75.xml]

<!DOCTYPE tp:taxon-treatment
  PUBLIC "-//TaxonX//DTD Taxonomic Treatment Publishing DTD v0 20100105//EN" "tax-treatment-NSO.dtd">
<tp:taxon-treatment xmlns:tp="http://www.plazi.org/taxpub"><tp:treatment-meta><kwd-group><label>Taxon classification</label><kwd><named-content content-type="kingdom">Plantae</named-content></kwd><kwd><named-content content-type="order">Myrtales</named-content></kwd><kwd><named-content content-type="family">Melastomataceae</named-content></kwd></kwd-group><mixed-citation publication-type="journal"><person-group><name><surname>Kriebel</surname><given-names>Ricardo</given-names></name></person-group><article-title>A Monograph of <italic><tp:taxon-name><tp:taxon-name-part taxon-name-part-type="genus">Conostegia</tp:taxon-name-part></tp:taxon-name></italic> (<tp:taxon-name><tp:taxon-name-part taxon-name-part-type="family">Melastomataceae</tp:taxon-name-part></tp:taxon-name>, <tp:taxon-name><tp:taxon-name-part taxon-name-part-type="tribe">Miconieae</tp:taxon-name-part></tp:taxon-name>)</article-title><source>PhytoKeys</source><day>20</day><month>7</month><year>2016</year><volume>2016</volume><issue>67</issue><fpage>1</fpage><lpage>326</lpage><pub-id pub-id-type="doi">10.3897/phytokeys.67.6703</pub-id></mixed-citation></tp:treatment-meta><tp:nomenclature><tp:taxon-name>
            <tp:taxon-name-part taxon-name-part-type="genus">Conostegia</tp:taxon-name-part>
            <tp:taxon-name-part taxon-name-part-type="species">schlimii</tp:taxon-name-part>
            <object-id xmlns:xlink="http://www.w3.org/1999/xlink" content-type="ipni" xlink:type="simple">urn:lsid:ipni.org:names:77156271-1</object-id>
          </tp:taxon-name><tp:taxon-authority>(Triana) Kriebel</tp:taxon-authority><tp:taxon-status xmlns:xlink="http://www.w3.org/1999/xlink" xlink:type="simple">comb. nov.</tp:taxon-status><xref ref-type="fig" rid="F188">Fig. 188</xref><tp:nomenclature-citation-list><tp:nomenclature-citation><tp:taxon-name>
                <tp:taxon-name-part taxon-name-part-type="genus">Conostegia</tp:taxon-name-part> <tp:taxon-name-part taxon-name-part-type="species">schlimii</tp:taxon-name-part></tp:taxon-name><comment>(Triana) Kriebel. Basionym: <tp:taxon-name><tp:taxon-name-part taxon-name-part-type="genus">Miconia</tp:taxon-name-part> <tp:taxon-name-part taxon-name-part-type="species">schlimii</tp:taxon-name-part></tp:taxon-name> Triana, Trans. Linn. Soc. London 28(1): 102. 1872. Lectotype (designated here): Colombia. Nouvelle Grenade: Santa Marta, 1852, L. Schlim 903 (lectotype: <named-content xmlns:xlink="http://www.w3.org/1999/xlink" content-type="dwc:institutional_code" xlink:type="simple">BM</named-content>!, isolectotypes K!).</comment></tp:nomenclature-citation><tp:nomenclature-citation><tp:taxon-name>
                <tp:taxon-name-part taxon-name-part-type="genus">Acinodendron</tp:taxon-name-part> <tp:taxon-name-part taxon-name-part-type="species">schlimii</tp:taxon-name-part></tp:taxon-name><comment>(Triana) Kuntze, Revis. Gen. Pl. 2: 952. 1891. Type: Colombia. Nouvelle Grenade: Santa Marta, 1852, L. Schlim 903 (lectotype: <named-content xmlns:xlink="http://www.w3.org/1999/xlink" content-type="dwc:institutional_code" xlink:type="simple">BM</named-content>!, isolectotypes: K!).</comment></tp:nomenclature-citation><tp:nomenclature-citation><tp:taxon-name>
                <tp:taxon-name-part taxon-name-part-type="genus">Conostegia</tp:taxon-name-part> <tp:taxon-name-part taxon-name-part-type="species">dolichostylis</tp:taxon-name-part></tp:taxon-name><comment>Donn. Sm, Bot. Gaz. 42(4): 294. 1906. Type: Costa Rica. Puntarenas: in silvis ad Buenos Aires, Feb 1892, A. Tonduz 4943 (holotype: <named-content xmlns:xlink="http://www.w3.org/1999/xlink" content-type="dwc:institutional_code" xlink:type="simple">US</named-content>!).</comment></tp:nomenclature-citation></tp:nomenclature-citation-list></tp:nomenclature><tp:treatment-sec sec-type="description" id="SECID0EWPNO"><title>Description.</title><p>Shrubs to trees 1.5–8(-14) m tall with flattened stems in newer branches that are densely covered with ferrugineous stellate hairs often intermixed with plumose hairs; the nodal line inconspicuous. Leaves of a pair equal to unequal in length. Petiole 1–4.8 cm. Leaf blades 5–25.8 × 2–10.1 cm, 3–5(-7)-plinerved, with the innermost pair of primary veins diverging from the midvein 0.8–4.5 cm above the base in opposite or commonly alternate fashion, narrowly elliptic-lanceolate to elliptic-ovate, the base acute to obtuse but sometimes varying to asymmetrical, the apex acuminate, the margin obscurely to conspicuously undulate-denticulate, the adaxial surface glabrous or with few trichomes on the main veins, the abaxial surface covered with ferrugineous stellate hairs often intermixed with plumose hairs on the primary veins. Inflorescence a terminal few flowered panicle 2–5.2 cm long branching at or above the base, accessory branches absent, the rachis with a ferrugineus indument like the young stems, bracteoles 1–3 mm, linear, deciduous. Pedicel 0.5–2 mm. Floral buds 6.5–7.5 × 4–5 mm. Flowers 5-merous, calyx not calyptrate or fused in bud, stellulate within, the hypanthium 3.75–4.25 × 5.25–5.5 mm, slightly constricted at the torus especially when going into fruit, ferrugineus, calyx lobes flange-like, 1–1.5 mm long, calyx teeth small and tuberculate, barely exceeding the calyx lobes. Petals 9–14 × 8–10 mm, white, obovate, spreading at anthesis, rounded-emarginate at the apex, glabrous on both surfaces. Stamens 10, 9.5–10.5 mm, radially arranged in the middle of the flower, the filaments 4.75–5.25 mm, white, anthers 4.5–5 × 1.25–1.75 mm, oblong, yellow, the pore 0.15–0.2 mm, ventrally inclined. Ovary 5-locular, inferior, the apex shallowly fluted and glabrous. Style 12–14.5 mm, straight or strongly bent, vertical distance between the anthers and stigma ca. 1.5–3 mm, horizontal distance 0–3 mm, stigma capitate, ca. 1 mm wide. Berry 8–10 × 8–10 mm, purple. Seeds 0.45–0.7 mm long, deltoid, smooth and angulate.</p><fig id="F188" position="float" orientation="portrait"><label>Figure 188.</label><caption><p>
          <italic><tp:taxon-name><tp:taxon-name-part taxon-name-part-type="genus">Conostegia</tp:taxon-name-part> <tp:taxon-name-part taxon-name-part-type="species">schlimii</tp:taxon-name-part></tp:taxon-name></italic>. <bold>A</bold> Leaf abaxial surface <bold>B–C</bold> Flower <bold>D</bold> Infructescence <bold>E</bold> Flower bud <bold>F</bold> Longitudinal section of a flower bud <bold>G</bold> Pickled flower <bold>H</bold> Petal <bold>I</bold> Longitudinal section of a flower. Note inferior ovary <bold>J</bold> Stamen. Photo <bold>A</bold> taken by Reinaldo Aguilar and vouchered <italic>R. Aguilar 10854</italic> <bold>C, E–J</bold> of specimen vouchered <italic>R. Kriebel et al 5614</italic> <bold>B</bold> from <italic>R. Kriebel et al 5095</italic>, and <bold>D</bold> from <italic>R. Kriebel et al 5329</italic>.</p></caption><graphic xmlns:xlink="http://www.w3.org/1999/xlink" xlink:href="phytokeys-067-001-g188.jpg" position="float" orientation="portrait" xlink:type="simple" id="oo_96546.jpg"/></fig></tp:treatment-sec><tp:treatment-sec sec-type="distribution" id="SECID0EURNO"><title>Distribution</title><p>(Fig. <xref ref-type="fig" rid="F189">189</xref>). Belize, El Salvador, Guatemala, Honduras, Costa Rica, Nicaragua, Panama, Colombia, and northern Venezuela at 0–1200(-2000) m in elevation.</p><fig id="F189" position="float" orientation="portrait"><label>Figure 189.</label><caption><p>Distribution of <italic><tp:taxon-name><tp:taxon-name-part taxon-name-part-type="genus">Conostegia</tp:taxon-name-part> <tp:taxon-name-part taxon-name-part-type="species">schlimii</tp:taxon-name-part></tp:taxon-name></italic>.</p></caption><graphic xmlns:xlink="http://www.w3.org/1999/xlink" xlink:href="phytokeys-067-001-g189.jpg" position="float" orientation="portrait" xlink:type="simple" id="oo_96547.jpg"/></fig><p>
            <italic><tp:taxon-name><tp:taxon-name-part taxon-name-part-type="genus">Conostegia</tp:taxon-name-part> <tp:taxon-name-part taxon-name-part-type="species">schlimii</tp:taxon-name-part></tp:taxon-name></italic> is one of the most common species of <italic><tp:taxon-name><tp:taxon-name-part taxon-name-part-type="genus">Conostegia</tp:taxon-name-part></tp:taxon-name></italic> and an easy one to recognize. It has a conspicuous rusty indument on branch apices, the leaves are evidently plinerved and frequently with asymmetrically arising primary veins, as well as an undulate-denticulate margin. The flowers are quite large and have distinctive basally clawed petals, large bright yellow anthers and a capitate stigma. It is one of the largest flowered species in the genus and one of the few large flowered species not to be pleiostemonous. Its berries are also quite large. Flowers of this species have been observed being buzzed by <italic><tp:taxon-name><tp:taxon-name-part taxon-name-part-type="genus">Melipona</tp:taxon-name-part> <tp:taxon-name-part taxon-name-part-type="species">costaricensis</tp:taxon-name-part></tp:taxon-name></italic> in the Osa Peninsula of Costa Rica. For such a common species in the Pacific slope of Costa Rica as well as being present towards the Caribbean slope in Nicaragua, Honduras, Guatemala and Belize, it is suprising it is absent in the Caribbean slope of Costa Rica. Based on morphology, <italic><tp:taxon-name><tp:taxon-name-part taxon-name-part-type="genus">Conostegia</tp:taxon-name-part> <tp:taxon-name-part taxon-name-part-type="species">schlimii</tp:taxon-name-part></tp:taxon-name></italic> is hard to confuse with any other taxon. Perhaps the one that most closely resembles <italic><tp:taxon-name><tp:taxon-name-part taxon-name-part-type="genus">Conostegia</tp:taxon-name-part> <tp:taxon-name-part taxon-name-part-type="species">schlimii</tp:taxon-name-part></tp:taxon-name></italic>, based on floral size and general morphology is <italic><tp:taxon-name><tp:taxon-name-part taxon-name-part-type="genus">Conostegia</tp:taxon-name-part> <tp:taxon-name-part taxon-name-part-type="species">incurva</tp:taxon-name-part></tp:taxon-name></italic>. The latter differs in its leaf abaxial surface being covered with indument and most noticeably in its claw like, conspicuous, calyx teeth.</p></tp:treatment-sec><tp:treatment-sec sec-type="material" id="SECID0EQUNO"><title>Specimens examined.</title><p>
            <bold>COSTA RICA. Alajuela</bold>: San Gerardo de San Ramón, Brenes 1903 (<named-content xmlns:xlink="http://www.w3.org/1999/xlink" content-type="dwc:institutional_code" xlink:type="simple">CR</named-content>, <named-content xmlns:xlink="http://www.w3.org/1999/xlink" content-type="dwc:institutional_code" xlink:type="simple">NY</named-content>). Bella Vista De Zarcero, Smith 149 (<named-content xmlns:xlink="http://www.w3.org/1999/xlink" content-type="dwc:institutional_code" xlink:type="simple">CR</named-content>, <named-content xmlns:xlink="http://www.w3.org/1999/xlink" content-type="dwc:institutional_code" xlink:type="simple">MO</named-content>, <named-content xmlns:xlink="http://www.w3.org/1999/xlink" content-type="dwc:institutional_code" xlink:type="simple">NY</named-content>). <bold>Cartago</bold>: <!--PageBreak-->Turrialba, Reventazón, DeWolf 236 (<named-content xmlns:xlink="http://www.w3.org/1999/xlink" content-type="dwc:institutional_code" xlink:type="simple">NY</named-content>). <bold>Puntarenas</bold>: Distrito Sierpe, R. F. Golfo Dulce, Los Charcos 1 km. al este del centro del pueblo Banegas, Estación Biológica Los Charcos de Osa, Aguilar 10854 (<named-content xmlns:xlink="http://www.w3.org/1999/xlink" content-type="dwc:institutional_code" xlink:type="simple">NY</named-content>); Estación Biológica Las Cruces, road between the station and San Vito, Boyle and Michelangeli 6228 (<named-content xmlns:xlink="http://www.w3.org/1999/xlink" content-type="dwc:institutional_code" xlink:type="simple">NY</named-content>); Steep forested slopes above Golfito along the trail to the television tower, Burger and Matta 4743 (<named-content xmlns:xlink="http://www.w3.org/1999/xlink" content-type="dwc:institutional_code" xlink:type="simple">NY</named-content>); R. N. V. S. Golfito, Martén 775 (<named-content xmlns:xlink="http://www.w3.org/1999/xlink" content-type="dwc:institutional_code" xlink:type="simple">CR</named-content>, <named-content xmlns:xlink="http://www.w3.org/1999/xlink" content-type="dwc:institutional_code" xlink:type="simple">NY</named-content>); in forest on hills near Volcán de Buenos Aires, Williams 19251 (<named-content xmlns:xlink="http://www.w3.org/1999/xlink" content-type="dwc:institutional_code" xlink:type="simple">CR</named-content>, <named-content xmlns:xlink="http://www.w3.org/1999/xlink" content-type="dwc:institutional_code" xlink:type="simple">NY</named-content>). <bold>San José</bold>: P.N. Carara Hills at SW part of Montañas de Jamaica ca. 2.5 km NE of Bijagual de Turrubares, Carara Reserve, Grayum et sl. 5462 (<named-content xmlns:xlink="http://www.w3.org/1999/xlink" content-type="dwc:institutional_code" xlink:type="simple">MO</named-content>, <named-content xmlns:xlink="http://www.w3.org/1999/xlink" content-type="dwc:institutional_code" xlink:type="simple">NY</named-content>); Zona Protectora La Cangreja, forests along Río Negro ca. 1.5 km E of Santa Rosa de Puriscal, Grayum 8327 (<named-content xmlns:xlink="http://www.w3.org/1999/xlink" content-type="dwc:institutional_code" xlink:type="simple">NY</named-content>); Acosta, Salvaje, Cerros de Escazú, Kriebel and Cordero 1316 (<named-content xmlns:xlink="http://www.w3.org/1999/xlink" content-type="dwc:institutional_code" xlink:type="simple">NY</named-content>); Camino entre Puriscal y P. N. La Cangreja, Kriebel 5329 (<named-content xmlns:xlink="http://www.w3.org/1999/xlink" content-type="dwc:institutional_code" xlink:type="simple">INB</named-content>, <named-content xmlns:xlink="http://www.w3.org/1999/xlink" content-type="dwc:institutional_code" xlink:type="simple">NY</named-content>). Perez Zeledón, Vicinity of El General, Skutch 4320, 4867 (<named-content xmlns:xlink="http://www.w3.org/1999/xlink" content-type="dwc:institutional_code" xlink:type="simple">MO</named-content>, <named-content xmlns:xlink="http://www.w3.org/1999/xlink" content-type="dwc:institutional_code" xlink:type="simple">NY</named-content>).</p><p>
            <bold>BELIZE. Cayo</bold>: 4 miles south of Grand de Oro on road to La Flor, Dwyer 10904 (<named-content xmlns:xlink="http://www.w3.org/1999/xlink" content-type="dwc:institutional_code" xlink:type="simple">NY</named-content>). <bold>Toledo</bold>: Columbia Forest Station near entrance, Dwyer 11090 (<named-content xmlns:xlink="http://www.w3.org/1999/xlink" content-type="dwc:institutional_code" xlink:type="simple">MO</named-content>, <named-content xmlns:xlink="http://www.w3.org/1999/xlink" content-type="dwc:institutional_code" xlink:type="simple">NY</named-content>); <!--PageBreak-->in broken bridge, Criquetrosa, Punta Gorda-San Antonio Road, Gentle 4805 (<named-content xmlns:xlink="http://www.w3.org/1999/xlink" content-type="dwc:institutional_code" xlink:type="simple">NY</named-content>); <named-content xmlns:xlink="http://www.w3.org/1999/xlink" content-type="dwc:institutional_code" xlink:type="simple">BARC</named-content> farm about 1 km up the Columbia River from San Pedro, Houck 3971 (<named-content xmlns:xlink="http://www.w3.org/1999/xlink" content-type="dwc:institutional_code" xlink:type="simple">NY</named-content>).</p><p>
            <bold>EL SALVADOR. Ahuachapán</bold>: Vicinity of Ahuachapán, Standley 20270 (<named-content xmlns:xlink="http://www.w3.org/1999/xlink" content-type="dwc:institutional_code" xlink:type="simple">NY</named-content>). <bold>La Libertad</bold>: Vicinity of Santa Tecla, Standley 23072 (<named-content xmlns:xlink="http://www.w3.org/1999/xlink" content-type="dwc:institutional_code" xlink:type="simple">NY</named-content>).</p><p>
            <bold>GUATEMALA. Escuintla</bold>: Concepción, Smith 2212 (<named-content xmlns:xlink="http://www.w3.org/1999/xlink" content-type="dwc:institutional_code" xlink:type="simple">MO</named-content>, <named-content xmlns:xlink="http://www.w3.org/1999/xlink" content-type="dwc:institutional_code" xlink:type="simple">NY</named-content>); Along or near Río Michatoya southeast of Escuintla, Standley 89081 (<named-content xmlns:xlink="http://www.w3.org/1999/xlink" content-type="dwc:institutional_code" xlink:type="simple">NY</named-content>). <bold>Izabal</bold>: Sierra Caral, Quebrada atravesada por el sendero al noreste de la casa de investigadores, hacia la Finca Bonanza, Kriebel et al. 5614 (<named-content xmlns:xlink="http://www.w3.org/1999/xlink" content-type="dwc:institutional_code" xlink:type="simple">USCG</named-content>, <named-content xmlns:xlink="http://www.w3.org/1999/xlink" content-type="dwc:institutional_code" xlink:type="simple">NY</named-content>); Vicinity of Quiriguá, Standley 24560 (<named-content xmlns:xlink="http://www.w3.org/1999/xlink" content-type="dwc:institutional_code" xlink:type="simple">NY</named-content>). Suchitepéquez: Rio Sis, Smith 2655 (<named-content xmlns:xlink="http://www.w3.org/1999/xlink" content-type="dwc:institutional_code" xlink:type="simple">NY</named-content>).</p><p>
            <bold>HONDURAS. Atlántida</bold>: along Tela River between Peñas Gordas and Tela, Molina and Molina 25664 (<named-content xmlns:xlink="http://www.w3.org/1999/xlink" content-type="dwc:institutional_code" xlink:type="simple">MO</named-content>, <named-content xmlns:xlink="http://www.w3.org/1999/xlink" content-type="dwc:institutional_code" xlink:type="simple">NY</named-content>). <bold>La Ceiba</bold>: in forest slopes of Mt. Cangrejal, Yuncker 8780 (<named-content xmlns:xlink="http://www.w3.org/1999/xlink" content-type="dwc:institutional_code" xlink:type="simple">MO</named-content>, <named-content xmlns:xlink="http://www.w3.org/1999/xlink" content-type="dwc:institutional_code" xlink:type="simple">NY</named-content>). YORO: alrededores de El Progreso, Molina 6796 (<named-content xmlns:xlink="http://www.w3.org/1999/xlink" content-type="dwc:institutional_code" xlink:type="simple">NY</named-content>).</p><p>
            <bold>NICARAGUA. Granada</bold>: Volcán Mombacho, por las faldas del lado E, camino de Las Delicias, Moreno 24275 (<named-content xmlns:xlink="http://www.w3.org/1999/xlink" content-type="dwc:institutional_code" xlink:type="simple">CAS</named-content>). <bold>Rivas</bold>: Isla Ometepe, Volcán Concepción, cafetales ”La Flor”, Robleto 1015 (<named-content xmlns:xlink="http://www.w3.org/1999/xlink" content-type="dwc:institutional_code" xlink:type="simple">CAS</named-content>). Zelaya: Forest bridge over Río Almacén 8 km SW of Nueva Guinea, Nee and Vega 27935 (<named-content xmlns:xlink="http://www.w3.org/1999/xlink" content-type="dwc:institutional_code" xlink:type="simple">NY</named-content>).</p><p>
            <bold>PANAMA. Chiriquí</bold>: Progreso, Cooper and Slater 297 (<named-content xmlns:xlink="http://www.w3.org/1999/xlink" content-type="dwc:institutional_code" xlink:type="simple">NY</named-content>); Roadside from Paso Canoas to Canos Gordas 17 mi from Paso Canoas, Liesner 225 (<named-content xmlns:xlink="http://www.w3.org/1999/xlink" content-type="dwc:institutional_code" xlink:type="simple">NY</named-content>); between Concepcion and El Volcán, White 312 (<named-content xmlns:xlink="http://www.w3.org/1999/xlink" content-type="dwc:institutional_code" xlink:type="simple">NY</named-content>). <bold>Coclé</bold>: Between Las Margaritas and El Valle, Woodson, Allen and Seibert 1241 (<named-content xmlns:xlink="http://www.w3.org/1999/xlink" content-type="dwc:institutional_code" xlink:type="simple">NY</named-content>); Hills south of El Valle de Anton, Allen 2496 (<named-content xmlns:xlink="http://www.w3.org/1999/xlink" content-type="dwc:institutional_code" xlink:type="simple">NY</named-content>). <bold>Darién</bold>: SE of Punta Guayabo Grande, Antonio and Hahn 4382 (<named-content xmlns:xlink="http://www.w3.org/1999/xlink" content-type="dwc:institutional_code" xlink:type="simple">NY</named-content>). <bold>Los Santos</bold>: Loma Prieta, Cerro Grande, Lewis et al. 2205 (<named-content xmlns:xlink="http://www.w3.org/1999/xlink" content-type="dwc:institutional_code" xlink:type="simple">MO</named-content>, <named-content xmlns:xlink="http://www.w3.org/1999/xlink" content-type="dwc:institutional_code" xlink:type="simple">NY</named-content>). <bold>Veraguas</bold>: Isla Coiba, Playa Rosario, Galdames et al. 2583 (<named-content xmlns:xlink="http://www.w3.org/1999/xlink" content-type="dwc:institutional_code" xlink:type="simple">MO</named-content>, <named-content xmlns:xlink="http://www.w3.org/1999/xlink" content-type="dwc:institutional_code" xlink:type="simple">NY</named-content>).</p><p>
            <bold>COLOMBIA. Chocó</bold>: vicinity of Bahía Solano tropical wet forest near sea level cli?s along coast, Gentry and Fallen 17188 (<named-content xmlns:xlink="http://www.w3.org/1999/xlink" content-type="dwc:institutional_code" xlink:type="simple">NY</named-content>). <bold>Santa Marta</bold>: near Cacagualito, Santa Marta, Smith 3 (<named-content xmlns:xlink="http://www.w3.org/1999/xlink" content-type="dwc:institutional_code" xlink:type="simple">NY</named-content>).</p><p>
            <bold>VENEZUELA</bold> (fide Almeda)<bold>. Zulia</bold>: Sierra Perijá, Steyermark 105793 (<named-content xmlns:xlink="http://www.w3.org/1999/xlink" content-type="dwc:institutional_code" xlink:type="simple">US</named-content>).</p></tp:treatment-sec></tp:taxon-treatment>
