# Supplementary material for: A Monograph of Conostegia (Melastomataceae, Miconieae)
Source: PhytoKeys. 2016 Jul 20;(67):1–326. doi: 10.3897/phytokeys.67.6703 (PMC4972245; doi:10.3897/phytokeys.67.6703)
Supplement: XML Treatment for Conostegia shattuckii [file phytokeys.67.6703-treatment76.xml]

<!DOCTYPE tp:taxon-treatment
  PUBLIC "-//TaxonX//DTD Taxonomic Treatment Publishing DTD v0 20100105//EN" "tax-treatment-NSO.dtd">
<tp:taxon-treatment xmlns:tp="http://www.plazi.org/taxpub"><tp:treatment-meta><kwd-group><label>Taxon classification</label><kwd><named-content content-type="kingdom">Plantae</named-content></kwd><kwd><named-content content-type="order">Myrtales</named-content></kwd><kwd><named-content content-type="family">Melastomataceae</named-content></kwd></kwd-group><mixed-citation publication-type="journal"><person-group><name><surname>Kriebel</surname><given-names>Ricardo</given-names></name></person-group><article-title>A Monograph of <italic><tp:taxon-name><tp:taxon-name-part taxon-name-part-type="genus">Conostegia</tp:taxon-name-part></tp:taxon-name></italic> (<tp:taxon-name><tp:taxon-name-part taxon-name-part-type="family">Melastomataceae</tp:taxon-name-part></tp:taxon-name>, <tp:taxon-name><tp:taxon-name-part taxon-name-part-type="tribe">Miconieae</tp:taxon-name-part></tp:taxon-name>)</article-title><source>PhytoKeys</source><day>20</day><month>7</month><year>2016</year><volume>2016</volume><issue>67</issue><fpage>1</fpage><lpage>326</lpage><pub-id pub-id-type="doi">10.3897/phytokeys.67.6703</pub-id></mixed-citation></tp:treatment-meta><tp:nomenclature><tp:taxon-name>
            <tp:taxon-name-part taxon-name-part-type="genus">Conostegia</tp:taxon-name-part>
            <tp:taxon-name-part taxon-name-part-type="species">shattuckii</tp:taxon-name-part>
            <object-id xmlns:xlink="http://www.w3.org/1999/xlink" content-type="ipni" xlink:type="simple">urn:lsid:ipni.org:names:77156272-1</object-id>
          </tp:taxon-name><tp:taxon-authority>(Standl.) Kriebel</tp:taxon-authority><tp:taxon-status xmlns:xlink="http://www.w3.org/1999/xlink" xlink:type="simple">comb. nov.</tp:taxon-status><xref ref-type="fig" rid="F190">Fig. 190</xref><!--PageBreak--><!--PageBreak--><tp:nomenclature-citation-list><tp:nomenclature-citation><tp:taxon-name>
                <tp:taxon-name-part taxon-name-part-type="genus">Conostegia</tp:taxon-name-part> <tp:taxon-name-part taxon-name-part-type="species">shattuckii</tp:taxon-name-part></tp:taxon-name><comment>(Standl.) Kriebel. Basionym: <tp:taxon-name><tp:taxon-name-part taxon-name-part-type="genus">Miconia</tp:taxon-name-part> <tp:taxon-name-part taxon-name-part-type="species">shattuckii</tp:taxon-name-part></tp:taxon-name> Standl., Contr. Arnold. Arbor. 5: 119, pl. 16. 1933. Type. Panamá: Barro Colorado Island, Canal Zone, 24 October 1931, O. Shattuck 335 (holotype: F!, isotype: <named-content xmlns:xlink="http://www.w3.org/1999/xlink" content-type="dwc:institutional_code" xlink:type="simple">MO</named-content>!).</comment></tp:nomenclature-citation></tp:nomenclature-citation-list></tp:nomenclature><tp:treatment-sec sec-type="description" id="SECID0EOAOO"><title>Description.</title><p>Shrubs 1–4 m tall with terete stems that are moderately to densely covered with rusty barbellate or plumose hairs and moderately underlain with minute oblong glands; the nodal line not evident from the copious indument. Leaves of a pair mostly equal in length. Petiole 0.5–3 cm. Leaf blades 9.5–40 × 7–20, 5–7 nerved, elliptic-ovate to ovate, base cordate, apex acuminate, the margin undulate-denticulate, adaxially with simple hairs on the veins when young but becoming glabrous with age, abaxially with a mixture of simple, barbellate and minute glandular hairs. Inflorescence a terminal <!--PageBreak-->panicle 6–15 cm long, accessory branches absent, rachis copiously covered with rusty barbellate hairs, bracteoles 0.5–1 mm long, subulate, persistent. Pedicels about 1.5–2.5 mm. Hypanthium campanulate 2–2.25 × 1.25–1.75 mm, sparingly covered with barbellate, plumose and glandular hairs, the torus and inner hypanthium walls glandular puberulent. Flowers 5-merous, calyx not calyptrate nor fused in bud, the undulate apiculate lobes 0.25–0.5 mm long, the exterior calyx teeth tuberculate, 0.25 mm long. Petals 2.5–5 × 1.5–3 mm, ovate-oblong, translucent white, glabrous, not observed at anthesis but petals apparently closing after anthesis, emarginate. Stamens 10, 3.75–4.5 mm long, radially arranged around the style, the filament 1.75–2 mm long with a geniculation near the apex, translucent white, anthers 2–2.25 × 0.4–0.6 mm, linear-oblong, somewhat laterally compressed, cream yellow, the pore ca. 0.17 mm, truncate. Ovary 5-locular, 3/4 inferior, the apex more or less flat and glandular puberulent. Style 6–6.5 mm long, glandular puberulent at the base, straight but gently curving, vertical distance between the anther apex and the stigma 1.25–1.75 mm, horizontal distance absent, stigma truncate, 0.4–0.55 mm wide. Berry pink when immature and turning purple black at maturity, 5–6 × 5–6 mm. Seeds broadly deltoid in outline, smooth and rounded-angulate, the raphe expanded and sunken, 0.5–0.8 mm long.</p><fig id="F190" position="float" orientation="portrait"><label>Figure 190.</label><caption><p>
          <italic><tp:taxon-name><tp:taxon-name-part taxon-name-part-type="genus">Conostegia</tp:taxon-name-part> <tp:taxon-name-part taxon-name-part-type="species">shattuckii</tp:taxon-name-part></tp:taxon-name></italic>. <bold>A</bold> Habit <bold>B</bold> Close up of internode <bold>C</bold> Pickled flower <bold>D</bold> Longitudinal section of hypanthium showing brown glands on the apex of the ovary <bold>E</bold> Petal <bold>F</bold> Stamen. Photos of specimen vouchered <italic>R. Kriebel and J. Burke 5578</italic>.</p></caption><graphic xmlns:xlink="http://www.w3.org/1999/xlink" xlink:href="phytokeys-067-001-g190.jpg" position="float" orientation="portrait" xlink:type="simple" id="oo_96548.jpg"/></fig></tp:treatment-sec><tp:treatment-sec sec-type="distribution" id="SECID0E2BOO"><title>Distribution</title><p>(Fig. <xref ref-type="fig" rid="F191">191</xref>). Nicaragua, Costa Rica, Panama and Colombia, 0–950 m in elevation.</p><fig id="F191" position="float" orientation="portrait"><label>Figure 191.</label><caption><p>Distribution of <italic><tp:taxon-name><tp:taxon-name-part taxon-name-part-type="genus">Conostegia</tp:taxon-name-part> <tp:taxon-name-part taxon-name-part-type="species">shattuckii</tp:taxon-name-part></tp:taxon-name></italic>.</p></caption><graphic xmlns:xlink="http://www.w3.org/1999/xlink" xlink:href="phytokeys-067-001-g191.jpg" position="float" orientation="portrait" xlink:type="simple" id="oo_96549.jpg"/></fig><p>
            <italic><tp:taxon-name><tp:taxon-name-part taxon-name-part-type="genus">Conostegia</tp:taxon-name-part> <tp:taxon-name-part taxon-name-part-type="species">shattuckii</tp:taxon-name-part></tp:taxon-name></italic> is readily recognized on the basis of its nerved leaves with a cordate base, and its small flowers with yellow anthers and exserted styles. Among <!--PageBreak-->species of section <italic><tp:taxon-name><tp:taxon-name-part taxon-name-part-type="section">Geniculatae</tp:taxon-name-part></tp:taxon-name></italic>, <italic><tp:taxon-name><tp:taxon-name-part taxon-name-part-type="genus">Conostegia</tp:taxon-name-part> <tp:taxon-name-part taxon-name-part-type="species">shattuckii</tp:taxon-name-part></tp:taxon-name></italic> is one of the few that is not plinerved. The style measurement given here is much longer here than in Flora Mesoamericana (Almeda, 2009). This is perhaps due to fresh versus dry measured material.</p></tp:treatment-sec><tp:treatment-sec sec-type="material" id="SECID0E2DOO"><title>Specimens examined.</title><p>
            <bold>NICARAGUA. Zelaya</bold>: Nueva Guinea, Colonia Yolaina, Arachistain 3075 (<named-content xmlns:xlink="http://www.w3.org/1999/xlink" content-type="dwc:institutional_code" xlink:type="simple">CAS</named-content>).</p><p>
            <bold>COSTA RICA. Alajuela</bold>: ca. 7 km NE de Boca Tapada, Laguna del Lagarto Lodge, Hammel 20345 (<named-content xmlns:xlink="http://www.w3.org/1999/xlink" content-type="dwc:institutional_code" xlink:type="simple">INB</named-content>). <bold>Limón</bold>: 200 mts. aguas abajo de la confluencia de Quebrada Canabral con Río Barbilla, margen derecha, siguiendo el curso de la Quebrada Camagre, Herrera 2293 (<named-content xmlns:xlink="http://www.w3.org/1999/xlink" content-type="dwc:institutional_code" xlink:type="simple">INB</named-content>). <bold>Puntarenas</bold>: Rancho Quemado, Tierra de Conservacion, Península de Osa, Aguilar 1971 (<named-content xmlns:xlink="http://www.w3.org/1999/xlink" content-type="dwc:institutional_code" xlink:type="simple">INB</named-content>).</p><p>
            <bold>PANAMA. Panamá</bold>: Parque Nacional Chagres, Sendero El Mono, adentro de la urbanización Altos de Cerro Azul, Kriebel and Burke 5688 (<named-content xmlns:xlink="http://www.w3.org/1999/xlink" content-type="dwc:institutional_code" xlink:type="simple">NY</named-content>).</p><p>
            <bold>COLOMBIA. Chocó</bold>: Municipio Bahía Solano/Ciudad Mutis, corregimiento Ciudad Mutis, Quebrada Seca, Almeda et al. 10468 (<named-content xmlns:xlink="http://www.w3.org/1999/xlink" content-type="dwc:institutional_code" xlink:type="simple">CAS</named-content>).</p><!--PageBreak--></tp:treatment-sec></tp:taxon-treatment>
