# Supplementary material for: A Monograph of Conostegia (Melastomataceae, Miconieae)
Source: PhytoKeys. 2016 Jul 20;(67):1–326. doi: 10.3897/phytokeys.67.6703 (PMC4972245; doi:10.3897/phytokeys.67.6703)
Supplement: XML Treatment for Conostegia speciosa [file phytokeys.67.6703-treatment77.xml]

<!DOCTYPE tp:taxon-treatment
  PUBLIC "-//TaxonX//DTD Taxonomic Treatment Publishing DTD v0 20100105//EN" "tax-treatment-NSO.dtd">
<tp:taxon-treatment xmlns:tp="http://www.plazi.org/taxpub"><tp:treatment-meta><kwd-group><label>Taxon classification</label><kwd><named-content content-type="kingdom">Plantae</named-content></kwd><kwd><named-content content-type="order">Myrtales</named-content></kwd><kwd><named-content content-type="family">Melastomataceae</named-content></kwd></kwd-group><mixed-citation publication-type="journal"><person-group><name><surname>Kriebel</surname><given-names>Ricardo</given-names></name></person-group><article-title>A Monograph of <italic><tp:taxon-name><tp:taxon-name-part taxon-name-part-type="genus">Conostegia</tp:taxon-name-part></tp:taxon-name></italic> (<tp:taxon-name><tp:taxon-name-part taxon-name-part-type="family">Melastomataceae</tp:taxon-name-part></tp:taxon-name>, <tp:taxon-name><tp:taxon-name-part taxon-name-part-type="tribe">Miconieae</tp:taxon-name-part></tp:taxon-name>)</article-title><source>PhytoKeys</source><day>20</day><month>7</month><year>2016</year><volume>2016</volume><issue>67</issue><fpage>1</fpage><lpage>326</lpage><pub-id pub-id-type="doi">10.3897/phytokeys.67.6703</pub-id></mixed-citation></tp:treatment-meta><tp:nomenclature><tp:taxon-name>
            <tp:taxon-name-part taxon-name-part-type="genus">Conostegia</tp:taxon-name-part>
            <tp:taxon-name-part taxon-name-part-type="species">speciosa</tp:taxon-name-part>
          </tp:taxon-name><tp:taxon-authority>Naudin</tp:taxon-authority><xref ref-type="fig" rid="F192">Fig. 192</xref><tp:nomenclature-citation-list><tp:nomenclature-citation><tp:taxon-name>
                <tp:taxon-name-part taxon-name-part-type="genus">Conostegia</tp:taxon-name-part> <tp:taxon-name-part taxon-name-part-type="species">speciosa</tp:taxon-name-part></tp:taxon-name><comment>Naudin, Ann. Sc. Nat. Bot. ser. 3 16: 109. 1850. Type: Panama. E. Duchassaing s.n. (lectotype: <named-content xmlns:xlink="http://www.w3.org/1999/xlink" content-type="dwc:institutional_code" xlink:type="simple">BR</named-content>!, designated here; isolectotypes: <named-content xmlns:xlink="http://www.w3.org/1999/xlink" content-type="dwc:institutional_code" xlink:type="simple">GOET</named-content>, ?F [putative fragment of P specimen; however, Almeda did not find syntypical material at P, pers. comm. 1995 in <xref ref-type="bibr" rid="B77">Schnell (1996)</xref>]). Other syntype:—Nova Granata, Goudot s.n. (not seen).</comment></tp:nomenclature-citation></tp:nomenclature-citation-list></tp:nomenclature><tp:treatment-sec sec-type="description" id="SECID0EXHOO"><title>Description.</title><p>Shrubs to small trees 1.2–7 m tall with terete to slightly rectangular stems that are moderately to densely covered with stellate and stipitate stellate hairs, the stipe ca. 0.5–1.75 mm; rarely some simple hairs intermixed; the nodal line present and covered by indument. Leaves of a pair equal to unequal in length. Petioles 0.4–4.5 cm. Leaf blades 8.6–22.3 × 4–11.1 cm, 5–7 plinerved, with the innermost pair of primary veins diverging from the mid vein 1–3 cm above the base in mostly opposite to sub opposite fashion, broadly elliptic to ovate, or oblong-ovate, the base acute broadly rounded, the apex attenuate to long acuminate, the margin denticulate or unevenly dentate. Inflorescence a terminal panicle small and closed but expanding as fruit mature, 2.3–17.9 cm long, accessory branches present, bracts linear, to 1.5 cm long, deciduous, the rachis purple pubescent, linear, bracteoles 2–3 mm, early deciduous. Pedicels to 3 mm long. Flowers (5-)6–7 merous, ovoid, calyptrate. Floral buds 5–9 × 2.5–5.5, rounded at the base, the apex subacute, not constricted in the middle; the hypanthium 3.5–4 × 3–3.5 mm, purple pubescent with sessile and stipitate stellate trichomes. Petals 5–7.25 × 4–5 mm, pink, lavender or almost white, ovate to obovate, apically emarginate, glabrous. Stamens (10-)12–14(-15), 4–6.5 mm long, slightly bilaterally arranged, the filaments 2–3.5 mm, white, anthers 2–3 × 0.75 mm, linear or oblong, straight or slightly curved, yellow, laterally compressed, the pore 0.1–0.2 mm wide, ventrally subterminal. Ovary (5-)6(-8) locular, inferior, apically glabrous and not forming an evident collar around the style. Style 2.5–4 mm long, strongly curved below the stigma, the distance of the anther pore to the stigma -1.75 – -0.75; stigma capitate, 1–1.25 mm wide. Berry 7–10 × 7–10 mm, dark purple. Seeds 0.9–1.3 mm, triangular and flat or slightly curved, the testa glossy.</p><fig id="F192" position="float" orientation="portrait"><label>Figure 192.</label><caption><p>
          <italic><tp:taxon-name><tp:taxon-name-part taxon-name-part-type="genus">Conostegia</tp:taxon-name-part> <tp:taxon-name-part taxon-name-part-type="species">speciosa</tp:taxon-name-part></tp:taxon-name></italic>. <bold>A</bold> Habit <bold>B</bold> Close up of internode <bold>C</bold> Pickled flower <bold>D</bold> Longitudinal section of hypanthium showing brown glands on the apex of the ovary <bold>E</bold> Petal <bold>F</bold> Stamen. Photos <bold>A–D</bold> of specimen vouchered <italic>R. Kriebel 5489</italic> <bold>E–J</bold> vouchered <italic>R. Kriebel 5677</italic>.</p></caption><graphic xmlns:xlink="http://www.w3.org/1999/xlink" xlink:href="phytokeys-067-001-g192.jpg" position="float" orientation="portrait" xlink:type="simple" id="oo_96550.jpg"/></fig></tp:treatment-sec><tp:treatment-sec sec-type="distribution" id="SECID0EHJOO"><title>Distribution</title><p>(Fig. <xref ref-type="fig" rid="F193">193</xref>). Occurring in disjunct populations in Nicaragua, Costa Rica, Panama, Santa Marta in Colombia, Loja in Ecuador, and in north-central Venezuela, 0–1000 m in elevation.</p><fig id="F193" position="float" orientation="portrait"><label>Figure 193.</label><caption><p>Distribution of <italic><tp:taxon-name><tp:taxon-name-part taxon-name-part-type="genus">Conostegia</tp:taxon-name-part> <tp:taxon-name-part taxon-name-part-type="species">speciosa</tp:taxon-name-part></tp:taxon-name></italic>.</p></caption><graphic xmlns:xlink="http://www.w3.org/1999/xlink" xlink:href="phytokeys-067-001-g193.jpg" position="float" orientation="portrait" xlink:type="simple" id="oo_96551.jpg"/></fig><p>
            <italic><tp:taxon-name><tp:taxon-name-part taxon-name-part-type="genus">Conostegia</tp:taxon-name-part> <tp:taxon-name-part taxon-name-part-type="species">speciosa</tp:taxon-name-part></tp:taxon-name></italic> is a distinctive species based on its dense hirsute indument of stipitate stellate and simple trichomes. Also, the indument on its inflorescences tends to be bright purple. Its style is short like that of its close relatives <italic><tp:taxon-name><tp:taxon-name-part taxon-name-part-type="genus">Conostegia</tp:taxon-name-part> <tp:taxon-name-part taxon-name-part-type="species">subcrustulata</tp:taxon-name-part></tp:taxon-name></italic> and <italic><tp:taxon-name><tp:taxon-name-part taxon-name-part-type="genus">Conostegia</tp:taxon-name-part> <tp:taxon-name-part taxon-name-part-type="species">xalapensis</tp:taxon-name-part></tp:taxon-name></italic> and like the latter taxa lacks a stele inside the style. Other species with short styles which are restricted to section <italic><tp:taxon-name><tp:taxon-name-part taxon-name-part-type="section">Conostegia</tp:taxon-name-part></tp:taxon-name></italic> have a stele inside the style. <xref ref-type="bibr" rid="B77">Schnell (1996)</xref> argued that <italic><tp:taxon-name><tp:taxon-name-part taxon-name-part-type="genus">Conostegia</tp:taxon-name-part> <tp:taxon-name-part taxon-name-part-type="species">speciosa</tp:taxon-name-part></tp:taxon-name></italic> was the most abundant weed of the genus in Central Panama in habitats that would probably be occupied by <italic><tp:taxon-name><tp:taxon-name-part taxon-name-part-type="genus">Conostegia</tp:taxon-name-part> <tp:taxon-name-part taxon-name-part-type="species">icosandra</tp:taxon-name-part></tp:taxon-name></italic>, <italic><tp:taxon-name><tp:taxon-name-part taxon-name-part-type="genus">Conostegia</tp:taxon-name-part> <tp:taxon-name-part taxon-name-part-type="species">polyandra</tp:taxon-name-part></tp:taxon-name></italic>, <italic><tp:taxon-name><tp:taxon-name-part taxon-name-part-type="genus">Conostegia</tp:taxon-name-part> <tp:taxon-name-part taxon-name-part-type="species">subcrustulata</tp:taxon-name-part></tp:taxon-name></italic>, or <italic><tp:taxon-name><tp:taxon-name-part taxon-name-part-type="genus">Conostegia</tp:taxon-name-part> <tp:taxon-name-part taxon-name-part-type="species">xalapensis</tp:taxon-name-part></tp:taxon-name></italic>. For this reason, <xref ref-type="bibr" rid="B77">Schnell (1996)</xref> suggested they might be ecological replacements of each other. Of all these taxa, <italic><tp:taxon-name><tp:taxon-name-part taxon-name-part-type="genus">Conostegia</tp:taxon-name-part> <tp:taxon-name-part taxon-name-part-type="species">speciosa</tp:taxon-name-part></tp:taxon-name></italic> is the one that inhabits the driest areas. <xref ref-type="bibr" rid="B77">Schnell (1996)</xref> also reported possible hybrids between <italic><tp:taxon-name><tp:taxon-name-part taxon-name-part-type="genus">Conostegia</tp:taxon-name-part> <tp:taxon-name-part taxon-name-part-type="species">speciosa</tp:taxon-name-part></tp:taxon-name></italic> and <italic><tp:taxon-name><tp:taxon-name-part taxon-name-part-type="genus">Conostegia</tp:taxon-name-part> <tp:taxon-name-part taxon-name-part-type="species">xalapensis</tp:taxon-name-part></tp:taxon-name></italic> form the Canal Zone in Panama and from Santa Marta, <!--PageBreak-->Colombia, and tested their pollen viability. He found that the purported hybrids in fact had a high percentage of non viable pollen grains. Lastly <xref ref-type="bibr" rid="B77">Schnell (1996)</xref> suggested some specimens show introgression from <italic><tp:taxon-name><tp:taxon-name-part taxon-name-part-type="genus">Conostegia</tp:taxon-name-part> <tp:taxon-name-part taxon-name-part-type="species">subcrustulata</tp:taxon-name-part></tp:taxon-name></italic>.</p></tp:treatment-sec><tp:treatment-sec sec-type="material" id="SECID0E2OOO"><title>Specimens examined.</title><p>
            <bold>NICARAGUA. Rio San Juan</bold>: San Carlos, Atwood 5328 (<named-content xmlns:xlink="http://www.w3.org/1999/xlink" content-type="dwc:institutional_code" xlink:type="simple">MO</named-content>, <named-content xmlns:xlink="http://www.w3.org/1999/xlink" content-type="dwc:institutional_code" xlink:type="simple">NY</named-content>); San Bartolo, Robbins and Seymour 6173 (<named-content xmlns:xlink="http://www.w3.org/1999/xlink" content-type="dwc:institutional_code" xlink:type="simple">NY</named-content>); San Carlos, Smith 1893 (<named-content xmlns:xlink="http://www.w3.org/1999/xlink" content-type="dwc:institutional_code" xlink:type="simple">NY</named-content>).</p><p>
            <bold>COSTA RICA. Alajuela</bold>: Vicinity of Los Chiles, Río Frío, Holm and Iltis 768 (<named-content xmlns:xlink="http://www.w3.org/1999/xlink" content-type="dwc:institutional_code" xlink:type="simple">NY</named-content>); Guatuso, La Garroba (Sector Buenavista), Finca La Garroba (pinéra parche grande), Kriebel et al. 5489 (<named-content xmlns:xlink="http://www.w3.org/1999/xlink" content-type="dwc:institutional_code" xlink:type="simple">NY</named-content>). <bold>Puntarenas</bold>: About 4–5 km N of Miramar on C.R. number 144, Almeda, Wilbur and Daniel 2863 (<named-content xmlns:xlink="http://www.w3.org/1999/xlink" content-type="dwc:institutional_code" xlink:type="simple">CR</named-content>, <named-content xmlns:xlink="http://www.w3.org/1999/xlink" content-type="dwc:institutional_code" xlink:type="simple">MO</named-content>, <named-content xmlns:xlink="http://www.w3.org/1999/xlink" content-type="dwc:institutional_code" xlink:type="simple">NY</named-content>).</p><p>
            <bold>PANAMA. Canal Zone</bold>: vicinity of Gamboa, Allen 1970 (<named-content xmlns:xlink="http://www.w3.org/1999/xlink" content-type="dwc:institutional_code" xlink:type="simple">NY</named-content>); Pipeline Road within 5 mi. of Gamboa gate, D’Arcy and D’Arcy 6014 (<named-content xmlns:xlink="http://www.w3.org/1999/xlink" content-type="dwc:institutional_code" xlink:type="simple">NY</named-content>); Corozal Cemetery, Dwyer 2584 (<named-content xmlns:xlink="http://www.w3.org/1999/xlink" content-type="dwc:institutional_code" xlink:type="simple">NY</named-content>); Madden Forest Las Cruces Trail, Gentry 1379 (<named-content xmlns:xlink="http://www.w3.org/1999/xlink" content-type="dwc:institutional_code" xlink:type="simple">MO</named-content>, <named-content xmlns:xlink="http://www.w3.org/1999/xlink" content-type="dwc:institutional_code" xlink:type="simple">NY</named-content>); Pipeline road near Río Agua Salud, Kennedy 1808 (<named-content xmlns:xlink="http://www.w3.org/1999/xlink" content-type="dwc:institutional_code" xlink:type="simple">MO</named-content>, <named-content xmlns:xlink="http://www.w3.org/1999/xlink" content-type="dwc:institutional_code" xlink:type="simple">NY</named-content>); Ancon Hill, Killip 3011 (<named-content xmlns:xlink="http://www.w3.org/1999/xlink" content-type="dwc:institutional_code" xlink:type="simple">NY</named-content>); Parque Nacional Chagres, al lado del camino hacia sendero El Mono, Kriebel and Burke 5677 (<named-content xmlns:xlink="http://www.w3.org/1999/xlink" content-type="dwc:institutional_code" xlink:type="simple">PMA</named-content>, <named-content xmlns:xlink="http://www.w3.org/1999/xlink" content-type="dwc:institutional_code" xlink:type="simple">NY</named-content>); Las Sabanas, Pittier 6709 (<named-content xmlns:xlink="http://www.w3.org/1999/xlink" content-type="dwc:institutional_code" xlink:type="simple">NY</named-content>); Vicinity of Madden Dam <!--PageBreak-->near Río Chagres, Seibert 551 (<named-content xmlns:xlink="http://www.w3.org/1999/xlink" content-type="dwc:institutional_code" xlink:type="simple">NY</named-content>); Along road K-9, Smith and Smith 3266 (<named-content xmlns:xlink="http://www.w3.org/1999/xlink" content-type="dwc:institutional_code" xlink:type="simple">NY</named-content>); Fort Clayton on road C-15 at tower, Tyson 1784 (<named-content xmlns:xlink="http://www.w3.org/1999/xlink" content-type="dwc:institutional_code" xlink:type="simple">NY</named-content>). <bold>Coclé</bold>: Llano Bonito north of Las Margaritas, Seibert 532 (<named-content xmlns:xlink="http://www.w3.org/1999/xlink" content-type="dwc:institutional_code" xlink:type="simple">NY</named-content>); Vicinity of Miraflores, White 137 (<named-content xmlns:xlink="http://www.w3.org/1999/xlink" content-type="dwc:institutional_code" xlink:type="simple">NY</named-content>). <bold>Panamá</bold>: Vicinity of Pacora, Allen 1118 (<named-content xmlns:xlink="http://www.w3.org/1999/xlink" content-type="dwc:institutional_code" xlink:type="simple">NY</named-content>); Vicinity of Río Pacora, savanas along Panama National Highway east of Panama City, Bartlett and Lasser 16468 (<named-content xmlns:xlink="http://www.w3.org/1999/xlink" content-type="dwc:institutional_code" xlink:type="simple">MO</named-content>, <named-content xmlns:xlink="http://www.w3.org/1999/xlink" content-type="dwc:institutional_code" xlink:type="simple">NY</named-content>); Barro Colorado Island, Woodson and Schery 972 (<named-content xmlns:xlink="http://www.w3.org/1999/xlink" content-type="dwc:institutional_code" xlink:type="simple">NY</named-content>); Isla Taboga, Woodson, Allen and Seibert 1524 (<named-content xmlns:xlink="http://www.w3.org/1999/xlink" content-type="dwc:institutional_code" xlink:type="simple">NY</named-content>); thickets and forests near Arraiján, Woodson et al. 1361 (<named-content xmlns:xlink="http://www.w3.org/1999/xlink" content-type="dwc:institutional_code" xlink:type="simple">NY</named-content>). <bold>San Jose Island</bold>: San José Island, Pearl Archipelago, Along Canyon Road, Erlanson 567 (<named-content xmlns:xlink="http://www.w3.org/1999/xlink" content-type="dwc:institutional_code" xlink:type="simple">NY</named-content>); Perlas Archipelago, Gulf of Panama (about 55 miles SSE of Balboa), M-Area road, San Jose Island, Perlas Archipelago, Gulf of Panama (about 55 miles SSE of Balboa), Johnston 446 (<named-content xmlns:xlink="http://www.w3.org/1999/xlink" content-type="dwc:institutional_code" xlink:type="simple">NY</named-content>); Junction of Loops and Canyon Road, Johnston 1166 (<named-content xmlns:xlink="http://www.w3.org/1999/xlink" content-type="dwc:institutional_code" xlink:type="simple">MO</named-content>, <named-content xmlns:xlink="http://www.w3.org/1999/xlink" content-type="dwc:institutional_code" xlink:type="simple">NY</named-content>). <bold>Veraguas</bold>: Río de Jesus, Dwyer 1317 (<named-content xmlns:xlink="http://www.w3.org/1999/xlink" content-type="dwc:institutional_code" xlink:type="simple">NY</named-content>).</p><p>
            <bold>COLOMBIA. Santa Marta</bold>: near Cacagualito, Smith 5 (<named-content xmlns:xlink="http://www.w3.org/1999/xlink" content-type="dwc:institutional_code" xlink:type="simple">NY</named-content>).</p><p>
            <bold>ECUADOR. Loja</bold>: Horsetrail NE of Recinto El Prado on road Portovelo-Loja, Harling 27098 (<named-content xmlns:xlink="http://www.w3.org/1999/xlink" content-type="dwc:institutional_code" xlink:type="simple">MO</named-content>, <named-content xmlns:xlink="http://www.w3.org/1999/xlink" content-type="dwc:institutional_code" xlink:type="simple">NY</named-content>).</p><p>
            <bold>VENEZUELA. Barinas</bold>: 15 km from Barinas along road to Barinitas, Breteler 4212 (<named-content xmlns:xlink="http://www.w3.org/1999/xlink" content-type="dwc:institutional_code" xlink:type="simple">MO</named-content>, <named-content xmlns:xlink="http://www.w3.org/1999/xlink" content-type="dwc:institutional_code" xlink:type="simple">NY</named-content>); caserío El Pescado, río Yuca, Dtto. Obispos, Stergios 8642 (<named-content xmlns:xlink="http://www.w3.org/1999/xlink" content-type="dwc:institutional_code" xlink:type="simple">NY</named-content>). Carabobo: alrededores de Tucuyito, Aristeguieta 2368 (<named-content xmlns:xlink="http://www.w3.org/1999/xlink" content-type="dwc:institutional_code" xlink:type="simple">NY</named-content>); alrededores de Tocuyito, distrito Valencia, Saer deHeguert 836 (<named-content xmlns:xlink="http://www.w3.org/1999/xlink" content-type="dwc:institutional_code" xlink:type="simple">NY</named-content>). <bold>Lara</bold>: Presa Yacambú, Orilla Izquierda del Río Yacambú, 500 m aguas abajo del tapón de la presa, Michelangeli and Gallagher 738 (<named-content xmlns:xlink="http://www.w3.org/1999/xlink" content-type="dwc:institutional_code" xlink:type="simple">NY</named-content>). <bold>Miranda</bold>: Carretera Parque Nacional de Guatopo-Altagracia de Orituco, Aristeguieta 6383 (<named-content xmlns:xlink="http://www.w3.org/1999/xlink" content-type="dwc:institutional_code" xlink:type="simple">NY</named-content>). <bold>Portuguesa</bold>: Caserío Villa Rosa 20 km al este de Biscucuy, Aymard et al. 3657 (<named-content xmlns:xlink="http://www.w3.org/1999/xlink" content-type="dwc:institutional_code" xlink:type="simple">NY</named-content>); a lo largo de la carretera Gavilán-Mijagual-Mesa de Bucaral 15 km al S-SE de Biscucuy, Aymard, Cuello and Desantiago 3708 (<named-content xmlns:xlink="http://www.w3.org/1999/xlink" content-type="dwc:institutional_code" xlink:type="simple">NY</named-content>); Agua Sucia 4-8 km on road to Las Panelas, 10 km from junction with Guanare-Barinas road, Hahn and Grifo 4927 (<named-content xmlns:xlink="http://www.w3.org/1999/xlink" content-type="dwc:institutional_code" xlink:type="simple">NY</named-content>); Hacienda Los Caminos, 10 km al N de Araure en la vía Camburito, Potreros al Oeste del río de los pozos al N del campamento La Llanada, Michelangeli, Davalos and Cibois 810 (<named-content xmlns:xlink="http://www.w3.org/1999/xlink" content-type="dwc:institutional_code" xlink:type="simple">NY</named-content>); Municipio Guanare, río Las Marías, camino hacia San José de Montaña, Stergios and Ortega 2940 (<named-content xmlns:xlink="http://www.w3.org/1999/xlink" content-type="dwc:institutional_code" xlink:type="simple">NY</named-content>); along woodland stream between Las Palmas and Paraíso de Chabasquen, Steyermark and Rabe 97417 (<named-content xmlns:xlink="http://www.w3.org/1999/xlink" content-type="dwc:institutional_code" xlink:type="simple">NY</named-content>). <bold>Zulia</bold>: cuenca del río Guasare, No 1. (La Yolanda), entre el Destacamento y “La Piscina” (Caño Rechazado) en la Hacienda Doná Clara (5 km al NE del Destacamento), Bunting et al. 12740 (<named-content xmlns:xlink="http://www.w3.org/1999/xlink" content-type="dwc:institutional_code" xlink:type="simple">NY</named-content>).</p></tp:treatment-sec><ref-list><ref id="B77"><mixed-citation xmlns:xlink="http://www.w3.org/1999/xlink" xlink:type="simple">
          <person-group><name name-style="western"><surname>Schnell</surname><given-names>CE</given-names></name></person-group> (<year>1996</year>) <source>The Genus <italic><tp:taxon-name><tp:taxon-name-part taxon-name-part-type="genus">Conostegia</tp:taxon-name-part></tp:taxon-name></italic> (<tp:taxon-name><tp:taxon-name-part taxon-name-part-type="family">Melastomataceae</tp:taxon-name-part></tp:taxon-name>)</source>. <comment>PhD thesis</comment>, <publisher-name>Harvard University</publisher-name>.</mixed-citation></ref></ref-list></tp:taxon-treatment>
