# Supplementary material for: A Monograph of Conostegia (Melastomataceae, Miconieae)
Source: PhytoKeys. 2016 Jul 20;(67):1–326. doi: 10.3897/phytokeys.67.6703 (PMC4972245; doi:10.3897/phytokeys.67.6703)
Supplement: XML Treatment for Conostegia subcrustulata [file phytokeys.67.6703-treatment78.xml]

<!DOCTYPE tp:taxon-treatment
  PUBLIC "-//TaxonX//DTD Taxonomic Treatment Publishing DTD v0 20100105//EN" "tax-treatment-NSO.dtd">
<tp:taxon-treatment xmlns:tp="http://www.plazi.org/taxpub"><tp:treatment-meta><kwd-group><label>Taxon classification</label><kwd><named-content content-type="kingdom">Plantae</named-content></kwd><kwd><named-content content-type="order">Myrtales</named-content></kwd><kwd><named-content content-type="family">Melastomataceae</named-content></kwd></kwd-group><mixed-citation publication-type="journal"><person-group><name><surname>Kriebel</surname><given-names>Ricardo</given-names></name></person-group><article-title>A Monograph of <italic><tp:taxon-name><tp:taxon-name-part taxon-name-part-type="genus">Conostegia</tp:taxon-name-part></tp:taxon-name></italic> (<tp:taxon-name><tp:taxon-name-part taxon-name-part-type="family">Melastomataceae</tp:taxon-name-part></tp:taxon-name>, <tp:taxon-name><tp:taxon-name-part taxon-name-part-type="tribe">Miconieae</tp:taxon-name-part></tp:taxon-name>)</article-title><source>PhytoKeys</source><day>20</day><month>7</month><year>2016</year><volume>2016</volume><issue>67</issue><fpage>1</fpage><lpage>326</lpage><pub-id pub-id-type="doi">10.3897/phytokeys.67.6703</pub-id></mixed-citation></tp:treatment-meta><tp:nomenclature><tp:taxon-name>
            <tp:taxon-name-part taxon-name-part-type="genus">Conostegia</tp:taxon-name-part>
            <tp:taxon-name-part taxon-name-part-type="species">subcrustulata</tp:taxon-name-part>
          </tp:taxon-name><tp:taxon-authority>(Beurl.) Triana</tp:taxon-authority><xref ref-type="fig" rid="F194">Fig. 194</xref><!--PageBreak--><tp:nomenclature-citation-list><tp:nomenclature-citation><tp:taxon-name>
                <tp:taxon-name-part taxon-name-part-type="genus">Conostegia</tp:taxon-name-part> <tp:taxon-name-part taxon-name-part-type="species">subcrustulata</tp:taxon-name-part></tp:taxon-name><comment>(Beurl.) Triana, Trans. Linn. Soc. 28: 98. 1071. <tp:taxon-name><tp:taxon-name-part taxon-name-part-type="genus">Miconia</tp:taxon-name-part> <tp:taxon-name-part taxon-name-part-type="species">subcrustulata</tp:taxon-name-part></tp:taxon-name> Beurl., Prim. Fl. Portob. 130. 1856. Type: Panama. Porto Bello in montibus, April 1826, Billberg s.n. (lectotype: S!, designated here).</comment></tp:nomenclature-citation><tp:nomenclature-citation><tp:taxon-name>
                <tp:taxon-name-part taxon-name-part-type="genus">Conostegia</tp:taxon-name-part> <tp:taxon-name-part taxon-name-part-type="species">purpurea</tp:taxon-name-part></tp:taxon-name><comment>Grisebach, Bonplandia 6: 6. 1858. Type: Panama. in ripas fluminis, Chagres, E. Duchassaing s.n. (holotype: <named-content xmlns:xlink="http://www.w3.org/1999/xlink" content-type="dwc:institutional_code" xlink:type="simple">GOET</named-content>!).</comment></tp:nomenclature-citation><!--PageBreak--><!--PageBreak--></tp:nomenclature-citation-list></tp:nomenclature><tp:treatment-sec sec-type="description" id="SECID0EXZOO"><title>Description.</title><p>Shrub to small tree 1–5 m tall with tetragonal stems at first but soon becoming terete that are tomentulose, covered with small stellate hairs and sometimes also more developed somewhat branched or roughened trichomes; the nodal line present but slight and obscured by indument. Leaves of a pair equal to somewhat unequal in length. Petioles 0.5–12 cm. Leaf blades 5–20.7 × 3.1–12 cm, 5–9 plinerved, with the innermost pair of primary veins diverging from the mid vein 0.5–3 cm above the base in mostly opposite to sub opposite fashion, ovate, the base rounded to cordate, the apex acute or short acuminate, the margin serrate and short ciliate, the adaxial surface sparsely hirsute to glabrous,the abaxial surface tomentulose covered with small stellate hairs and sometimes with also more developed somewhat branched or roughened trichomes intermixed. Inflorescence a terminal panicle 6.7–30 cm long branching above the base, accessory branches present, the rachis covered with stellate hairs, bracteoles to 1.5 mm, linear, deciduous. The pedicels 0.7–2 mm. Flowers 5(-6) merous, calyptrate. Floral buds 3–6 × 2–3.5 mm, pyriform, the base rounded, the apex acute to apiculate and with teeth at the tip, constricted at the middle, hypanthial and calyptrate portions well differentiated, the hypanthium 2–3.5 × 2–3 mm, glabrescent, with stellate trichomes. Petals 4–5 × 2.5–3.25 mm, pink, narrowly obovate, spreading, glabrous, apically acute. Stamens 10 (-12), 4–5 mm, somewhat zygomorphic, the filament 2–2.75 mm, white, geniculate near the apex, anthers 1.8–2.5 × 0.5–1 mm, linear to elliptic, yellow, laterally compressed, the pore 0.2–0.3 mm wide, ventrally inclined. Ovary (4-)5(-6) locular, inferior, apically glabrous and not forming an evident collar around the style. The style 4–4.5 mm, straight but abruptly bent just below the stigma, vertical distance of the anther pore to the stigma -1 – -0.25 mm, stigma clavate to capitellate, 0.65–1 mm wide. Berry 4–6 × 4–6 mm, at first pink but turning dark purple to black. Seeds 1–1.5 mm long, narrowly wedge shaped, glossy on one side and smooth on the other.</p><fig id="F194" position="float" orientation="portrait"><label>Figure 194.</label><caption><p>
          <italic><tp:taxon-name><tp:taxon-name-part taxon-name-part-type="genus">Conostegia</tp:taxon-name-part> <tp:taxon-name-part taxon-name-part-type="species">subcrustulata</tp:taxon-name-part></tp:taxon-name></italic>. <bold>A</bold> Leaf abaxial surface <bold>B</bold> Inflorescence <bold>C</bold> Close up of flower <bold>D</bold> Infructescence <bold>E</bold> Longitudinal section of flower bud <bold>F</bold> Pickled flower <bold>G</bold> Longitudinal section of a flower at anthesis with stamens, style and petals removed <bold>H</bold> Petal <bold>I</bold> Stamen <bold>J</bold> Style. Photos of specimen vouchered <italic>R. Kriebel 5333</italic>.</p></caption><graphic xmlns:xlink="http://www.w3.org/1999/xlink" xlink:href="phytokeys-067-001-g194.jpg" position="float" orientation="portrait" xlink:type="simple" id="oo_96552.jpg"/></fig></tp:treatment-sec><tp:treatment-sec sec-type="distribution" id="SECID0EJ2OO"><title>Distribution.</title><p>Nicaragua, Costa Rica, Panama, Colombia, and a locality in central Ecuador, mostly at low elevations but occasionally to 1500 m in elevation. Fig. <xref ref-type="fig" rid="F195">195</xref>.</p><fig id="F195" position="float" orientation="portrait"><label>Figure 195.</label><caption><p>Distribution of <italic><tp:taxon-name><tp:taxon-name-part taxon-name-part-type="genus">Conostegia</tp:taxon-name-part> <tp:taxon-name-part taxon-name-part-type="species">subcrustulata</tp:taxon-name-part></tp:taxon-name></italic>.</p></caption><graphic xmlns:xlink="http://www.w3.org/1999/xlink" xlink:href="phytokeys-067-001-g195.jpg" position="float" orientation="portrait" xlink:type="simple" id="oo_96553.jpg"/></fig><p>
            <italic><tp:taxon-name><tp:taxon-name-part taxon-name-part-type="genus">Conostegia</tp:taxon-name-part> <tp:taxon-name-part taxon-name-part-type="species">subcrustulata</tp:taxon-name-part></tp:taxon-name></italic> is a weedy species frequently found in open areas and on roadsides. It is easy to recognize because of its membranaceous, broad leaves with serrate and ciliate margins, and whitish stellate trichomes on twigs and inflorescences. The latter are generally pink, as are the hypanthia and calyptras. The calyptra in this species tends to have small appendage or calyx teeth at the apex. The calyptra is quite thick but lacks sclereids. The filaments are evidently geniculate which agrees with its phylogenetic placement in the <italic><tp:taxon-name><tp:taxon-name-part taxon-name-part-type="genus">Geniculatae</tp:taxon-name-part></tp:taxon-name></italic> clade. In the Osa Peninsula, Costa Rica, flowers of this species were found to be quite variable. In particular, the positioning of the stamens with respect to the style varies almost flower to flower. The short style slightly bent apically might contribute to this apparent intrafloral interference.</p><p>Schnell reports on observation by Dent-Acosta who at La Selva observed a species of <italic><tp:taxon-name><tp:taxon-name-part taxon-name-part-type="genus">Melipona</tp:taxon-name-part></tp:taxon-name></italic> as the most common visitor of <italic><tp:taxon-name><tp:taxon-name-part taxon-name-part-type="genus">Conostegia</tp:taxon-name-part> <tp:taxon-name-part taxon-name-part-type="species">subcrustulata</tp:taxon-name-part></tp:taxon-name></italic> flowers between 8:30 and 10:30 am. Dent-Acosta also reported on pollination of all flowers but fruit set of a couple of berries a day per inflorescence. Lastly, Dent-Acosta noted that ovaries have about 200 ovules and stigmas received more than 200 grains but only up to seventy seeds were pro<!--PageBreak-->duced in each one. <xref ref-type="bibr" rid="B77">Schnell (1996)</xref> suggests this is either a case of a self-incompatibility mechanism or self limitation of seed and fruit development. He further suggests it might be an example of fruit and or seed abortion. I have also observed <italic><tp:taxon-name><tp:taxon-name-part taxon-name-part-type="genus">Melipona</tp:taxon-name-part> <tp:taxon-name-part taxon-name-part-type="species">costaricensis</tp:taxon-name-part></tp:taxon-name></italic> as a common visitor of <italic><tp:taxon-name><tp:taxon-name-part taxon-name-part-type="genus">Conostegia</tp:taxon-name-part> <tp:taxon-name-part taxon-name-part-type="species">subcrustulata</tp:taxon-name-part></tp:taxon-name></italic> at Los Charcos, Osa Peninsula, Costa Rica.</p><p>Hybrids with <italic><tp:taxon-name><tp:taxon-name-part taxon-name-part-type="genus">Conostegia</tp:taxon-name-part> <tp:taxon-name-part taxon-name-part-type="species">xalapensis</tp:taxon-name-part></tp:taxon-name></italic> were reported by <xref ref-type="bibr" rid="B77">Schnell (1996)</xref> from El Valle, Coclé, Panama. Schnell tested the viability of these potential hybrids and found very low viability suggesting they were indeed hybrids. I have collected a specimen which appears to be a hybrid with <italic><tp:taxon-name><tp:taxon-name-part taxon-name-part-type="genus">Conostegia</tp:taxon-name-part> <tp:taxon-name-part taxon-name-part-type="species">xalapensis</tp:taxon-name-part></tp:taxon-name></italic> in Sarapiquí, Costa Rica. The specimen looks like <italic><tp:taxon-name><tp:taxon-name-part taxon-name-part-type="genus">Conostegia</tp:taxon-name-part> <tp:taxon-name-part taxon-name-part-type="species">subcrustulata</tp:taxon-name-part></tp:taxon-name></italic> but has an abaxial leaf surface more like <italic><tp:taxon-name><tp:taxon-name-part taxon-name-part-type="genus">Conostegia</tp:taxon-name-part> <tp:taxon-name-part taxon-name-part-type="species">xalapensis</tp:taxon-name-part></tp:taxon-name></italic> in its heavy indument. Schnell also reports possible hybridization with <italic><tp:taxon-name><tp:taxon-name-part taxon-name-part-type="genus">Conostegia</tp:taxon-name-part> <tp:taxon-name-part taxon-name-part-type="species">speciosa</tp:taxon-name-part></tp:taxon-name></italic> from two Costa Rican specimens, but the testing of pollen viability resulted in normally filled grains.</p><p>
            <xref ref-type="bibr" rid="B77">Schnell (1996)</xref> reported the findings of <xref ref-type="bibr" rid="B25">Ellison et al. (1993)</xref> and colleagues who studied the germination of seedling ecology. They reported that the seeds handled dry storage and had about a 50% germination rate.</p><!--PageBreak--></tp:treatment-sec><tp:treatment-sec sec-type="material" id="SECID0ENAPO"><title>Specimens examined.</title><p>
            <bold>HONDURAS (fide Schnell). Olancho</bold>: between Poncaya and Río del Incendio, Blackmore and Heath 2078.</p><p>
            <bold>NICARAGUA. Estelí</bold>: common on moist Estelí river bank 5 kms from Estelí town, Molina 23012 (<named-content xmlns:xlink="http://www.w3.org/1999/xlink" content-type="dwc:institutional_code" xlink:type="simple">MO</named-content>, <named-content xmlns:xlink="http://www.w3.org/1999/xlink" content-type="dwc:institutional_code" xlink:type="simple">NY</named-content>). <bold>Granada</bold>: Catarina, Baker 2223 (<named-content xmlns:xlink="http://www.w3.org/1999/xlink" content-type="dwc:institutional_code" xlink:type="simple">MO</named-content>, <named-content xmlns:xlink="http://www.w3.org/1999/xlink" content-type="dwc:institutional_code" xlink:type="simple">NY</named-content>). Matagalpa: Cut-over hills about 15 km. northeast of Matagalpa along Río Las Cañas, Williams et al. 27545 (<named-content xmlns:xlink="http://www.w3.org/1999/xlink" content-type="dwc:institutional_code" xlink:type="simple">MO</named-content>, <named-content xmlns:xlink="http://www.w3.org/1999/xlink" content-type="dwc:institutional_code" xlink:type="simple">NY</named-content>).</p><p>
            <bold>COSTA RICA. Alajuela</bold>: La Palma de San Ramón, Brenes 5752 (<named-content xmlns:xlink="http://www.w3.org/1999/xlink" content-type="dwc:institutional_code" xlink:type="simple">CR</named-content>, <named-content xmlns:xlink="http://www.w3.org/1999/xlink" content-type="dwc:institutional_code" xlink:type="simple">NY</named-content>); San Pedro de San Ramón, Brenes 5083, 22291 (<named-content xmlns:xlink="http://www.w3.org/1999/xlink" content-type="dwc:institutional_code" xlink:type="simple">NY</named-content>); en la orilla oriental del Río San Carlos, en jabillos, Jiménez 1795 (<named-content xmlns:xlink="http://www.w3.org/1999/xlink" content-type="dwc:institutional_code" xlink:type="simple">CR</named-content>, <named-content xmlns:xlink="http://www.w3.org/1999/xlink" content-type="dwc:institutional_code" xlink:type="simple">NY</named-content>); Ciudad Quesada, Quebrada El Palo y Las Nubes, Morales 134500 (<named-content xmlns:xlink="http://www.w3.org/1999/xlink" content-type="dwc:institutional_code" xlink:type="simple">INB</named-content>, <named-content xmlns:xlink="http://www.w3.org/1999/xlink" content-type="dwc:institutional_code" xlink:type="simple">NY</named-content>). Villa Quesada San Carlos, Smith 3 (<named-content xmlns:xlink="http://www.w3.org/1999/xlink" content-type="dwc:institutional_code" xlink:type="simple">NY</named-content>); 3.5 km west of Fortuna, 2.5 km northwest of New Volcán Arenal along its sloping base, Taylor and Taylor 11696 (<named-content xmlns:xlink="http://www.w3.org/1999/xlink" content-type="dwc:institutional_code" xlink:type="simple">NY</named-content>). Cartago: roadside near Pavones, Lent 21 (<named-content xmlns:xlink="http://www.w3.org/1999/xlink" content-type="dwc:institutional_code" xlink:type="simple">CR</named-content>, <named-content xmlns:xlink="http://www.w3.org/1999/xlink" content-type="dwc:institutional_code" xlink:type="simple">NY</named-content>). <bold>Guanacaste</bold>: along Guacimal-Monteverde road ca. 16 km from Santa Elena, Penneys and Blanco 1794 (<named-content xmlns:xlink="http://www.w3.org/1999/xlink" content-type="dwc:institutional_code" xlink:type="simple">FLAS</named-content>, <named-content xmlns:xlink="http://www.w3.org/1999/xlink" content-type="dwc:institutional_code" xlink:type="simple">NY</named-content>). <bold>Heredia</bold>: Finca La Selva, the OTS Field Station on the Río Puerto Viejo just east of its junction with the Río Sarapiquí, Sendero El Atajo cerca del Guayabal, Chacón 565 (<named-content xmlns:xlink="http://www.w3.org/1999/xlink" content-type="dwc:institutional_code" xlink:type="simple">NY</named-content>). Finca San Bosco al otro lado del Río Sarapiquí al ES de Puerto Viejo, Jiménez 4149 (<named-content xmlns:xlink="http://www.w3.org/1999/xlink" content-type="dwc:institutional_code" xlink:type="simple">MO</named-content>, <named-content xmlns:xlink="http://www.w3.org/1999/xlink" content-type="dwc:institutional_code" xlink:type="simple">NY</named-content>); Finca La Selva, the OTS Field Station on the Río Puerto Viejo just E of its junction with the Río Sarapiquí, McDowell 131 (F, <named-content xmlns:xlink="http://www.w3.org/1999/xlink" content-type="dwc:institutional_code" xlink:type="simple">MO</named-content>, <named-content xmlns:xlink="http://www.w3.org/1999/xlink" content-type="dwc:institutional_code" xlink:type="simple">NY</named-content>); Sarapiquí. CECAFOR, Santamaria et al. 5650 (<named-content xmlns:xlink="http://www.w3.org/1999/xlink" content-type="dwc:institutional_code" xlink:type="simple">INB</named-content>, <named-content xmlns:xlink="http://www.w3.org/1999/xlink" content-type="dwc:institutional_code" xlink:type="simple">NY</named-content>). <bold>Limón</bold>: slopes above Río Pacuare, between Jicotea and the Río Pacuare along the road from Turrialba to Moravia, Burger and Ramirez 1966 (<named-content xmlns:xlink="http://www.w3.org/1999/xlink" content-type="dwc:institutional_code" xlink:type="simple">CR</named-content>, <named-content xmlns:xlink="http://www.w3.org/1999/xlink" content-type="dwc:institutional_code" xlink:type="simple">NY</named-content>); Shiroles, Talamanca, Tonduz 9345 (<named-content xmlns:xlink="http://www.w3.org/1999/xlink" content-type="dwc:institutional_code" xlink:type="simple">NY</named-content>); above the Río Pacuare about 15 kms west of Moravia, Williams 19497 (<named-content xmlns:xlink="http://www.w3.org/1999/xlink" content-type="dwc:institutional_code" xlink:type="simple">NY</named-content>). <bold>Puntarenas</bold>: Golfito, R.F. Golfo Dulce, Península de Osa, junto al Río Rincón, camino a la estación Los Patos, Acosta et al. 1188 (<named-content xmlns:xlink="http://www.w3.org/1999/xlink" content-type="dwc:institutional_code" xlink:type="simple">INB</named-content>, <named-content xmlns:xlink="http://www.w3.org/1999/xlink" content-type="dwc:institutional_code" xlink:type="simple">NY</named-content>); about 4–5 km N of Miramar on <named-content xmlns:xlink="http://www.w3.org/1999/xlink" content-type="dwc:institutional_code" xlink:type="simple">CR</named-content> 144, Almeda et al. 2866 (<named-content xmlns:xlink="http://www.w3.org/1999/xlink" content-type="dwc:institutional_code" xlink:type="simple">CR</named-content>, <named-content xmlns:xlink="http://www.w3.org/1999/xlink" content-type="dwc:institutional_code" xlink:type="simple">NY</named-content>); Cultivated on the property of Mr. Robert Wilson about 5–6 km south of San Vito, in garden originally from Villa Neilly at 50 m alt, Burger 4596 (<named-content xmlns:xlink="http://www.w3.org/1999/xlink" content-type="dwc:institutional_code" xlink:type="simple">NY</named-content>); Pérez Zeledón, Tinamaste, Finca de los suizos, Estrada 1523 (<named-content xmlns:xlink="http://www.w3.org/1999/xlink" content-type="dwc:institutional_code" xlink:type="simple">CR</named-content>, <named-content xmlns:xlink="http://www.w3.org/1999/xlink" content-type="dwc:institutional_code" xlink:type="simple">NY</named-content>); Cantón de Osa, Camino a Rancho Quemado, del cruce 1 km, Hurtado 115 (<named-content xmlns:xlink="http://www.w3.org/1999/xlink" content-type="dwc:institutional_code" xlink:type="simple">CR</named-content>, <named-content xmlns:xlink="http://www.w3.org/1999/xlink" content-type="dwc:institutional_code" xlink:type="simple">INB</named-content>, <named-content xmlns:xlink="http://www.w3.org/1999/xlink" content-type="dwc:institutional_code" xlink:type="simple">MO</named-content>, <named-content xmlns:xlink="http://www.w3.org/1999/xlink" content-type="dwc:institutional_code" xlink:type="simple">NY</named-content>). <bold>San José</bold>: Camino entre Puriscal y P. N. La Cangreja, Kriebel 5333 (<named-content xmlns:xlink="http://www.w3.org/1999/xlink" content-type="dwc:institutional_code" xlink:type="simple">INB</named-content>, <named-content xmlns:xlink="http://www.w3.org/1999/xlink" content-type="dwc:institutional_code" xlink:type="simple">NY</named-content>); Turrubares, Montelimar, 1 km E de la Escuela, Murillo et al. 85 (<named-content xmlns:xlink="http://www.w3.org/1999/xlink" content-type="dwc:institutional_code" xlink:type="simple">INB</named-content>, <named-content xmlns:xlink="http://www.w3.org/1999/xlink" content-type="dwc:institutional_code" xlink:type="simple">NY</named-content>). Perez Zeledón, Vicinity of El General, Skutch 2503, 5156 (<named-content xmlns:xlink="http://www.w3.org/1999/xlink" content-type="dwc:institutional_code" xlink:type="simple">MO</named-content>, <named-content xmlns:xlink="http://www.w3.org/1999/xlink" content-type="dwc:institutional_code" xlink:type="simple">NY</named-content>); lower slopes of Cordillera de Talamanca along Río Hermoso, Finca El Quizarrá, Williams 28422 (<named-content xmlns:xlink="http://www.w3.org/1999/xlink" content-type="dwc:institutional_code" xlink:type="simple">NY</named-content>).</p><p>
            <bold>PANAMA. Bocas del Toro</bold>: Region of Almirante, Cooper 341 (<named-content xmlns:xlink="http://www.w3.org/1999/xlink" content-type="dwc:institutional_code" xlink:type="simple">NY</named-content>); 10–15 miles inland (S) from mouth of Changuinola River, Lewis et al. 973 (<named-content xmlns:xlink="http://www.w3.org/1999/xlink" content-type="dwc:institutional_code" xlink:type="simple">NY</named-content>); Near Lago de Fortuna, ca. km 80 from Chiriquí on road to Chiriquí Grande, Penneys 1727 (<named-content xmlns:xlink="http://www.w3.org/1999/xlink" content-type="dwc:institutional_code" xlink:type="simple">FLAS</named-content>, <named-content xmlns:xlink="http://www.w3.org/1999/xlink" content-type="dwc:institutional_code" xlink:type="simple">NY</named-content>); Vecinity of Nievecita, Woodson, Allen and Seibert 1874 (<named-content xmlns:xlink="http://www.w3.org/1999/xlink" content-type="dwc:institutional_code" xlink:type="simple">MO</named-content>, <named-content xmlns:xlink="http://www.w3.org/1999/xlink" content-type="dwc:institutional_code" xlink:type="simple">NY</named-content>). <bold>Canal Zone</bold>: Road C-16 northwest of Pedro Miguel, Croat 12254 (<named-content xmlns:xlink="http://www.w3.org/1999/xlink" content-type="dwc:institutional_code" xlink:type="simple">MO</named-content>, <named-content xmlns:xlink="http://www.w3.org/1999/xlink" content-type="dwc:institutional_code" xlink:type="simple">NY</named-content>); <bold>Chiriquí</bold>: Cerro Galera Chorcha, Vcty. Gualaca, Allen 5064 (<named-content xmlns:xlink="http://www.w3.org/1999/xlink" content-type="dwc:institutional_code" xlink:type="simple">NY</named-content>); Río Chiriquí to Remedios, Woodson et al. 1183 (<named-content xmlns:xlink="http://www.w3.org/1999/xlink" content-type="dwc:institutional_code" xlink:type="simple">MO</named-content>, <named-content xmlns:xlink="http://www.w3.org/1999/xlink" content-type="dwc:institutional_code" xlink:type="simple">NY</named-content>). <bold>Coclé</bold>: Vicinity of El Valle, Allen 1152 (<named-content xmlns:xlink="http://www.w3.org/1999/xlink" content-type="dwc:institutional_code" xlink:type="simple">NY</named-content>); Vicinity of San Felix, Allen 3653 (<named-content xmlns:xlink="http://www.w3.org/1999/xlink" content-type="dwc:institutional_code" xlink:type="simple">NY</named-content>); 6.5 km from La Pintada on road to Toabré, Penneys and Blanco 1674 (<named-content xmlns:xlink="http://www.w3.org/1999/xlink" content-type="dwc:institutional_code" xlink:type="simple">FLAS</named-content>, <named-content xmlns:xlink="http://www.w3.org/1999/xlink" content-type="dwc:institutional_code" xlink:type="simple">NY</named-content>); El Valle de Antón and vicinity, Seibert 484 (<named-content xmlns:xlink="http://www.w3.org/1999/xlink" content-type="dwc:institutional_code" xlink:type="simple">NY</named-content>); between Las Margaritas and El Valle, Woodson, Allen and Seibert 1740 (<named-content xmlns:xlink="http://www.w3.org/1999/xlink" content-type="dwc:institutional_code" xlink:type="simple">MO</named-content>, <named-content xmlns:xlink="http://www.w3.org/1999/xlink" content-type="dwc:institutional_code" xlink:type="simple">NY</named-content>). <!--PageBreak--><bold>Darién</bold>: Headwaters of Rio Chico, Allen 4602 (<named-content xmlns:xlink="http://www.w3.org/1999/xlink" content-type="dwc:institutional_code" xlink:type="simple">NY</named-content>); Puerto St. Dorotea, Dwyer 2240 (<named-content xmlns:xlink="http://www.w3.org/1999/xlink" content-type="dwc:institutional_code" xlink:type="simple">MO</named-content>, <named-content xmlns:xlink="http://www.w3.org/1999/xlink" content-type="dwc:institutional_code" xlink:type="simple">NY</named-content>). Veraguas: Hills west of Soná, Allen 1031 (<named-content xmlns:xlink="http://www.w3.org/1999/xlink" content-type="dwc:institutional_code" xlink:type="simple">MO</named-content>, <named-content xmlns:xlink="http://www.w3.org/1999/xlink" content-type="dwc:institutional_code" xlink:type="simple">NY</named-content>).</p><p>
            <bold>COLOMBIA. Antioquia</bold>: en los alrededores de Villa Arteaga, Araque and Barklay 723 (<named-content xmlns:xlink="http://www.w3.org/1999/xlink" content-type="dwc:institutional_code" xlink:type="simple">NY</named-content>); entre los ríos Guapá y León, Ruiz Landa, Rivera and Barklay 379 (<named-content xmlns:xlink="http://www.w3.org/1999/xlink" content-type="dwc:institutional_code" xlink:type="simple">NY</named-content>); Carretera Mutatá-Pavarando, antes del puente sobre el Río Sucio, Fonnegra et al. 1670 (<named-content xmlns:xlink="http://www.w3.org/1999/xlink" content-type="dwc:institutional_code" xlink:type="simple">MO</named-content>, <named-content xmlns:xlink="http://www.w3.org/1999/xlink" content-type="dwc:institutional_code" xlink:type="simple">NY</named-content>); Guapá. 53 km south of Turbo, Haught 4596 (<named-content xmlns:xlink="http://www.w3.org/1999/xlink" content-type="dwc:institutional_code" xlink:type="simple">NY</named-content>); 3 km WSW of Mutatá along road to Pavarandogrande, Zarucchi et al. 5046 (<named-content xmlns:xlink="http://www.w3.org/1999/xlink" content-type="dwc:institutional_code" xlink:type="simple">MO</named-content>, <named-content xmlns:xlink="http://www.w3.org/1999/xlink" content-type="dwc:institutional_code" xlink:type="simple">NY</named-content>).</p><p>
            <bold>ECUADOR. Los Rios</bold>: Hacienda Clementina, Harling 71, 161 (<named-content xmlns:xlink="http://www.w3.org/1999/xlink" content-type="dwc:institutional_code" xlink:type="simple">MO</named-content>, <named-content xmlns:xlink="http://www.w3.org/1999/xlink" content-type="dwc:institutional_code" xlink:type="simple">NY</named-content>).</p></tp:treatment-sec><ref-list><ref id="B77"><mixed-citation xmlns:xlink="http://www.w3.org/1999/xlink" xlink:type="simple">
          <person-group><name name-style="western"><surname>Schnell</surname><given-names>CE</given-names></name></person-group> (<year>1996</year>) <source>The Genus <italic><tp:taxon-name><tp:taxon-name-part taxon-name-part-type="genus">Conostegia</tp:taxon-name-part></tp:taxon-name></italic> (<tp:taxon-name><tp:taxon-name-part taxon-name-part-type="family">Melastomataceae</tp:taxon-name-part></tp:taxon-name>)</source>. <comment>PhD thesis</comment>, <publisher-name>Harvard University</publisher-name>.</mixed-citation></ref><ref id="B25"><mixed-citation xmlns:xlink="http://www.w3.org/1999/xlink" xlink:type="simple">
          <person-group><name name-style="western"><surname>Ellison</surname><given-names>AM</given-names></name><name name-style="western"><surname>Denslow</surname><given-names>JS</given-names></name><name name-style="western"><surname>Loiselle</surname><given-names>BA</given-names></name><name name-style="western"><surname>Brenes</surname><given-names>D</given-names></name></person-group> (<year>1993</year>) <article-title>Seed and seedling ecology of Neotropical <tp:taxon-name><tp:taxon-name-part taxon-name-part-type="family">Melastomataceae</tp:taxon-name-part></tp:taxon-name>.</article-title> <source>Ecology</source> <volume>74</volume>(<issue>6</issue>): <fpage>1733</fpage>–<lpage>1749</lpage>. doi: <ext-link xlink:type="simple" ext-link-type="doi" xlink:href="10.2307/1939932">10.2307/1939932</ext-link></mixed-citation></ref></ref-list></tp:taxon-treatment>
