# Supplementary material for: A Monograph of Conostegia (Melastomataceae, Miconieae)
Source: PhytoKeys. 2016 Jul 20;(67):1–326. doi: 10.3897/phytokeys.67.6703 (PMC4972245; doi:10.3897/phytokeys.67.6703)
Supplement: XML Treatment for Conostegia xalapensis [file phytokeys.67.6703-treatment81.xml]

<!DOCTYPE tp:taxon-treatment
  PUBLIC "-//TaxonX//DTD Taxonomic Treatment Publishing DTD v0 20100105//EN" "tax-treatment-NSO.dtd">
<tp:taxon-treatment xmlns:tp="http://www.plazi.org/taxpub"><tp:treatment-meta><kwd-group><label>Taxon classification</label><kwd><named-content content-type="kingdom">Plantae</named-content></kwd><kwd><named-content content-type="order">Myrtales</named-content></kwd><kwd><named-content content-type="family">Melastomataceae</named-content></kwd></kwd-group><mixed-citation publication-type="journal"><person-group><name><surname>Kriebel</surname><given-names>Ricardo</given-names></name></person-group><article-title>A Monograph of <italic><tp:taxon-name><tp:taxon-name-part taxon-name-part-type="genus">Conostegia</tp:taxon-name-part></tp:taxon-name></italic> (<tp:taxon-name><tp:taxon-name-part taxon-name-part-type="family">Melastomataceae</tp:taxon-name-part></tp:taxon-name>, <tp:taxon-name><tp:taxon-name-part taxon-name-part-type="tribe">Miconieae</tp:taxon-name-part></tp:taxon-name>)</article-title><source>PhytoKeys</source><day>20</day><month>7</month><year>2016</year><volume>2016</volume><issue>67</issue><fpage>1</fpage><lpage>326</lpage><pub-id pub-id-type="doi">10.3897/phytokeys.67.6703</pub-id></mixed-citation></tp:treatment-meta><tp:nomenclature><tp:taxon-name>
            <tp:taxon-name-part taxon-name-part-type="genus">Conostegia</tp:taxon-name-part>
            <tp:taxon-name-part taxon-name-part-type="species">xalapensis</tp:taxon-name-part>
          </tp:taxon-name><tp:taxon-authority>(Bonpl.) DC</tp:taxon-authority><xref ref-type="fig" rid="F200">Figs 200</xref><xref ref-type="fig" rid="F201">, 201</xref><tp:nomenclature-citation-list><tp:nomenclature-citation><tp:taxon-name>
                <tp:taxon-name-part taxon-name-part-type="genus">Conostegia</tp:taxon-name-part> <tp:taxon-name-part taxon-name-part-type="species">xalapensis</tp:taxon-name-part></tp:taxon-name><comment>(Bonpl.) DC, Prodr. 3: 175. 1828. <tp:taxon-name><tp:taxon-name-part taxon-name-part-type="genus">Melastoma</tp:taxon-name-part> <tp:taxon-name-part taxon-name-part-type="species">xalapense</tp:taxon-name-part></tp:taxon-name> Bonpl., Melast. 126, t. 54. 1806–1816. Type: Mexico. Jalisco: Rio Papagayo, no date, A. Bonpland s.n. (holotype: P!).</comment></tp:nomenclature-citation><tp:nomenclature-citation><tp:taxon-name>
                <tp:taxon-name-part taxon-name-part-type="genus">Miconia</tp:taxon-name-part> <tp:taxon-name-part taxon-name-part-type="species">xalapensis</tp:taxon-name-part></tp:taxon-name><comment>(Bonpl.) M. Gómez, Anal. Hist. Nat. Madrid 23: 69. 1894.</comment></tp:nomenclature-citation><tp:nomenclature-citation><tp:taxon-name>
                <tp:taxon-name-part taxon-name-part-type="genus">Miconia</tp:taxon-name-part> <tp:taxon-name-part taxon-name-part-type="species">rostrata</tp:taxon-name-part></tp:taxon-name><comment>(Bertol.) Triana, Trans. Linn. Soc. London 28: 131. 1872. Basionym: <tp:taxon-name><tp:taxon-name-part taxon-name-part-type="genus">Melastoma</tp:taxon-name-part></tp:taxon-name> rostratum Bertol., Novi Comment. Acad. Sci. Inst. Bononiensis 4: 417. 1840. Type: Guatemala. Antigua: J. Velsquez s.n. (holotype: <named-content xmlns:xlink="http://www.w3.org/1999/xlink" content-type="dwc:institutional_code" xlink:type="simple">BOLO</named-content>).</comment></tp:nomenclature-citation><tp:nomenclature-citation><tp:taxon-name>
                <tp:taxon-name-part taxon-name-part-type="genus">Miconia</tp:taxon-name-part> <tp:taxon-name-part taxon-name-part-type="species">umbilicata</tp:taxon-name-part></tp:taxon-name><comment>(Bertol.) Triana, Trans. Linn. Soc. London 28: 131. 1872. Basionym: <tp:taxon-name><tp:taxon-name-part taxon-name-part-type="genus">Melastoma</tp:taxon-name-part> <tp:taxon-name-part taxon-name-part-type="species">umbilicatum</tp:taxon-name-part></tp:taxon-name> Bertol., Novi Comment. Acad. Sci. Inst. Bononiensis 4: 416. 1840. Type: Guatemala. Escuintla: J. Velsquez s.n. (holotype: <named-content xmlns:xlink="http://www.w3.org/1999/xlink" content-type="dwc:institutional_code" xlink:type="simple">BOLO</named-content>).</comment></tp:nomenclature-citation><tp:nomenclature-citation><tp:taxon-name>
                <tp:taxon-name-part taxon-name-part-type="genus">Conostegia</tp:taxon-name-part> <tp:taxon-name-part taxon-name-part-type="species">acutidentata</tp:taxon-name-part></tp:taxon-name><comment>Rich, Ess. Flo Cuba 558. 1845. Type: Cuba. Vuelta de Abajo, Cuba, J. Valenzuela. I have not seen this specimen. <xref ref-type="bibr" rid="B77">Schnell (1996)</xref> states that the description of the leaves, “leaves little room for doubt” it is this species.</comment></tp:nomenclature-citation><tp:nomenclature-citation><tp:taxon-name>
                <tp:taxon-name-part taxon-name-part-type="genus">Conostegia</tp:taxon-name-part> <tp:taxon-name-part taxon-name-part-type="species">lanceolata</tp:taxon-name-part></tp:taxon-name><comment>Cogn, DC. Monog. Phan. 7: 708. 1891. Type: Costa Rica. San Jose: Salitral de Desamparados, May 1889, H. Pittier 1144 (lectotype <named-content xmlns:xlink="http://www.w3.org/1999/xlink" content-type="dwc:institutional_code" xlink:type="simple">BR</named-content>!, designated here; isolectotypes <named-content xmlns:xlink="http://www.w3.org/1999/xlink" content-type="dwc:institutional_code" xlink:type="simple">LE</named-content>, M). The specimen at M has the name H. Pittier scratched off leaving Tonduz as the colector. Other syntypes: Costa Rica: San Jose, Wendland 639 (<named-content xmlns:xlink="http://www.w3.org/1999/xlink" content-type="dwc:institutional_code" xlink:type="simple">BR</named-content>, <named-content xmlns:xlink="http://www.w3.org/1999/xlink" content-type="dwc:institutional_code" xlink:type="simple">GOET</named-content>) and 1092 (<named-content xmlns:xlink="http://www.w3.org/1999/xlink" content-type="dwc:institutional_code" xlink:type="simple">GOET</named-content>); Aguacate, Oersted 2836 (holotype: C).</comment></tp:nomenclature-citation><tp:nomenclature-citation><tp:taxon-name>
                <tp:taxon-name-part taxon-name-part-type="genus">Conostegia</tp:taxon-name-part> <tp:taxon-name-part taxon-name-part-type="species">lanceolata</tp:taxon-name-part> <tp:taxon-name-part taxon-name-part-type="infraspecific-rank">var.</tp:taxon-name-part> <tp:taxon-name-part taxon-name-part-type="variety">subtrinervia</tp:taxon-name-part></tp:taxon-name><comment>Cogn., Bull. Soc. Roy. Bot. Belgique 30: 253. 1892. Type: Costa Rica. San José: H. Pittier 1144 (holotype: <named-content xmlns:xlink="http://www.w3.org/1999/xlink" content-type="dwc:institutional_code" xlink:type="simple">BR</named-content>!).</comment></tp:nomenclature-citation><tp:nomenclature-citation><tp:taxon-name>
                <tp:taxon-name-part taxon-name-part-type="genus">Conostegia</tp:taxon-name-part> <tp:taxon-name-part taxon-name-part-type="species">minutiflora</tp:taxon-name-part></tp:taxon-name><comment>Rose, Contr. U.S. Natl. Herb. 8(4): 327, t. 71. 1905. Type: Mexico. Oaxaca: Plunia, 17 March 1895, E. W. Nelson 2493 (holotype: <named-content xmlns:xlink="http://www.w3.org/1999/xlink" content-type="dwc:institutional_code" xlink:type="simple">US</named-content>!; isotype: <named-content xmlns:xlink="http://www.w3.org/1999/xlink" content-type="dwc:institutional_code" xlink:type="simple">GH</named-content>!).</comment></tp:nomenclature-citation><tp:nomenclature-citation><tp:taxon-name>
                <tp:taxon-name-part taxon-name-part-type="genus">Conostegia</tp:taxon-name-part> <tp:taxon-name-part taxon-name-part-type="species">viridis</tp:taxon-name-part></tp:taxon-name><comment>Cogn. ex Donn. Sm, Bot. Gaz. 20: 286. 1895. Type: Guatemala. Retalhuleu: San Felipe, April 1892, J. Smith 2650 (holotype: <named-content xmlns:xlink="http://www.w3.org/1999/xlink" content-type="dwc:institutional_code" xlink:type="simple">BR</named-content>!; isotypes: K!, M!, <named-content xmlns:xlink="http://www.w3.org/1999/xlink" content-type="dwc:institutional_code" xlink:type="simple">US</named-content>!).</comment></tp:nomenclature-citation><tp:nomenclature-citation><tp:taxon-name>
                <tp:taxon-name-part taxon-name-part-type="genus">Conostegia</tp:taxon-name-part> <tp:taxon-name-part taxon-name-part-type="species">minutiflora</tp:taxon-name-part></tp:taxon-name><comment>Rose, Contr. U.S. Nat. Herb. 8: 327. 1905. Type: Mexico. Oaxaca: Plunia, 17 March 1895, E. Nelson 2493a (holotype: <named-content xmlns:xlink="http://www.w3.org/1999/xlink" content-type="dwc:institutional_code" xlink:type="simple">US</named-content>!, isotype: <named-content xmlns:xlink="http://www.w3.org/1999/xlink" content-type="dwc:institutional_code" xlink:type="simple">GH</named-content>!).</comment></tp:nomenclature-citation></tp:nomenclature-citation-list></tp:nomenclature><tp:treatment-sec sec-type="description" id="SECID0EZHQO"><title>Description.</title><p>Shrubs or trees 0.5–12 m tall with apically flattened stems which become terete with age and which are covered by a dense tomentum of sessile stellate trichomes; the nodal line present but sometimes invisible from the indument. Leaves of a pair equal to slightly unequal in length. Petioles 0.5–5.1 cm long. Leaf blade 3–18.6 × 0.9–8.8 cm, 3–5 plinerved, with the innermost pair of primary veins diverging from the midvein 0.3–1.5 cm above the base in opposite to alternate fashion, ovate-oblong, <!--PageBreak--><!--PageBreak--><!--PageBreak-->or narrowly to broadly ovate, the base acute to subcordate, the apex acute to acuminate, the margin dentate or denticulate, the adaxial surface glabrous, the abaxial surface white, grey, brown or reddish from the dense tomentum of sessile stellate trichomes. Inflorescence a terminal panicle 2.3–20 cm long, branched at or above the base, accessory branches absent or present, the rachis covered by sessile stellate trichomes, the bracteoles 0.5–3.25 mm, linear, deciduous or persistent. Pedicel absent or to 1.25 mm. the hypanthium 2–4 × 2–3.5 mm, covered by stellate hairs. Flowers (4-)5(-7) merous, pyriform, calyptrate, floral buds 3–8.75 × 1.75–5 mm, the base rounded, the apex acute to apiculate and sometimes with inconspicuous calyx teeth looking appendages at the top of the calyptra, scarcely constricted below the middle. Petals 3–8 × 1.5–3.25 mm, white or pink, obovate, spreading at anthesis, glabrous, rounded to emarginated apically. Stamens (9-)10(-15), 4–7 mm, androecium slightly zygomorphic, the filaments 2.2–4.25 mm, white, the filament geniculation just below the thecae, anthers 1.8–3.25 × 0.5–1.25 mm, elliptic to oblong, yellow, laterally compressed, the pore 0.1–0.2 mm, slightly ventrally inclined. Ovary (4-)5(-6) locular, inferior, apically glabrous and forming a small collar around the style base. Style 3–6.25 mm, bent away from anthers just below the stigma, vertical distance from the anther to the stigma ca. 0 mm, horizontal distance absent, the stigma punctiform to slightly expanded, 0.5–1 mm wide. Berry 4–7 × 4–7 mm, dark purple to black. Seeds 1–1.4 mm long, broadly pyramidal or rounded, the testa smooth.</p><fig id="F200" position="float" orientation="portrait"><label>Figure 200.</label><caption><p>
          <italic><tp:taxon-name><tp:taxon-name-part taxon-name-part-type="genus">Conostegia</tp:taxon-name-part> <tp:taxon-name-part taxon-name-part-type="species">xalapensis</tp:taxon-name-part></tp:taxon-name></italic>. <bold>A</bold> Leaf abaxial surface <bold>B</bold> Inflorescence <bold>C</bold> Close up of flowers <bold>D</bold> Infructescence <bold>E</bold> Flower bud. Pickled flower <bold>G</bold> Longitudinal section of a flower <bold>H</bold> Petal I Stamen <bold>J</bold> Style. Photos of specimen vouchered <italic>R. Kriebel 5619</italic>.</p></caption><graphic xmlns:xlink="http://www.w3.org/1999/xlink" xlink:href="phytokeys-067-001-g200.jpg" position="float" orientation="portrait" xlink:type="simple" id="oo_96558.jpg"/></fig><fig id="F201" position="float" orientation="portrait"><label>Figure 201.</label><caption><p>
          <italic><tp:taxon-name><tp:taxon-name-part taxon-name-part-type="genus">Conostegia</tp:taxon-name-part> <tp:taxon-name-part taxon-name-part-type="species">xalapensis</tp:taxon-name-part></tp:taxon-name></italic>. <bold>A</bold> Habit. Leaf abaxial surface. Inflorescence. Infructescence <bold>E</bold> Longitudinal section of a flower bud <bold>F</bold> Pickled flower <bold>G</bold> Longitudinal section of a flower at anthesis with stamens, style and petals removed <bold>H</bold> Petal <bold>I</bold> Stamen <bold>J</bold> Style. Photos of specimen vouchered <italic>R. Kriebel 5629</italic>.</p></caption><graphic xmlns:xlink="http://www.w3.org/1999/xlink" xlink:href="phytokeys-067-001-g201.jpg" position="float" orientation="portrait" xlink:type="simple" id="oo_96559.jpg"/></fig></tp:treatment-sec><tp:treatment-sec sec-type="distribution" id="SECID0ETKQO"><title>Distribution</title><p>(Fig. <xref ref-type="fig" rid="F202">202</xref>). From Mexico south to Panama and reaching central and northern Colombia, also in Cuba, from sea level to 2880 m in elevation.</p><fig id="F202" position="float" orientation="portrait"><label>Figure 202.</label><caption><p>Distribution of <italic><tp:taxon-name><tp:taxon-name-part taxon-name-part-type="genus">Conostegia</tp:taxon-name-part> <tp:taxon-name-part taxon-name-part-type="species">xalapensis</tp:taxon-name-part></tp:taxon-name></italic>.</p></caption><graphic xmlns:xlink="http://www.w3.org/1999/xlink" xlink:href="phytokeys-067-001-g202.jpg" position="float" orientation="portrait" xlink:type="simple" id="oo_96561.jpg"/></fig><p>
            <italic><tp:taxon-name><tp:taxon-name-part taxon-name-part-type="genus">Conostegia</tp:taxon-name-part> <tp:taxon-name-part taxon-name-part-type="species">xalapensis</tp:taxon-name-part></tp:taxon-name></italic> has one of the widest distribution of any species in the genus and is by far the most commonly collected species. It is a weedy species and is probably expanding its range in the present. With this wide distributional range also comes morphological variation. <xref ref-type="bibr" rid="B77">Schnell (1996)</xref> characterized several morphotypes within <italic><tp:taxon-name><tp:taxon-name-part taxon-name-part-type="genus">Conostegia</tp:taxon-name-part> <tp:taxon-name-part taxon-name-part-type="species">xalapensis</tp:taxon-name-part></tp:taxon-name></italic>. Of these, I have observed two of them which are here illustrated (Figs <xref ref-type="fig" rid="F201">201</xref>, <xref ref-type="fig" rid="F202">202</xref>). The specimen <italic>Kriebel 5619</italic> (<named-content xmlns:xlink="http://www.w3.org/1999/xlink" content-type="dwc:institutional_code" xlink:type="simple">NY</named-content>) from Sierra Caral, Izabal, Guatemala which is a low elevation rainforest locality, has diplostemonous flowers with small pink petals. This morphotype matches <italic><tp:taxon-name><tp:taxon-name-part taxon-name-part-type="genus">Conostegia</tp:taxon-name-part> <tp:taxon-name-part taxon-name-part-type="species">viridis</tp:taxon-name-part></tp:taxon-name></italic>, a species Cogniaux recognized. The specimen <italic>Kriebel 5629</italic> (<named-content xmlns:xlink="http://www.w3.org/1999/xlink" content-type="dwc:institutional_code" xlink:type="simple">INB</named-content>) from higher elevations in the Cerros de Escazú, San José, Costa Rica, has pleiostemonous flowers with larger white petals and matches another species recognized by Cogniaux, <italic><tp:taxon-name><tp:taxon-name-part taxon-name-part-type="genus">Conostegia</tp:taxon-name-part> <tp:taxon-name-part taxon-name-part-type="species">lanceolata</tp:taxon-name-part></tp:taxon-name></italic>. These extremes look different but there are many populations that seem to bridge their extreme morphologies. Further genetic work is needed to test if some of these populations, which have been given other names, in fact, correspond to distinct species. The accumulation of aluminum by this species has been demonstrated experimentally (<xref ref-type="bibr" rid="B36">González-Santana et al. 2012</xref>).</p></tp:treatment-sec><tp:treatment-sec sec-type="material" id="SECID0E1NQO"><title>Specimens examined.</title><p>
            <bold>CUBA. Oriente</bold>: ladera sur de Cajálbana, 15 kms de La Palma hacia Mil Cumbres, Berazaín, Baker and Reeves 71858 (<named-content xmlns:xlink="http://www.w3.org/1999/xlink" content-type="dwc:institutional_code" xlink:type="simple">NY</named-content>); Vicinity of Herradura, Britton et al. 6362 (<named-content xmlns:xlink="http://www.w3.org/1999/xlink" content-type="dwc:institutional_code" xlink:type="simple">NY</named-content>); on Guane road, Britton, Britton and Gager 7207 (<named-content xmlns:xlink="http://www.w3.org/1999/xlink" content-type="dwc:institutional_code" xlink:type="simple">NY</named-content>); San Isidro, Britton, Wilson and Leon 13948 (<named-content xmlns:xlink="http://www.w3.org/1999/xlink" content-type="dwc:institutional_code" xlink:type="simple">NY</named-content>); El Pinar (pine wood) not far from San Diego de los Barrios, León 4257 (<named-content xmlns:xlink="http://www.w3.org/1999/xlink" content-type="dwc:institutional_code" xlink:type="simple">NY</named-content>); Pan de Guajaibón rail from village of San Juan de Sagua and base of Pan de Guajaibón, Clark et al. 10592 (<named-content xmlns:xlink="http://www.w3.org/1999/xlink" content-type="dwc:institutional_code" xlink:type="simple">NY</named-content>); Highway <!--PageBreak-->Luis Lazo towards Cabeza, between Valle Isabel Maria and Mestanza (ca. 9 air km northwest of Pinar del Rio), Clark 11983 (<named-content xmlns:xlink="http://www.w3.org/1999/xlink" content-type="dwc:institutional_code" xlink:type="simple">NY</named-content>); Lomas de Candelaria, Earle 1618 (<named-content xmlns:xlink="http://www.w3.org/1999/xlink" content-type="dwc:institutional_code" xlink:type="simple">NY</named-content>); Sierra de los Organos, San Claudio, Pinar de Lexhuza, Ekman 10545 (<named-content xmlns:xlink="http://www.w3.org/1999/xlink" content-type="dwc:institutional_code" xlink:type="simple">NY</named-content>); junto a Soroa 4-5 km al norte sobre serpentinas, Fernández and Morales 10752 (<named-content xmlns:xlink="http://www.w3.org/1999/xlink" content-type="dwc:institutional_code" xlink:type="simple">MO</named-content>, <named-content xmlns:xlink="http://www.w3.org/1999/xlink" content-type="dwc:institutional_code" xlink:type="simple">NY</named-content>); Municipio San Cristobal cerca de Cinco Pesos, Greuter, Rankin and Silva 25800 (<named-content xmlns:xlink="http://www.w3.org/1999/xlink" content-type="dwc:institutional_code" xlink:type="simple">NY</named-content>); Mantua to Arroyos, Shafer 11240 (<named-content xmlns:xlink="http://www.w3.org/1999/xlink" content-type="dwc:institutional_code" xlink:type="simple">MO</named-content>, <named-content xmlns:xlink="http://www.w3.org/1999/xlink" content-type="dwc:institutional_code" xlink:type="simple">NY</named-content>); Los Palacios to Herradura, Shafer 11722 (<named-content xmlns:xlink="http://www.w3.org/1999/xlink" content-type="dwc:institutional_code" xlink:type="simple">MO</named-content>, <named-content xmlns:xlink="http://www.w3.org/1999/xlink" content-type="dwc:institutional_code" xlink:type="simple">NY</named-content>); Los Palacios to San Pablo de Las Yeguas, Shafer 11930 (<named-content xmlns:xlink="http://www.w3.org/1999/xlink" content-type="dwc:institutional_code" xlink:type="simple">MO</named-content>, <named-content xmlns:xlink="http://www.w3.org/1999/xlink" content-type="dwc:institutional_code" xlink:type="simple">NY</named-content>).</p><p>
            <bold>MEXICO. Chiapas</bold>: 13 km north of Berriozábal near Pozo Turipache and Finca El Suspiro, Municipio de Berriozábal, Breedlove 20225 (<named-content xmlns:xlink="http://www.w3.org/1999/xlink" content-type="dwc:institutional_code" xlink:type="simple">MO</named-content>, <named-content xmlns:xlink="http://www.w3.org/1999/xlink" content-type="dwc:institutional_code" xlink:type="simple">NY</named-content>); Tabil Nuk’um 2 km al norte de tierra templada monte bajo la cabecera, Gonzalez 638 (<named-content xmlns:xlink="http://www.w3.org/1999/xlink" content-type="dwc:institutional_code" xlink:type="simple">NY</named-content>); along the road from El Boque to Simojovel, Municipio de Simojovel de Allende, Ton 3071 (<named-content xmlns:xlink="http://www.w3.org/1999/xlink" content-type="dwc:institutional_code" xlink:type="simple">NY</named-content>). <bold>Guerrero</bold>: Manchón, Mina, Hinton 9256 (<named-content xmlns:xlink="http://www.w3.org/1999/xlink" content-type="dwc:institutional_code" xlink:type="simple">NY</named-content>); Mpio. Mochitlán, camino a la torre de microondas “El Fresno”, 2.5–3.5 km al E de Cajeles, Koch, Fryxell and Altman 87524 (<named-content xmlns:xlink="http://www.w3.org/1999/xlink" content-type="dwc:institutional_code" xlink:type="simple">NY</named-content>). <bold>Michoacán</bold>: municipio de La Huacana <named-content xmlns:xlink="http://www.w3.org/1999/xlink" content-type="dwc:institutional_code" xlink:type="simple">MEX</named-content> 120, 19 km north of La <!--PageBreak-->Huacana and 2.5 km southwest of Los Sabinos, Steinmann and Porter 5361 (<named-content xmlns:xlink="http://www.w3.org/1999/xlink" content-type="dwc:institutional_code" xlink:type="simple">NY</named-content>). <bold>Nayarit</bold>: Roadside along highway between Tepic and Santa Cruz 2.4 mi. NE jct. Hwy. to San Blas and 8.9 mi. SW of Jalcocotan, Daniel 2037 (<named-content xmlns:xlink="http://www.w3.org/1999/xlink" content-type="dwc:institutional_code" xlink:type="simple">NY</named-content>); ca. 12 miles west of Tepic 6.5 miles east of Jalcocotán, McVaugh 18845 (<named-content xmlns:xlink="http://www.w3.org/1999/xlink" content-type="dwc:institutional_code" xlink:type="simple">NY</named-content>); Ruiz, Mexia 995 (<named-content xmlns:xlink="http://www.w3.org/1999/xlink" content-type="dwc:institutional_code" xlink:type="simple">MO</named-content>, <named-content xmlns:xlink="http://www.w3.org/1999/xlink" content-type="dwc:institutional_code" xlink:type="simple">NY</named-content>). <bold>Oaxaca</bold>: Dto. Yautepec, Mpio. San Carlos Yautepec, a 7 km al S de San Miguel Chongo, Martínez, Elorsa and Perret 32118 (<named-content xmlns:xlink="http://www.w3.org/1999/xlink" content-type="dwc:institutional_code" xlink:type="simple">NY</named-content>); Distrito de Juchitán, Mpio. de San Juan Guichicovi, 2 km. al sur de Piedra Blanca (13 km. al Norte de Matías Romero), Perina 3236 (<named-content xmlns:xlink="http://www.w3.org/1999/xlink" content-type="dwc:institutional_code" xlink:type="simple">NY</named-content>). Collected along Hwy 185, 8.3 mi. north of Matias Romero, Trott et al. 260 (<named-content xmlns:xlink="http://www.w3.org/1999/xlink" content-type="dwc:institutional_code" xlink:type="simple">MO</named-content>, <named-content xmlns:xlink="http://www.w3.org/1999/xlink" content-type="dwc:institutional_code" xlink:type="simple">NY</named-content>). <bold>Puebla</bold>: Carretera Guayabal, San Jose Acateno, Zola 110 (<named-content xmlns:xlink="http://www.w3.org/1999/xlink" content-type="dwc:institutional_code" xlink:type="simple">NY</named-content>). <bold>San Luis Potosí</bold>: Mountains along the gravel road to Jalpan 2 miles generally west of Xilitla, King 4267 (<named-content xmlns:xlink="http://www.w3.org/1999/xlink" content-type="dwc:institutional_code" xlink:type="simple">NY</named-content>); Mountain canyons, Hacienda de Tamasopo, Pringle 3976 (<named-content xmlns:xlink="http://www.w3.org/1999/xlink" content-type="dwc:institutional_code" xlink:type="simple">MO</named-content>, <named-content xmlns:xlink="http://www.w3.org/1999/xlink" content-type="dwc:institutional_code" xlink:type="simple">NY</named-content>). <bold>Sinaloa</bold>: Mesa Malqueson, Cerro Colorado, Gentry 5166 (<named-content xmlns:xlink="http://www.w3.org/1999/xlink" content-type="dwc:institutional_code" xlink:type="simple">MO</named-content>, <named-content xmlns:xlink="http://www.w3.org/1999/xlink" content-type="dwc:institutional_code" xlink:type="simple">NY</named-content>); San Agustín, Ortega 4002 (<named-content xmlns:xlink="http://www.w3.org/1999/xlink" content-type="dwc:institutional_code" xlink:type="simple">NY</named-content>); along the dirt road from Rosario to Plomosas about 3.5 miles east of La Rastra and 0.7 mile up the grade from the river crossing, about 33 miles east of Mexico Highway 15 at Chilillos this about 1 mile south of Rosario, Reveal and Harley 4047 (<named-content xmlns:xlink="http://www.w3.org/1999/xlink" content-type="dwc:institutional_code" xlink:type="simple">MO</named-content>, <named-content xmlns:xlink="http://www.w3.org/1999/xlink" content-type="dwc:institutional_code" xlink:type="simple">NY</named-content>). <bold>Tabasco</bold>: Acahual del modulo, Ejido Lázaro Cárdenas, Cowan 2035 (<named-content xmlns:xlink="http://www.w3.org/1999/xlink" content-type="dwc:institutional_code" xlink:type="simple">MO</named-content>, <named-content xmlns:xlink="http://www.w3.org/1999/xlink" content-type="dwc:institutional_code" xlink:type="simple">NY</named-content>). Ejido Francisco Villa 8 km al S de Francisco Rueda, municipio Humanguillo, Fernández 1424 (<named-content xmlns:xlink="http://www.w3.org/1999/xlink" content-type="dwc:institutional_code" xlink:type="simple">NY</named-content>); Municipio Teapa along bank of Río Azufre on trail between Campamento San Joaquín, Chiapas and Teapa, Gilly and Hernández 215 (<named-content xmlns:xlink="http://www.w3.org/1999/xlink" content-type="dwc:institutional_code" xlink:type="simple">NY</named-content>). <bold>Tamaulipas</bold>: Vicinity of Gómez Fárias, Paler 278 (<named-content xmlns:xlink="http://www.w3.org/1999/xlink" content-type="dwc:institutional_code" xlink:type="simple">MO</named-content>, <named-content xmlns:xlink="http://www.w3.org/1999/xlink" content-type="dwc:institutional_code" xlink:type="simple">NY</named-content>). Veracruz: 1.5 km despues de la estación de Chavarrillo rumbo a Palmar, Municipio Emiliano Zapata, Castillo and Tapia 753 (<named-content xmlns:xlink="http://www.w3.org/1999/xlink" content-type="dwc:institutional_code" xlink:type="simple">MO</named-content>, <named-content xmlns:xlink="http://www.w3.org/1999/xlink" content-type="dwc:institutional_code" xlink:type="simple">NY</named-content>); 1 km al S de Palmillas Municipio, Puente Nacional, Castillo and Medina 4251 (<named-content xmlns:xlink="http://www.w3.org/1999/xlink" content-type="dwc:institutional_code" xlink:type="simple">NY</named-content>); 3 km SW of Campamento La Laguna, Mun. Hidalgotitlan, Nee 30021 (<named-content xmlns:xlink="http://www.w3.org/1999/xlink" content-type="dwc:institutional_code" xlink:type="simple">NY</named-content>); Rancho de la secretaria de salubridad y asistencia (antes rancho 3 pasos), Municipio E. Zapata, Ortega 672 (<named-content xmlns:xlink="http://www.w3.org/1999/xlink" content-type="dwc:institutional_code" xlink:type="simple">NY</named-content>); above saddle on s.e. ridge of San Martin Tuxtla s.e. of road between Catemaco and Sontecomapan, Ward and McVaugh 7917 (<named-content xmlns:xlink="http://www.w3.org/1999/xlink" content-type="dwc:institutional_code" xlink:type="simple">NY</named-content>).</p><p>
            <bold>BELIZE. Belize</bold>: Butcher Burns Road off Western Highway about Mile 21, Dwyer 12447 (<named-content xmlns:xlink="http://www.w3.org/1999/xlink" content-type="dwc:institutional_code" xlink:type="simple">MO</named-content>, <named-content xmlns:xlink="http://www.w3.org/1999/xlink" content-type="dwc:institutional_code" xlink:type="simple">NY</named-content>). <bold>Cayo</bold>: at Millonario on road past Augustin on way to Cuevas, Croat 23510 (<named-content xmlns:xlink="http://www.w3.org/1999/xlink" content-type="dwc:institutional_code" xlink:type="simple">MO</named-content>, <named-content xmlns:xlink="http://www.w3.org/1999/xlink" content-type="dwc:institutional_code" xlink:type="simple">NY</named-content>); Mt. Pine Ridge, Vicinity of Blancaneaux Lodge, Savanna. 17 mi. S of Georgeville, Liesner and Dwyer 1614 (<named-content xmlns:xlink="http://www.w3.org/1999/xlink" content-type="dwc:institutional_code" xlink:type="simple">MO</named-content>, <named-content xmlns:xlink="http://www.w3.org/1999/xlink" content-type="dwc:institutional_code" xlink:type="simple">NY</named-content>). <bold>Stann Creek</bold>: Cockscomb Basin, O? Southern Highway, Road between Jaguar Preserve and Maya Ctr, Balick et al. 2699 (<named-content xmlns:xlink="http://www.w3.org/1999/xlink" content-type="dwc:institutional_code" xlink:type="simple">MO</named-content>, <named-content xmlns:xlink="http://www.w3.org/1999/xlink" content-type="dwc:institutional_code" xlink:type="simple">NY</named-content>); Dangriga, near town along Melinda Road, Balick 3020 (<named-content xmlns:xlink="http://www.w3.org/1999/xlink" content-type="dwc:institutional_code" xlink:type="simple">NY</named-content>); Silkgrass creek, Gentle 8175 (<named-content xmlns:xlink="http://www.w3.org/1999/xlink" content-type="dwc:institutional_code" xlink:type="simple">NY</named-content>). <bold>Toledo</bold>: of highway from Dangriga to Punta Gorda, Road to Laguna Village, Balick et al. 3582 (<named-content xmlns:xlink="http://www.w3.org/1999/xlink" content-type="dwc:institutional_code" xlink:type="simple">MO</named-content>, <named-content xmlns:xlink="http://www.w3.org/1999/xlink" content-type="dwc:institutional_code" xlink:type="simple">NY</named-content>).</p><p>
            <bold>EL SALVADOR. San Salvador</bold>: Calderón 106 (<named-content xmlns:xlink="http://www.w3.org/1999/xlink" content-type="dwc:institutional_code" xlink:type="simple">NY</named-content>). <bold>Sonsonate</bold>: Hacienda Las Tablas in the Balsam range, Tucker 1332 (<named-content xmlns:xlink="http://www.w3.org/1999/xlink" content-type="dwc:institutional_code" xlink:type="simple">NY</named-content>).</p><p>
            <bold>GUATEMALA. Alta Verapaz</bold>: Low hills along National route 7 W about 3 miles west of San Cristóbal Verapaz, King 3339 (<named-content xmlns:xlink="http://www.w3.org/1999/xlink" content-type="dwc:institutional_code" xlink:type="simple">NY</named-content>); near Cobán, Standley 69318 (<named-content xmlns:xlink="http://www.w3.org/1999/xlink" content-type="dwc:institutional_code" xlink:type="simple">NY</named-content>). Escuintla: Escuintla, Smith 2215 (<named-content xmlns:xlink="http://www.w3.org/1999/xlink" content-type="dwc:institutional_code" xlink:type="simple">NY</named-content>). <bold>Izabal</bold>: Sierra Caral, quebrada atravesada por el sendero al noreste de la casa de investigadores, hacia la Finca Bonanza, Kriebel et al. 5619 (<named-content xmlns:xlink="http://www.w3.org/1999/xlink" content-type="dwc:institutional_code" xlink:type="simple">NY</named-content>). <bold>Quetzaltenango</bold>: Colomba, Skutch 1281 (<named-content xmlns:xlink="http://www.w3.org/1999/xlink" content-type="dwc:institutional_code" xlink:type="simple">NY</named-content>). <bold>Petén</bold>: La Libertad, Lundell 2186, 3208 (<named-content xmlns:xlink="http://www.w3.org/1999/xlink" content-type="dwc:institutional_code" xlink:type="simple">NY</named-content>); San Francisco 15 km SSW Flores, Savannen entlang der Strasse in Richtung San Vincente das ist ca. 3 km nach der Strassen-Abzweigung in San Francisco, Wallnofer and Frisch 5800 (<named-content xmlns:xlink="http://www.w3.org/1999/xlink" content-type="dwc:institutional_code" xlink:type="simple">NY</named-content>). Retalhuleu: San Felipe, Smith 2649 (<named-content xmlns:xlink="http://www.w3.org/1999/xlink" content-type="dwc:institutional_code" xlink:type="simple">MO</named-content>, <named-content xmlns:xlink="http://www.w3.org/1999/xlink" content-type="dwc:institutional_code" xlink:type="simple">NY</named-content>). <!--PageBreak--><bold>Santa Rosa</bold>: Santa Rosa, Heyde 3330 (<named-content xmlns:xlink="http://www.w3.org/1999/xlink" content-type="dwc:institutional_code" xlink:type="simple">NY</named-content>). <bold>Sololá</bold>: pine woods bordering Río Bravo in vicinity of Finca Mocá south facing slopes of Volcán Atitlán, Steyermark 47962 (<named-content xmlns:xlink="http://www.w3.org/1999/xlink" content-type="dwc:institutional_code" xlink:type="simple">NY</named-content>).</p><p>
            <bold>HONDURAS. Atlántida</bold>: vicinity of La Ceiba, Yuncker 8026 (<named-content xmlns:xlink="http://www.w3.org/1999/xlink" content-type="dwc:institutional_code" xlink:type="simple">MO</named-content>, <named-content xmlns:xlink="http://www.w3.org/1999/xlink" content-type="dwc:institutional_code" xlink:type="simple">NY</named-content>). <bold>Colón</bold>: Road to Castilla 0.2 miles east Trujillo, Saunders 168 (<named-content xmlns:xlink="http://www.w3.org/1999/xlink" content-type="dwc:institutional_code" xlink:type="simple">NY</named-content>); 1.8 mi strip on the north bank of río Guaimoreto between old bridge and opening of Laguna Guaimoreto 4.5 mi NE of Trujillo on oald road to Castilla, Saunders 766 (<named-content xmlns:xlink="http://www.w3.org/1999/xlink" content-type="dwc:institutional_code" xlink:type="simple">NY</named-content>). <bold>Comayagua</bold>: Pinewoods around <named-content xmlns:xlink="http://www.w3.org/1999/xlink" xlink:type="simple" content-type="institution" xlink:href="http://grbio.org/institution/escuela-nacional-de-ciencias-forestales" id="NCID0E21QO">Escuela Nacional de Ciencias Forestales</named-content>, Siguatepeque, Burch 6081 (<named-content xmlns:xlink="http://www.w3.org/1999/xlink" content-type="dwc:institutional_code" xlink:type="simple">MO</named-content>, <named-content xmlns:xlink="http://www.w3.org/1999/xlink" content-type="dwc:institutional_code" xlink:type="simple">NY</named-content>); Montaña La Choca, Cordillera Comayagua, cerca de Coyocutena, Molina 7115 (<named-content xmlns:xlink="http://www.w3.org/1999/xlink" content-type="dwc:institutional_code" xlink:type="simple">NY</named-content>). <bold>Cortés</bold>: Tulian 5 km O de Pto. Cortes, Ruiz 163 (<named-content xmlns:xlink="http://www.w3.org/1999/xlink" content-type="dwc:institutional_code" xlink:type="simple">NY</named-content>). <bold>Copán</bold>: cerca de Dulce Nombre, Molina 11774 (<named-content xmlns:xlink="http://www.w3.org/1999/xlink" content-type="dwc:institutional_code" xlink:type="simple">NY</named-content>). <bold>Cortés</bold>: Montana San Idalfonso entre Banaderos y Cusuco, Molina 11438 (<named-content xmlns:xlink="http://www.w3.org/1999/xlink" content-type="dwc:institutional_code" xlink:type="simple">MO</named-content>, <named-content xmlns:xlink="http://www.w3.org/1999/xlink" content-type="dwc:institutional_code" xlink:type="simple">NY</named-content>). <bold>Distrito Central</bold>: Escuela Panamericana de Agricultura Forest Reserve, 5 km east of Zamorano on road to Tegucigalpa, Balick et al. 1745 (<named-content xmlns:xlink="http://www.w3.org/1999/xlink" content-type="dwc:institutional_code" xlink:type="simple">NY</named-content>). <bold>El Paraíso</bold>: 17 km E of El Zamorano, Davidse and Pohl 2138 (<named-content xmlns:xlink="http://www.w3.org/1999/xlink" content-type="dwc:institutional_code" xlink:type="simple">NY</named-content>) ; Yuscarán, Ochoa 40 (<named-content xmlns:xlink="http://www.w3.org/1999/xlink" content-type="dwc:institutional_code" xlink:type="simple">NY</named-content>). Francisco Morazán: Ojojona 24 km SO de Tegucigalpa, Avila 156 (<named-content xmlns:xlink="http://www.w3.org/1999/xlink" content-type="dwc:institutional_code" xlink:type="simple">NY</named-content>); Linderos km 92 carretera a Olancho, Chévez 186 (<named-content xmlns:xlink="http://www.w3.org/1999/xlink" content-type="dwc:institutional_code" xlink:type="simple">NY</named-content>); Valle de Angeles, quebrada Sabana Redonda 2 km del empalme, Cristoff 130 (<named-content xmlns:xlink="http://www.w3.org/1999/xlink" content-type="dwc:institutional_code" xlink:type="simple">NY</named-content>). El Hatillo 10 kms NE de Tegucigalpa, Figueroa 136 (<named-content xmlns:xlink="http://www.w3.org/1999/xlink" content-type="dwc:institutional_code" xlink:type="simple">NY</named-content>). <bold>Gracias a Dios</bold>: La Mosquitia, alrededores de Mocoron 60 km al SO de Puerto Lempira, Torres 137 (<named-content xmlns:xlink="http://www.w3.org/1999/xlink" content-type="dwc:institutional_code" xlink:type="simple">NY</named-content>). <bold>Guaimaca</bold>: Trail from Finca Sansón to Cerro Sansón, Carlson 3201 (<named-content xmlns:xlink="http://www.w3.org/1999/xlink" content-type="dwc:institutional_code" xlink:type="simple">NY</named-content>). Lempira: 2 kms. from Erandique, Molina 24046 (<named-content xmlns:xlink="http://www.w3.org/1999/xlink" content-type="dwc:institutional_code" xlink:type="simple">NY</named-content>). Olancho: Alrededores de Campamento, Gomez 17 (<named-content xmlns:xlink="http://www.w3.org/1999/xlink" content-type="dwc:institutional_code" xlink:type="simple">NY</named-content>); bosque de Montaña La Bellota en Cordillera Almendares 8 kms de Campamento, Molina 8451 (<named-content xmlns:xlink="http://www.w3.org/1999/xlink" content-type="dwc:institutional_code" xlink:type="simple">NY</named-content>); Arroyadas del río Wampú, Dulce nombre de Culmí, río Wampusito, Nelson and Clewell 387 (<named-content xmlns:xlink="http://www.w3.org/1999/xlink" content-type="dwc:institutional_code" xlink:type="simple">NY</named-content>). <bold>Santa Bárbara</bold>: Near El Mochito, Davidse and Pohl 2211 (<named-content xmlns:xlink="http://www.w3.org/1999/xlink" content-type="dwc:institutional_code" xlink:type="simple">NY</named-content>). <bold>Tela</bold>: Lancetilla Exp. Station, Mallery 5016 (<named-content xmlns:xlink="http://www.w3.org/1999/xlink" content-type="dwc:institutional_code" xlink:type="simple">NY</named-content>). Near town of Roatan on the Island of Roatan, Harmon and Dwyer 3921 (<named-content xmlns:xlink="http://www.w3.org/1999/xlink" content-type="dwc:institutional_code" xlink:type="simple">NY</named-content>). <bold>Yoró</bold>: Subirana Valley, von Hagen and von Hagen 1050 (<named-content xmlns:xlink="http://www.w3.org/1999/xlink" content-type="dwc:institutional_code" xlink:type="simple">NY</named-content>).</p><p>
            <bold>NICARAGUA. Chontales</bold>: 4 km N of Cuapa, Nee 28306 (<named-content xmlns:xlink="http://www.w3.org/1999/xlink" content-type="dwc:institutional_code" xlink:type="simple">MO</named-content>, <named-content xmlns:xlink="http://www.w3.org/1999/xlink" content-type="dwc:institutional_code" xlink:type="simple">NY</named-content>); Vicinity of Finca San Pedro de Oluma on NE flanks of Cerro Oluma 4 km N of Cuapa, Nee 28335 (<named-content xmlns:xlink="http://www.w3.org/1999/xlink" content-type="dwc:institutional_code" xlink:type="simple">NY</named-content>); Sierra Amerrisque, Cerro Los Andes 10 km E of Juigalpa, Neill 7295 (<named-content xmlns:xlink="http://www.w3.org/1999/xlink" content-type="dwc:institutional_code" xlink:type="simple">NY</named-content>). Jinotega: San Rafael Norte, Neill 201 (<named-content xmlns:xlink="http://www.w3.org/1999/xlink" content-type="dwc:institutional_code" xlink:type="simple">NY</named-content>). <bold>Managua</bold>: 27 km S of Managua along Highway 8 (road to Masachapa), Davidse and Pohl 2380 (<named-content xmlns:xlink="http://www.w3.org/1999/xlink" content-type="dwc:institutional_code" xlink:type="simple">MO</named-content>, <named-content xmlns:xlink="http://www.w3.org/1999/xlink" content-type="dwc:institutional_code" xlink:type="simple">NY</named-content>); Casa Colorada and vicinity south of Managua, Maxon, Harvey and Valentine 7433 (<named-content xmlns:xlink="http://www.w3.org/1999/xlink" content-type="dwc:institutional_code" xlink:type="simple">NY</named-content>). <bold>Matagalpa</bold>: Cordillera Dariense, La Fundadora, Hall and Bockus 7941 (<named-content xmlns:xlink="http://www.w3.org/1999/xlink" content-type="dwc:institutional_code" xlink:type="simple">NY</named-content>); area between Disparate de Potter and Aranjuez Cordillera Central de Nicaragua, Williams et al. 23672 (<named-content xmlns:xlink="http://www.w3.org/1999/xlink" content-type="dwc:institutional_code" xlink:type="simple">MO</named-content>, <named-content xmlns:xlink="http://www.w3.org/1999/xlink" content-type="dwc:institutional_code" xlink:type="simple">NY</named-content>); Tuma Grande about 8 km east of Matagalpa, Williams 27563 (<named-content xmlns:xlink="http://www.w3.org/1999/xlink" content-type="dwc:institutional_code" xlink:type="simple">MO</named-content>, <named-content xmlns:xlink="http://www.w3.org/1999/xlink" content-type="dwc:institutional_code" xlink:type="simple">NY</named-content>); Departamento de Bluefields, Finca Santa Rosa, ca. 2.5 km ENE of Rama and vicinity of Rio Escondido, Proctor et al. 27331 (<named-content xmlns:xlink="http://www.w3.org/1999/xlink" content-type="dwc:institutional_code" xlink:type="simple">NY</named-content>); Comarca del Cabo, Waspan, Davidse and Pohl 2325 (<named-content xmlns:xlink="http://www.w3.org/1999/xlink" content-type="dwc:institutional_code" xlink:type="simple">MO</named-content>, <named-content xmlns:xlink="http://www.w3.org/1999/xlink" content-type="dwc:institutional_code" xlink:type="simple">NY</named-content>); Vicinity of Waspam, Cabo Gracias a Dios, Bunting and Licht 497 (<named-content xmlns:xlink="http://www.w3.org/1999/xlink" content-type="dwc:institutional_code" xlink:type="simple">NY</named-content>). <bold>San Juan del Norte</bold>: (Greytown), Smith 93 (<named-content xmlns:xlink="http://www.w3.org/1999/xlink" content-type="dwc:institutional_code" xlink:type="simple">MO</named-content>, <named-content xmlns:xlink="http://www.w3.org/1999/xlink" content-type="dwc:institutional_code" xlink:type="simple">NY</named-content>). <bold>Zelaya</bold>: estimated 10 km north of Bluefields, Harmon 5090 (<named-content xmlns:xlink="http://www.w3.org/1999/xlink" content-type="dwc:institutional_code" xlink:type="simple">NY</named-content>); Río Chiquito a 5-7 km al N de Atlanta en Caño dos Oros, Río Punta Gorda Costa del Atlántico, Tellez et al. 4931 (<named-content xmlns:xlink="http://www.w3.org/1999/xlink" content-type="dwc:institutional_code" xlink:type="simple">NY</named-content>).</p><p>
            <bold>COSTA RICA. Alajuela</bold>: Colinas de San Pedro de San Ramón, Brenes 5275, 6452 (<named-content xmlns:xlink="http://www.w3.org/1999/xlink" content-type="dwc:institutional_code" xlink:type="simple">NY</named-content>); Vicinity of Los Chiles, Río Frío, Holm and Iltis 702 (<named-content xmlns:xlink="http://www.w3.org/1999/xlink" content-type="dwc:institutional_code" xlink:type="simple">NY</named-content>); San Luis de Zarcero cantón de Alfaro Ruiz, Smith 1526 (<named-content xmlns:xlink="http://www.w3.org/1999/xlink" content-type="dwc:institutional_code" xlink:type="simple">NY</named-content>). <bold>Cartago</bold>: 5 km above Tobosí, along road to Frailes, Lent 1153 (<named-content xmlns:xlink="http://www.w3.org/1999/xlink" content-type="dwc:institutional_code" xlink:type="simple">NY</named-content>); Between Puente Negro (over Río Agua Cali<!--PageBreak-->ente) and Río Sombrero at Muñeco, Utley and Utley 2990 (<named-content xmlns:xlink="http://www.w3.org/1999/xlink" content-type="dwc:institutional_code" xlink:type="simple">NY</named-content>); Turrialba, Tonduz 8350 (<named-content xmlns:xlink="http://www.w3.org/1999/xlink" content-type="dwc:institutional_code" xlink:type="simple">NY</named-content>); about 10 km SW of Navarro on a winding trail or about 10 km. S of Cartago in a straight line, Wilbur and Stone 10560 (<named-content xmlns:xlink="http://www.w3.org/1999/xlink" content-type="dwc:institutional_code" xlink:type="simple">MO</named-content>, <named-content xmlns:xlink="http://www.w3.org/1999/xlink" content-type="dwc:institutional_code" xlink:type="simple">NY</named-content>); La Carpintera above Tres Ríos, Williams 19695 (<named-content xmlns:xlink="http://www.w3.org/1999/xlink" content-type="dwc:institutional_code" xlink:type="simple">NY</named-content>); Forest area near Pavones, about 15 kms east of Turrialba, Williams 19700 (<named-content xmlns:xlink="http://www.w3.org/1999/xlink" content-type="dwc:institutional_code" xlink:type="simple">NY</named-content>). Guanacaste: Cacao camino a Cerro Pedregal y su cumbre, Soto 1772 (<named-content xmlns:xlink="http://www.w3.org/1999/xlink" content-type="dwc:institutional_code" xlink:type="simple">INB</named-content>, <named-content xmlns:xlink="http://www.w3.org/1999/xlink" content-type="dwc:institutional_code" xlink:type="simple">NY</named-content>). <bold>Heredia</bold>: south slope of Volcán Barba above San José de la Montaña, Hatheway 1493 (<named-content xmlns:xlink="http://www.w3.org/1999/xlink" content-type="dwc:institutional_code" xlink:type="simple">NY</named-content>); Cantón de San Isidro, Junto a la carretera Braulio Carrillo, 2 km antes del peaje, Jiménez 1116 (<named-content xmlns:xlink="http://www.w3.org/1999/xlink" content-type="dwc:institutional_code" xlink:type="simple">CR</named-content>, <named-content xmlns:xlink="http://www.w3.org/1999/xlink" content-type="dwc:institutional_code" xlink:type="simple">NY</named-content>); Lagunas aledañas al Río San Juan, Solano and Hernández 1472 (<named-content xmlns:xlink="http://www.w3.org/1999/xlink" content-type="dwc:institutional_code" xlink:type="simple">INB</named-content>, <named-content xmlns:xlink="http://www.w3.org/1999/xlink" content-type="dwc:institutional_code" xlink:type="simple">NY</named-content>). <bold>Limón</bold>: aprox. 200 yards inland from the coastline ca. 8 km S of Limon on the road to Cahuita, Almeda et al. 3232 (<named-content xmlns:xlink="http://www.w3.org/1999/xlink" content-type="dwc:institutional_code" xlink:type="simple">CR</named-content>, <named-content xmlns:xlink="http://www.w3.org/1999/xlink" content-type="dwc:institutional_code" xlink:type="simple">MO</named-content>, <named-content xmlns:xlink="http://www.w3.org/1999/xlink" content-type="dwc:institutional_code" xlink:type="simple">NY</named-content>); Vicinity of U.S. <named-content xmlns:xlink="http://www.w3.org/1999/xlink" xlink:type="simple" content-type="institution" xlink:href="http://grbio.org/institution/department-agriculture" id="NCID0EIFRO">Department of Agriculture</named-content> Rubber Experiment Station, Los Diamantes on Río Sta. Clara (1.6 km E of Guapiles), Holm and Iltis 412 (<named-content xmlns:xlink="http://www.w3.org/1999/xlink" content-type="dwc:institutional_code" xlink:type="simple">MO</named-content>, <named-content xmlns:xlink="http://www.w3.org/1999/xlink" content-type="dwc:institutional_code" xlink:type="simple">NY</named-content>); Puerto Viejo, R.V.S. Gandoca-Manzanillo, Punta Mona, Kriebel 426 (<named-content xmlns:xlink="http://www.w3.org/1999/xlink" content-type="dwc:institutional_code" xlink:type="simple">INB</named-content>); P. N. Tortuguero, Lumer 1355 (<named-content xmlns:xlink="http://www.w3.org/1999/xlink" content-type="dwc:institutional_code" xlink:type="simple">NY</named-content>); densely shrubby banks on the Moin River ca 0.25 mi from its mouth, 5 mi N of Puerto Limón, Morley 784 (<named-content xmlns:xlink="http://www.w3.org/1999/xlink" content-type="dwc:institutional_code" xlink:type="simple">NY</named-content>); Puerto Viejo, Manzanillo, hacia la punta, Vargas 2471 (<named-content xmlns:xlink="http://www.w3.org/1999/xlink" content-type="dwc:institutional_code" xlink:type="simple">INB</named-content>, <named-content xmlns:xlink="http://www.w3.org/1999/xlink" content-type="dwc:institutional_code" xlink:type="simple">NY</named-content>). <bold>Puntarenas</bold>: Monteverde, on property of A. Hoage at edge of woods, Lumer 1046 (<named-content xmlns:xlink="http://www.w3.org/1999/xlink" content-type="dwc:institutional_code" xlink:type="simple">NY</named-content>); Road between Santa Elena and Monteverde, Lumer 1311 (<named-content xmlns:xlink="http://www.w3.org/1999/xlink" content-type="dwc:institutional_code" xlink:type="simple">CR</named-content>, <named-content xmlns:xlink="http://www.w3.org/1999/xlink" content-type="dwc:institutional_code" xlink:type="simple">NY</named-content>); Biolley, Sabanas Esperanza, sabana inferior, Rodríguez and Santamaría 9939 (<named-content xmlns:xlink="http://www.w3.org/1999/xlink" content-type="dwc:institutional_code" xlink:type="simple">INB</named-content>, <named-content xmlns:xlink="http://www.w3.org/1999/xlink" content-type="dwc:institutional_code" xlink:type="simple">NY</named-content>). <bold>San José</bold>: Vicinity of Altos Tablazo about 7 km west of Tablón and SE of Higuito, Almeda et al. 2830 (<named-content xmlns:xlink="http://www.w3.org/1999/xlink" content-type="dwc:institutional_code" xlink:type="simple">NY</named-content>); Tablazo above San Lorenzo de Tres Ríos, Barringer and Christenson 3285 (<named-content xmlns:xlink="http://www.w3.org/1999/xlink" content-type="dwc:institutional_code" xlink:type="simple">CR</named-content>, <named-content xmlns:xlink="http://www.w3.org/1999/xlink" content-type="dwc:institutional_code" xlink:type="simple">MO</named-content>, <named-content xmlns:xlink="http://www.w3.org/1999/xlink" content-type="dwc:institutional_code" xlink:type="simple">NY</named-content>); Lado de Vargas, Tabarcia, Mora, Jiménez 659 (<named-content xmlns:xlink="http://www.w3.org/1999/xlink" content-type="dwc:institutional_code" xlink:type="simple">CR</named-content>, <named-content xmlns:xlink="http://www.w3.org/1999/xlink" content-type="dwc:institutional_code" xlink:type="simple">NY</named-content>); Cerros de Escazú, Kriebel 5629 (<named-content xmlns:xlink="http://www.w3.org/1999/xlink" content-type="dwc:institutional_code" xlink:type="simple">INB</named-content>); Z.P. Cerros de Escazú, Suarez, Cuenca del Río Suarez, carretera al Cedral por cuesta de Piedra, Morales, Lépiz and Ramírez 1751 (<named-content xmlns:xlink="http://www.w3.org/1999/xlink" content-type="dwc:institutional_code" xlink:type="simple">INB</named-content>, <named-content xmlns:xlink="http://www.w3.org/1999/xlink" content-type="dwc:institutional_code" xlink:type="simple">NY</named-content>); Acosta, Bajo Pérez, 4 km de Teruel, Morales 10539 (<named-content xmlns:xlink="http://www.w3.org/1999/xlink" content-type="dwc:institutional_code" xlink:type="simple">INB</named-content>, <named-content xmlns:xlink="http://www.w3.org/1999/xlink" content-type="dwc:institutional_code" xlink:type="simple">NY</named-content>); Perez Zeledón, Vicinity of El General, Skutch 4175, 2582 (<named-content xmlns:xlink="http://www.w3.org/1999/xlink" content-type="dwc:institutional_code" xlink:type="simple">MO</named-content>, <named-content xmlns:xlink="http://www.w3.org/1999/xlink" content-type="dwc:institutional_code" xlink:type="simple">NY</named-content>).</p><p>
            <bold>EL SALVADOR. Ahuachapán</bold>: Vicinity of Ahuachapán, Standley 20302 (<named-content xmlns:xlink="http://www.w3.org/1999/xlink" content-type="dwc:institutional_code" xlink:type="simple">NY</named-content>). <bold>Chalatenango</bold>: beside trail from San Ignacio to Las Pailas, west side of Los Esemiles, Tucker 1207 (<named-content xmlns:xlink="http://www.w3.org/1999/xlink" content-type="dwc:institutional_code" xlink:type="simple">NY</named-content>).</p><p>
            <bold>PANAMA. Canal Zone</bold>: Barro Colorado Island, West side of Orchid Island, Croat 12281 (<named-content xmlns:xlink="http://www.w3.org/1999/xlink" content-type="dwc:institutional_code" xlink:type="simple">MO</named-content>, <named-content xmlns:xlink="http://www.w3.org/1999/xlink" content-type="dwc:institutional_code" xlink:type="simple">NY</named-content>); Militar Reserva Fuerte Sherman from Pina to 3 mi northeast of Pina, Liesner 1371 (<named-content xmlns:xlink="http://www.w3.org/1999/xlink" content-type="dwc:institutional_code" xlink:type="simple">MO</named-content>, <named-content xmlns:xlink="http://www.w3.org/1999/xlink" content-type="dwc:institutional_code" xlink:type="simple">NY</named-content>); Barro Colorado Island, Woodworth and Vestal 678 (<named-content xmlns:xlink="http://www.w3.org/1999/xlink" content-type="dwc:institutional_code" xlink:type="simple">NY</named-content>). <bold>Chiriquí</bold>: along road between Boquete and Cerro Horqueta, Dwyer 13729 (<named-content xmlns:xlink="http://www.w3.org/1999/xlink" content-type="dwc:institutional_code" xlink:type="simple">MO</named-content>, <named-content xmlns:xlink="http://www.w3.org/1999/xlink" content-type="dwc:institutional_code" xlink:type="simple">NY</named-content>); Río Chiriquí Viejo Valley, near El Volcan, White 210 (<named-content xmlns:xlink="http://www.w3.org/1999/xlink" content-type="dwc:institutional_code" xlink:type="simple">MO</named-content>, <named-content xmlns:xlink="http://www.w3.org/1999/xlink" content-type="dwc:institutional_code" xlink:type="simple">NY</named-content>). Coclé: El Valle de Antón, North Hills, Allen 3546 (<named-content xmlns:xlink="http://www.w3.org/1999/xlink" content-type="dwc:institutional_code" xlink:type="simple">NY</named-content>); roadside between Barrigon and entrance to Parque Nacional Omar Torrijos, Penneys and Blanco 1758 (<named-content xmlns:xlink="http://www.w3.org/1999/xlink" content-type="dwc:institutional_code" xlink:type="simple">NY</named-content>). <bold>Panamá</bold>: Hills above Campana, Allen 1693 (<named-content xmlns:xlink="http://www.w3.org/1999/xlink" content-type="dwc:institutional_code" xlink:type="simple">NY</named-content>); Upper slopes of Cerro Campana within the boundary of the national park administered by RENARE, LeDoux 2574 (<named-content xmlns:xlink="http://www.w3.org/1999/xlink" content-type="dwc:institutional_code" xlink:type="simple">MO</named-content>, <named-content xmlns:xlink="http://www.w3.org/1999/xlink" content-type="dwc:institutional_code" xlink:type="simple">NY</named-content>); SE slopes of Cerro Trinidad, Kirkbride and Duke 1669 (<named-content xmlns:xlink="http://www.w3.org/1999/xlink" content-type="dwc:institutional_code" xlink:type="simple">MO</named-content>, <named-content xmlns:xlink="http://www.w3.org/1999/xlink" content-type="dwc:institutional_code" xlink:type="simple">NY</named-content>). Colón: Road to Santa Rita, Busey and Mahler 333 (<named-content xmlns:xlink="http://www.w3.org/1999/xlink" content-type="dwc:institutional_code" xlink:type="simple">NY</named-content>); 2 miles south of Portobello along river, Croat 11414 (<named-content xmlns:xlink="http://www.w3.org/1999/xlink" content-type="dwc:institutional_code" xlink:type="simple">NY</named-content>).</p><p>
            <bold>COLOMBIA. Caldas</bold>: cerca a Victoria (región próxima a Mariquita), Uribe and Pérez 2714 (<named-content xmlns:xlink="http://www.w3.org/1999/xlink" content-type="dwc:institutional_code" xlink:type="simple">NY</named-content>). <bold>Cundinamarca</bold>: Pacho-Paime Highway, Haught 6055 (<named-content xmlns:xlink="http://www.w3.org/1999/xlink" content-type="dwc:institutional_code" xlink:type="simple">NY</named-content>). <bold>Tolima</bold>: cerca a “La Parroquia”, Uribe 2764 (<named-content xmlns:xlink="http://www.w3.org/1999/xlink" content-type="dwc:institutional_code" xlink:type="simple">NY</named-content>). <bold>Santa Marta</bold>: Cacagualito, Smith 6 (<named-content xmlns:xlink="http://www.w3.org/1999/xlink" content-type="dwc:institutional_code" xlink:type="simple">NY</named-content>).</p><!--PageBreak--></tp:treatment-sec><ref-list><ref id="B77"><mixed-citation xmlns:xlink="http://www.w3.org/1999/xlink" xlink:type="simple">
          <person-group><name name-style="western"><surname>Schnell</surname><given-names>CE</given-names></name></person-group> (<year>1996</year>) <source>The Genus <italic><tp:taxon-name><tp:taxon-name-part taxon-name-part-type="genus">Conostegia</tp:taxon-name-part></tp:taxon-name></italic> (<tp:taxon-name><tp:taxon-name-part taxon-name-part-type="family">Melastomataceae</tp:taxon-name-part></tp:taxon-name>)</source>. <comment>PhD thesis</comment>, <publisher-name>Harvard University</publisher-name>.</mixed-citation></ref><ref id="B36"><mixed-citation xmlns:xlink="http://www.w3.org/1999/xlink" xlink:type="simple">
          <person-group><name name-style="western"><surname>González-Santana</surname><given-names>IH</given-names></name><name name-style="western"><surname>Márquez-Guzmán</surname><given-names>J</given-names></name><name name-style="western"><surname>Cram-Heydrich</surname><given-names>S</given-names></name><name name-style="western"><surname>Cruz-Ortega</surname><given-names>R</given-names></name></person-group> (<year>2012</year>) <article-title><italic><tp:taxon-name><tp:taxon-name-part taxon-name-part-type="genus">Conostegia</tp:taxon-name-part> <tp:taxon-name-part taxon-name-part-type="species">xalapensis</tp:taxon-name-part></tp:taxon-name></italic> (<tp:taxon-name><tp:taxon-name-part taxon-name-part-type="family">Melastomataceae</tp:taxon-name-part></tp:taxon-name>): an aluminum accumulator plant.</article-title> <source>Physiologia Plantarum</source> <volume>144</volume>(<issue>2</issue>): <fpage>134</fpage>–<lpage>145</lpage>. doi: <ext-link xlink:type="simple" ext-link-type="doi" xlink:href="10.1111/j.1399-3054.2011.01527.x">10.1111/j.1399-3054.2011.01527.x</ext-link></mixed-citation></ref></ref-list></tp:taxon-treatment>
